# Supplementary material for: Differential expression and analysis of extrachromosomal circular DNAs as serum biomarkers in pulmonary arterial hypertension
Source: Respir Res. 2024 Apr 25;25:181. doi: 10.1186/s12931-024-02808-z (PMC11046951; doi:10.1186/s12931-024-02808-z)
Supplement: Supplementary file 4 — Supplementary Material 4 [file 12931_2024_2808_MOESM4_ESM.xlsx]

## Sheet: up.PH_vs_Control
up.PH_vs_Control logFC cutoff: 1.0 PValue cutoff: 0.05 Column A-E: eccDNA genomic position. Column F-K: statistics results between samples by edgeR packages. Column L-Q: split read counts of each sample. Column R-V: normalized split read counts by edgeR packages. Column X-AN: gene annotation information of eccDNA. some eccDNAs without mRNA annotation. Ref: Circle-Map: Sensitive detection of circu…
eccDNA position & length					edgeR statistics results						Raw split counts						Normalized split counts						Annotations
ecc_chr	ecc_start	ecc_end	ecc_location	ecc_length	logFC	logCPM	F	PValue	FDR	regulation	PH1	PH2	PH3	Control1	Control2	Control3	PH1	PH2	PH3	Control1	Control2	Control3	chr	start	end	gene_id	gene_name	strand	biotype	GeneID	Synonyms	dbXrefs	chromosome	map_location	description	pathway	GO-CC	GO-MF	GO-BP
chr1	37617261	37617488	chr1:37617261-37617488	227	7.0585	6.52088	4.63382	0.0313515	0.412734	up	0	1	40	0	0	0	4.15924	4.574	8.83652	4.15924	4.15924	4.15924
chr1	176645358	176645469	chr1:176645358-176645469	111	7.32049	6.73697	4.772	0.02893	0.412734	up	0	89	0	0	0	0	4.15924	9.09678	4.15924	4.15924	4.15924	4.15924	chr1	176432307	176814735	ENSG00000116183	PAPPA2	+	protein_coding	60676	PAPP-A2|PAPP-E|PAPPE|PLAC3	HGNC:HGNC:14615|Ensembl:ENSG00000116183|HPRD:10156|Vega:OTTHUMG00000035025	1	1q25.2	pappalysin 2		GO:0005622(intracellular)//GO:0070062(extracellular exosome)//GO:0005576(extracellular region)	GO:0008237(metallopeptidase activity)//GO:0008270(zinc ion binding)	GO:0006508(proteolysis)//GO:0044267(cellular protein metabolic process)//GO:0001558(regulation of cell growth)//GO:0060349(bone morphogenesis)
chr1	234068294	234068859	chr1:234068294-234068859	565	7.18603	6.62531	4.76072	0.0291202	0.412734	up	0	81	0	0	0	0	4.15924	8.96554	4.15924	4.15924	4.15924	4.15924	chr1	234040679	234460262	ENSG00000183780	SLC35F3	+	protein_coding	148641	-	HGNC:HGNC:23616|Ensembl:ENSG00000183780|HPRD:15378|Vega:OTTHUMG00000037929	1	1q42.2	solute carrier family 35 member F3		GO:0016021(integral component of membrane)		GO:0015888(thiamine transport)
chr1	81794902	81795263	chr1:81794902-81795263	361	7.035	6.50184	4.59885	0.0319974	0.412734	up	6	0	35	0	0	0	6.15648	4.15924	8.65191	4.15924	4.15924	4.15924	chr1	81771845	82458120	ENSG00000117114	LPHN2	+	protein_coding
chr1	47754672	47754848	chr1:47754672-47754848	176	7.0027	6.47572	4.54899	0.0329421	0.412734	up	0	0	39	0	0	0	4.15924	4.15924	8.80144	4.15924	4.15924	4.15924	chr1	47715811	47779819	ENSG00000123473	STIL	-	protein_coding	6491	MCPH7|SIL	MIM:181590|HGNC:HGNC:10879|Ensembl:ENSG00000123473|HPRD:01627|Vega:OTTHUMG00000007851	1	1p32	SCL/TAL1 interrupting locus		GO:0005813(centrosome)//GO:0005814(centriole)//GO:0005737(cytoplasm)//GO:0005829(cytosol)	GO:0005515(protein binding)	GO:0060271(cilium morphogenesis)//GO:0007052(mitotic spindle organization)//GO:0045737(positive regulation of cyclin-dependent protein serine/threonine kinase activity)//GO:0051298(centrosome duplication)//GO:0035264(multicellular organism growth)//GO:0021915(neural tube development)//GO:0008283(cell proliferation)//GO:0030900(forebrain development)//GO:0001701(in utero embryonic development)//GO…
chr1	61792518	61792825	chr1:61792518-61792825	307	6.82709	6.33703	4.26796	0.0388416	0.412734	up	0	63	0	0	0	0	4.15924	8.61763	4.15924	4.15924	4.15924	4.15924	chr1	61330931	61928465	ENSG00000162599	NFIA	+	protein_coding	4774	CTF|NF-I/A|NF1-A|NFI-A|NFI-L	MIM:600727|HGNC:HGNC:7784|Ensembl:ENSG00000162599|HPRD:09007|Vega:OTTHUMG00000008618	1	1p31.3-p31.2	nuclear factor I/A		GO:0005654(nucleoplasm)//GO:0005634(nucleus)//GO:0030054(cell junction)	GO:0000978(RNA polymerase II core promoter proximal region sequence-specific DNA binding)//GO:0003700(transcription factor activity, sequence-specific DNA binding)//GO:0003682(chromatin binding)//GO:0008134(transcription factor binding)//GO:0001077(transcriptional activator activity, RNA polymerase II core promoter proximal region sequence-specific binding)//GO:0003677(DNA binding)	GO:0006351(transcription, DNA-templated)//GO:0060074(synapse maturation)//GO:0019079(viral genome replication)//GO:0006366(transcription from RNA polymerase II promoter)//GO:0045944(positive regulation of transcription from RNA polymerase II promoter)//GO:0000122(negative regulation of transcription from RNA polymerase II promoter)//GO:0006260(DNA replication)//GO:0006355(regulation of transcript…
chr1	71635209	71635391	chr1:71635209-71635391	182	8.29824	7.59381	4.1676	0.0412084	0.412734	up	118	0	0	0	0	0	10.0625	4.15924	4.15924	4.15924	4.15924	4.15924
chr1	175299455	175299515	chr1:175299455-175299515	60	8.15009	7.45934	4.27804	0.0386119	0.412734	up	0	1	86	0	0	0	4.15924	4.574	9.91038	4.15924	4.15924	4.15924	chr1	175284330	175712906	ENSG00000116147	TNR	-	protein_coding	7143	TN-R	MIM:601995|HGNC:HGNC:11953|Ensembl:ENSG00000116147|HPRD:03589	1	1q24	tenascin R	hsa04151(PI3K-Akt signaling pathway)//hsa04510(Focal adhesion)//hsa04512(ECM-receptor interaction)//hsa05206(MicroRNAs in cancer)	GO:0005576(extracellular region)//GO:0009986(cell surface)//GO:0072534(perineuronal net)//GO:0045121(membrane raft)//GO:0005578(proteinaceous extracellular matrix)//GO:0005654(nucleoplasm)//GO:0005634(nucleus)//GO:0005737(cytoplasm)		GO:0050808(synapse organization)//GO:0007411(axon guidance)//GO:0060291(long-term synaptic potentiation)//GO:0051971(positive regulation of transmission of nerve impulse)//GO:0007158(neuron cell-cell adhesion)//GO:0030198(extracellular matrix organization)//GO:0022408(negative regulation of cell-cell adhesion)//GO:0035641(locomotory exploration behavior)//GO:0007155(cell adhesion)//GO:0051968(pos…
chr1	235303686	235303836	chr1:235303686-235303836	150	6.76674	6.28982	4.16225	0.0413387	0.412734	up	9	47	0	0	0	0	6.61567	8.21711	4.15924	4.15924	4.15924	4.15924	chr1	235294498	235324772	ENSG00000188739	RBM34	-	protein_coding	23029	-	HGNC:HGNC:28965|Ensembl:ENSG00000188739|HPRD:11065|Vega:OTTHUMG00000039620	1	1q42.3	RNA binding motif protein 34		GO:0005730(nucleolus)//GO:0005634(nucleus)	GO:0044822(poly(A) RNA binding)//GO:0000166(nucleotide binding)//GO:0003676(nucleic acid binding)
chr1	235303686	235303836	chr1:235303686-235303836	150	6.76674	6.28982	4.16225	0.0413387	0.412734	up	9	47	0	0	0	0	6.61567	8.21711	4.15924	4.15924	4.15924	4.15924	chr1	235294949	235491534	ENSG00000054267	ARID4B	-	protein_coding	51742	BCAA|BRCAA1|RBBP1L1|RBP1L1|SAP180	MIM:609696|HGNC:HGNC:15550|Ensembl:ENSG00000054267|HPRD:10661|Vega:OTTHUMG00000039621	1	1q42.3	AT-rich interaction domain 4B		GO:0005634(nucleus)//GO:0005575(cellular_component)//GO:0005737(cytoplasm)//GO:0005654(nucleoplasm)	GO:0003674(molecular_function)//GO:0005515(protein binding)//GO:0044212(transcription regulatory region DNA binding)//GO:0003677(DNA binding)	GO:0006325(chromatin organization)//GO:0006349(regulation of gene expression by genetic imprinting)//GO:0040029(regulation of gene expression, epigenetic)//GO:0010467(gene expression)//GO:0006351(transcription, DNA-templated)//GO:0007283(spermatogenesis)//GO:0097368(establishment of Sertoli cell barrier)//GO:0036124(histone H3-K9 trimethylation)//GO:0045944(positive regulation of transcription fr…
chr1	151965893	151966047	chr1:151965893-151966047	154	6.66393	6.21019	3.98176	0.0459998	0.412734	up	25	19	0	0	0	0	7.91072	7.03276	4.15924	4.15924	4.15924	4.15924	chr1	151955391	151966866	ENSG00000197747	S100A10	-	protein_coding	6281	42C|ANX2L|ANX2LG|CAL1L|CLP11|Ca[1]|GP11|P11|p10	MIM:114085|HGNC:HGNC:10487|Ensembl:ENSG00000197747|HPRD:00232|Vega:OTTHUMG00000013068	1	1q21	S100 calcium binding protein A10		GO:0019897(extrinsic component of plasma membrane)//GO:0070062(extracellular exosome)//GO:0045121(membrane raft)	GO:0008289(lipid binding)//GO:0005515(protein binding)//GO:0044325(ion channel binding)//GO:0005509(calcium ion binding)//GO:0042803(protein homodimerization activity)	GO:0090002(establishment of protein localization to plasma membrane)//GO:0051290(protein heterotetramerization)//GO:0051099(positive regulation of binding)//GO:0001765(membrane raft assembly)//GO:0006900(membrane budding)//GO:0051496(positive regulation of stress fiber assembly)//GO:0043547(positive regulation of GTPase activity)//GO:1900026(positive regulation of substrate adhesion-dependent cel…
chr1	45846480	45846699	chr1:45846480-45846699	219	8.22951	7.53196	4.21641	0.0400389	0.412734	up	0	168	0	0	0	0	4.15924	9.99106	4.15924	4.15924	4.15924	4.15924	chr1	45809555	45956872	ENSG00000070759	TESK2	-	protein_coding	10420	-	MIM:604746|HGNC:HGNC:11732|Ensembl:ENSG00000070759|Vega:OTTHUMG00000007680	1	1p32	testis-specific kinase 2		GO:0005654(nucleoplasm)//GO:0005634(nucleus)//GO:0005737(cytoplasm)	GO:0004674(protein serine/threonine kinase activity)//GO:0004672(protein kinase activity)//GO:0004712(protein serine/threonine/tyrosine kinase activity)//GO:0005524(ATP binding)//GO:0004713(protein tyrosine kinase activity)//GO:0046872(metal ion binding)//GO:0005515(protein binding)	GO:0018108(peptidyl-tyrosine phosphorylation)//GO:0030036(actin cytoskeleton organization)//GO:0006468(protein phosphorylation)//GO:0007283(spermatogenesis)//GO:0048041(focal adhesion assembly)
chr1	6851028	6851122	chr1:6851028-6851122	94	6.68431	6.22649	4.0203	0.0449601	0.412734	up	0	57	0	0	0	0	4.15924	8.48013	4.15924	4.15924	4.15924	4.15924	chr1	6845384	7829766	ENSG00000171735	CAMTA1	+	protein_coding	23261	CANPMR	MIM:611501|HGNC:HGNC:18806|Ensembl:ENSG00000171735|HPRD:16681|Vega:OTTHUMG00000001212	1	1p36.31-p36.23	calmodulin binding transcription activator 1		GO:0005634(nucleus)//GO:0005737(cytoplasm)	GO:0001077(transcriptional activator activity, RNA polymerase II core promoter proximal region sequence-specific binding)//GO:0043565(sequence-specific DNA binding)	GO:0006366(transcription from RNA polymerase II promoter)//GO:0045944(positive regulation of transcription from RNA polymerase II promoter)//GO:0050885(neuromuscular process controlling balance)
chr1	104630553	104630696	chr1:104630553-104630696	143	7.92686	7.2604	4.49243	0.0340491	0.412734	up	0	136	0	0	0	0	4.15924	9.69215	4.15924	4.15924	4.15924	4.15924
chr1	181997907	181998304	chr1:181997907-181998304	397	7.07443	6.53383	4.65544	0.030959	0.412734	up	0	0	41	0	0	0	4.15924	4.15924	8.87077	4.15924	4.15924	4.15924
chr1	41511251	41511406	chr1:41511251-41511406	155	7.38817	6.79376	4.76253	0.0290895	0.412734	up	0	0	51	0	0	0	4.15924	4.15924	9.1748	4.15924	4.15924	4.15924	chr1	41492872	41707826	ENSG00000010803	SCMH1	-	protein_coding	22955	Scml3	MIM:616396|HGNC:HGNC:19003|Ensembl:ENSG00000010803|HPRD:11540|Vega:OTTHUMG00000005720	1	1p34	sex comb on midleg homolog 1 (Drosophila)		GO:0005654(nucleoplasm)//GO:0005634(nucleus)//GO:0010369(chromocenter)	GO:0005515(protein binding)//GO:0003677(DNA binding)//GO:0003700(transcription factor activity, sequence-specific DNA binding)	GO:0016458(gene silencing)//GO:0006338(chromatin remodeling)//GO:0009653(anatomical structure morphogenesis)//GO:0006351(transcription, DNA-templated)//GO:0007283(spermatogenesis)//GO:0044267(cellular protein metabolic process)//GO:0043687(post-translational protein modification)//GO:0009952(anterior/posterior pattern specification)//GO:0045892(negative regulation of transcription, DNA-templated)…
chr1	54129205	54129350	chr1:54129205-54129350	145	8.59717	7.86761	3.88439	0.0487415	0.412734	up	0	0	118	0	0	0	4.15924	4.15924	10.3595	4.15924	4.15924	4.15924	chr1	53971910	54199877	ENSG00000174332	GLIS1	-	protein_coding	148979	-	MIM:610378|HGNC:HGNC:29525|Ensembl:ENSG00000174332|HPRD:13581|Vega:OTTHUMG00000008079	1	1p32.3	GLIS family zinc finger 1		GO:0005634(nucleus)	GO:0046872(metal ion binding)//GO:0001227(transcriptional repressor activity, RNA polymerase II transcription regulatory region sequence-specific binding)//GO:0000977(RNA polymerase II regulatory region sequence-specific DNA binding)//GO:0001228(transcriptional activator activity, RNA polymerase II transcription regulatory region sequence-specific binding)	GO:0006357(regulation of transcription from RNA polymerase II promoter)//GO:0006366(transcription from RNA polymerase II promoter)//GO:0045944(positive regulation of transcription from RNA polymerase II promoter)//GO:0000122(negative regulation of transcription from RNA polymerase II promoter)
chr1	187308536	187308618	chr1:187308536-187308618	82	7.84415	7.18699	4.58502	0.0322565	0.412734	up	0	0	70	0	0	0	4.15924	4.15924	9.6195	4.15924	4.15924	4.15924
chr1	151704200	151704358	chr1:151704200-151704358	158	7.17543	6.61655	4.75543	0.0292097	0.412734	up	54	0	0	0	0	0	8.96305	4.15924	4.15924	4.15924	4.15924	4.15924
chr1	40802073	40802394	chr1:40802073-40802394	321	7.64802	7.01584	4.71864	0.0298412	0.412734	up	0	2	60	0	0	0	4.15924	4.89577	9.40256	4.15924	4.15924	4.15924
chr1	208845070	208845331	chr1:208845070-208845331	261	7.27068	6.69533	4.76654	0.0290218	0.412734	up	0	0	47	0	0	0	4.15924	4.15924	9.06076	4.15924	4.15924	4.15924
chr1	107082660	107082694	chr1:107082660-107082694	34	7.28804	6.70986	4.77218	0.0289269	0.412734	up	0	87	0	0	0	0	4.15924	9.06507	4.15924	4.15924	4.15924	4.15924
chr1	52755493	52755600	chr1:52755493-52755600	107	7.44352	6.84057	4.75454	0.0292248	0.412734	up	0	0	53	0	0	0	4.15924	4.15924	9.22861	4.15924	4.15924	4.15924	chr1	52608046	52812358	ENSG00000157077	ZFYVE9	+	protein_coding	9372	MADHIP|NSP|PPP1R173|SARA|SMADIP	MIM:603755|HGNC:HGNC:6775|Ensembl:ENSG00000157077|HPRD:04782|Vega:OTTHUMG00000008061	1	1p32.3	zinc finger FYVE-type containing 9	hsa04144(Endocytosis)//hsa04350(TGF-beta signaling pathway)	GO:0031901(early endosome membrane)//GO:0005769(early endosome)	GO:0008236(serine-type peptidase activity)//GO:0046872(metal ion binding)//GO:0005515(protein binding)//GO:0005545(1-phosphatidylinositol binding)	GO:0006897(endocytosis)//GO:0007183(SMAD protein complex assembly)//GO:0030512(negative regulation of transforming growth factor beta receptor signaling pathway)//GO:0006508(proteolysis)//GO:0007179(transforming growth factor beta receptor signaling pathway)//GO:0007184(SMAD protein import into nucleus)
chr1	188405645	188405967	chr1:188405645-188405967	322	7.75929	7.11264	4.69177	0.0303111	0.412734	up	0	0	66	0	0	0	4.15924	4.15924	9.5366	4.15924	4.15924	4.15924
chr1	40817972	40818179	chr1:40817972-40818179	207	7.8234	7.16876	4.61108	0.0317699	0.412734	up	0	0	69	0	0	0	4.15924	4.15924	9.59922	4.15924	4.15924	4.15924	chr1	40810522	40888998	ENSG00000084070	SMAP2	+	protein_coding	64744	SMAP1L	HGNC:HGNC:25082|Ensembl:ENSG00000084070|HPRD:12442|Vega:OTTHUMG00000007301	1	1p35.3-p34.1	small ArfGAP2	hsa04144(Endocytosis)	GO:0005654(nucleoplasm)//GO:0005737(cytoplasm)	GO:0005096(GTPase activator activity)//GO:0046872(metal ion binding)//GO:0005515(protein binding)	GO:0043547(positive regulation of GTPase activity)
chr1	18819446	18819637	chr1:18819446-18819637	191	6.74586	6.27293	4.12248	0.0423212	0.412734	up	40	0	0	0	0	0	8.54806	4.15924	4.15924	4.15924	4.15924	4.15924
chr1	212015864	212016200	chr1:212015864-212016200	336	8.4011	7.68722	4.06856	0.0436929	0.412734	up	0	0	103	0	0	0	4.15924	4.15924	10.1662	4.15924	4.15924	4.15924
chr1	106044132	106044247	chr1:106044132-106044247	115	6.59531	6.15758	3.86237	0.0493851	0.412734	up	36	0	0	0	0	0	8.40369	4.15924	4.15924	4.15924	4.15924	4.15924
chr1	154342268	154342419	chr1:154342268-154342419	151	7.05012	6.51424	4.62445	0.0315232	0.412734	up	24	16	12	0	0	0	7.85629	6.82128	7.22546	4.15924	4.15924	4.15924
chr1	202019976	202020338	chr1:202019976-202020338	362	7.84304	7.18609	4.58741	0.0322115	0.412734	up	70	0	13	0	0	0	9.32559	4.15924	7.32763	4.15924	4.15924	4.15924
chr1	10543776	10543832	chr1:10543776-10543832	56	7.35022	6.76185	4.76843	0.0289899	0.412734	up	61	0	0	0	0	0	9.13296	4.15924	4.15924	4.15924	4.15924	4.15924	chr1	10532345	10690815	ENSG00000142655	PEX14	+	protein_coding	5195	NAPP2|PBD13A|Pex14p|dJ734G22.2	MIM:601791|HGNC:HGNC:8856|Ensembl:ENSG00000142655|HPRD:03477|Vega:OTTHUMG00000001908	1	1p36.22	peroxisomal biogenesis factor 14	hsa04146(Peroxisome)	GO:0005777(peroxisome)//GO:0016020(membrane)//GO:0043234(protein complex)//GO:0016021(integral component of membrane)//GO:0043231(intracellular membrane-bounded organelle)//GO:0005730(nucleolus)//GO:0005622(intracellular)//GO:0005778(peroxisomal membrane)//GO:0005634(nucleus)	GO:0048487(beta-tubulin binding)//GO:0005102(receptor binding)//GO:0047485(protein N-terminus binding)//GO:0003714(transcription corepressor activity)//GO:0005515(protein binding)//GO:0008017(microtubule binding)	GO:0007031(peroxisome organization)//GO:0051260(protein homooligomerization)//GO:0045892(negative regulation of transcription, DNA-templated)//GO:0034453(microtubule anchoring)//GO:0036250(peroxisome transport along microtubule)//GO:0044721(protein import into peroxisome matrix, substrate release)//GO:0016561(protein import into peroxisome matrix, translocation)//GO:0016560(protein import into pe…
chr1	234068292	234069359	chr1:234068292-234069359	1067	7.15035	6.59599	4.75344	0.0292435	0.412734	up	0	79	0	0	0	0	4.15924	8.93078	4.15924	4.15924	4.15924	4.15924	chr1	234040679	234460262	ENSG00000183780	SLC35F3	+	protein_coding	148641	-	HGNC:HGNC:23616|Ensembl:ENSG00000183780|HPRD:15378|Vega:OTTHUMG00000037929	1	1q42.2	solute carrier family 35 member F3		GO:0016021(integral component of membrane)		GO:0015888(thiamine transport)
chr1	225937283	225937433	chr1:225937283-225937433	150	6.68747	6.22863	4.02448	0.0448488	0.412734	up	0	48	5	0	0	0	4.15924	8.24567	6.18542	4.15924	4.15924	4.15924
chr1	5447040	5447231	chr1:5447040-5447231	191	6.61809	6.17401	3.89755	0.0483609	0.412734	up	1	0	29	0	0	0	4.74298	4.15924	8.3938	4.15924	4.15924	4.15924
chr1	1395283	1395433	chr1:1395283-1395433	150	7.13217	6.5811	4.74024	0.0294687	0.412734	up	0	78	0	0	0	0	4.15924	8.91307	4.15924	4.15924	4.15924	4.15924	chr1	1385069	1405538	ENSG00000215915	ATAD3C	+	protein_coding	219293	-	HGNC:HGNC:32151|Ensembl:ENSG00000215915|HPRD:13426|Vega:OTTHUMG00000000531	1	1p36.33	ATPase family, AAA domain containing 3C			GO:0005524(ATP binding)
chr1	45632408	45632583	chr1:45632408-45632583	175	7.75974	7.11305	4.69513	0.030252	0.412734	up	0	121	0	0	0	0	4.15924	9.52741	4.15924	4.15924	4.15924	4.15924	chr1	45482071	45771881	ENSG00000162415	ZSWIM5	-	protein_coding	57643	-	HGNC:HGNC:29299|Ensembl:ENSG00000162415|Vega:OTTHUMG00000008950	1	1p34.1	zinc finger SWIM-type containing 5		GO:0005615(extracellular space)	GO:0008270(zinc ion binding)
chr1	175299456	175299514	chr1:175299456-175299514	58	8.15009	7.45934	4.27804	0.0386119	0.412734	up	0	1	86	0	0	0	4.15924	4.574	9.91038	4.15924	4.15924	4.15924	chr1	175284330	175712906	ENSG00000116147	TNR	-	protein_coding	7143	TN-R	MIM:601995|HGNC:HGNC:11953|Ensembl:ENSG00000116147|HPRD:03589	1	1q24	tenascin R	hsa04151(PI3K-Akt signaling pathway)//hsa04510(Focal adhesion)//hsa04512(ECM-receptor interaction)//hsa05206(MicroRNAs in cancer)	GO:0005576(extracellular region)//GO:0009986(cell surface)//GO:0072534(perineuronal net)//GO:0045121(membrane raft)//GO:0005578(proteinaceous extracellular matrix)//GO:0005654(nucleoplasm)//GO:0005634(nucleus)//GO:0005737(cytoplasm)		GO:0050808(synapse organization)//GO:0007411(axon guidance)//GO:0060291(long-term synaptic potentiation)//GO:0051971(positive regulation of transmission of nerve impulse)//GO:0007158(neuron cell-cell adhesion)//GO:0030198(extracellular matrix organization)//GO:0022408(negative regulation of cell-cell adhesion)//GO:0035641(locomotory exploration behavior)//GO:0007155(cell adhesion)//GO:0051968(pos…
chr10	949649	950048	chr10:949649-950048	399	6.8935	6.38927	4.38015	0.0363639	0.412734	up	0	66	0	0	0	0	4.15924	8.68176	4.15924	4.15924	4.15924	4.15924	chr10	855484	977564	ENSG00000107929	LARP4B	-	protein_coding	23185	KIAA0217|LARP5	MIM:616513|HGNC:HGNC:28987|Ensembl:ENSG00000107929|HPRD:13787|Vega:OTTHUMG00000017534	10	10p15.3	La ribonucleoprotein domain family member 4B		GO:0016020(membrane)//GO:0005829(cytosol)//GO:0005737(cytoplasm)//GO:0005730(nucleolus)//GO:0042788(polysomal ribosome)//GO:0010494(cytoplasmic stress granule)	GO:0044822(poly(A) RNA binding)//GO:0000166(nucleotide binding)//GO:0005515(protein binding)	GO:0045727(positive regulation of translation)
chr10	105251369	105251442	chr10:105251369-105251442	73	7.08455	6.54228	4.67424	0.030622	0.412734	up	0	59	9	0	0	0	4.15924	8.52743	6.86673	4.15924	4.15924	4.15924
chr10	111167620	111167719	chr10:111167620-111167719	99	8.50898	7.78622	3.96305	0.0465137	0.412734	up	0	0	111	0	0	0	4.15924	4.15924	10.2725	4.15924	4.15924	4.15924
chr10	135013304	135013752	chr10:135013304-135013752	448	6.61019	6.16887	3.88765	0.048647	0.412734	up	9	17	13	0	0	0	6.61567	6.89528	7.32763	4.15924	4.15924	4.15924	chr10	134973951	135039916	ENSG00000171798	KNDC1	+	protein_coding	85442	C10orf23|RASGEF2|bB439H18.3	MIM:616237|HGNC:HGNC:29374|Ensembl:ENSG00000171798|HPRD:13931|Vega:OTTHUMG00000019303	10	10q26.3	kinase non-catalytic C-lobe domain (KIND) containing 1		GO:0030425(dendrite)//GO:0005575(cellular_component)//GO:0043025(neuronal cell body)//GO:0032045(guanyl-nucleotide exchange factor complex)	GO:0003674(molecular_function)//GO:0005088(Ras guanyl-nucleotide exchange factor activity)	GO:0021707(cerebellar granule cell differentiation)//GO:0048814(regulation of dendrite morphogenesis)//GO:0007264(small GTPase mediated signal transduction)//GO:0043547(positive regulation of GTPase activity)//GO:0008150(biological_process)//GO:0001934(positive regulation of protein phosphorylation)
chr10	83426735	83426945	chr10:83426735-83426945	210	8.38702	7.67435	4.08355	0.0433068	0.412734	up	0	0	102	0	0	0	4.15924	4.15924	10.1523	4.15924	4.15924	4.15924
chr10	126605519	126605753	chr10:126605519-126605753	234	6.74586	6.27293	4.12248	0.0423212	0.412734	up	40	0	0	0	0	0	8.54806	4.15924	4.15924	4.15924	4.15924	4.15924
chr10	117738445	117738541	chr10:117738445-117738541	96	6.70967	6.24495	4.05954	0.0439267	0.412734	up	39	0	0	0	0	0	8.5133	4.15924	4.15924	4.15924	4.15924	4.15924
chr10	12102061	12102183	chr10:12102061-12102183	122	7.49682	6.88591	4.74564	0.0293764	0.412734	up	0	0	55	0	0	0	4.15924	4.15924	9.28049	4.15924	4.15924	4.15924
chr10	125318901	125319051	chr10:125318901-125319051	150	6.73349	6.26429	4.10582	0.0427402	0.412734	up	0	59	0	0	0	0	4.15924	8.52743	4.15924	4.15924	4.15924	4.15924
chr10	27965327	27965478	chr10:27965327-27965478	151	7.12955	6.5789	4.73319	0.0295898	0.412734	up	0	34	24	0	0	0	4.15924	7.78273	8.13666	4.15924	4.15924	4.15924	chr10	27961804	28034989	ENSG00000150051	MKX	-	protein_coding	283078	C10orf48|IFRX|IRXL1	MIM:601332|HGNC:HGNC:23729|Ensembl:ENSG00000150051|HPRD:12577|Vega:OTTHUMG00000017862	10	10p12.1	mohawk homeobox		GO:0005634(nucleus)	GO:0001085(RNA polymerase II transcription factor binding)//GO:0043565(sequence-specific DNA binding)//GO:0000981(RNA polymerase II transcription factor activity, sequence-specific DNA binding)	GO:0007517(muscle organ development)//GO:0032967(positive regulation of collagen biosynthetic process)//GO:0010628(positive regulation of gene expression)//GO:0002932(tendon sheath development)//GO:0045662(negative regulation of myoblast differentiation)//GO:0000122(negative regulation of transcription from RNA polymerase II promoter)//GO:0030199(collagen fibril organization)//GO:0035990(tendon c…
chr11	130221411	130221659	chr11:130221411-130221659	248	7.80235	7.15029	4.63755	0.0312835	0.412734	up	0	0	68	0	0	0	4.15924	4.15924	9.57865	4.15924	4.15924	4.15924
chr11	78398662	78399110	chr11:78398662-78399110	448	6.62693	6.18073	3.91257	0.0479306	0.412734	up	0	0	30	0	0	0	4.15924	4.15924	8.44016	4.15924	4.15924	4.15924	chr11	78363876	79151992	ENSG00000149256	TENM4	-	protein_coding	26011	Doc4|ETM5|ODZ4|TNM4|Ten-M4	MIM:610084|HGNC:HGNC:29945|Ensembl:ENSG00000149256|Vega:OTTHUMG00000166770	11	11q14.1	teneurin transmembrane protein 4		GO:0043005(neuron projection)//GO:0005634(nucleus)//GO:0005887(integral component of plasma membrane)//GO:0005737(cytoplasm)	GO:0042803(protein homodimerization activity)	GO:0048666(neuron development)//GO:0001702(gastrulation with mouth forming second)//GO:0032289(central nervous system myelin formation)//GO:0060038(cardiac muscle cell proliferation)//GO:2000543(positive regulation of gastrulation)//GO:0097264(self proteolysis)//GO:0048714(positive regulation of oligodendrocyte differentiation)//GO:0060912(cardiac cell fate specification)//GO:0031643(positive reg…
chr11	80919816	80919973	chr11:80919816-80919973	157	8.4425	7.72514	4.0272	0.0447765	0.412734	up	0	0	106	0	0	0	4.15924	4.15924	10.207	4.15924	4.15924	4.15924
chr11	51237603	51237772	chr11:51237603-51237772	169	6.72776	6.25869	4.08996	0.043143	0.412734	up	26	0	11	0	0	0	7.96318	4.15924	7.11551	4.15924	4.15924	4.15924
chr11	14290476	14290736	chr11:14290476-14290736	260	6.67255	6.21641	3.99501	0.0456395	0.412734	up	38	0	0	0	0	0	8.47768	4.15924	4.15924	4.15924	4.15924	4.15924
chr11	48817814	48818066	chr11:48817814-48818066	252	6.78418	6.30244	4.1872	0.0407345	0.412734	up	19	0	18	0	0	0	7.54823	4.15924	7.75184	4.15924	4.15924	4.15924
chr11	83710959	83711096	chr11:83710959-83711096	137	6.58058	6.14776	3.84258	0.0499711	0.412734	up	0	53	0	0	0	0	4.15924	8.3806	4.15924	4.15924	4.15924	4.15924	chr11	83166055	85338966	ENSG00000150672	DLG2	-	protein_coding	1740	PPP1R58|PSD-93|PSD93|chapsyn-110	MIM:603583|HGNC:HGNC:2901|Ensembl:ENSG00000150672|HPRD:04663|HPRD:08220|Vega:OTTHUMG00000134309	11	11q14.1	discs large homolog 2	hsa04390(Hippo signaling pathway)	GO:0016323(basolateral plasma membrane)//GO:0005886(plasma membrane)//GO:0008076(voltage-gated potassium channel complex)//GO:0016020(membrane)//GO:0008328(ionotropic glutamate receptor complex)//GO:0014069(postsynaptic density)//GO:0097481(neuronal postsynaptic density)//GO:0030054(cell junction)//GO:0044224(juxtaparanode region of axon)//GO:0045211(postsynaptic membrane)	GO:0019900(kinase binding)//GO:0035255(ionotropic glutamate receptor binding)//GO:0005515(protein binding)//GO:0004385(guanylate kinase activity)	GO:0043113(receptor clustering)//GO:0010923(negative regulation of phosphatase activity)//GO:0019233(sensory perception of pain)//GO:0046037(GMP metabolic process)//GO:0007268(synaptic transmission)//GO:0097120(receptor localization to synapse)//GO:0046710(GDP metabolic process)//GO:0007399(nervous system development)//GO:0045197(establishment or maintenance of epithelial cell apical/basal polari…
chr11	102846596	102846728	chr11:102846596-102846728	132	7.50125	6.88973	4.74963	0.0293084	0.412734	up	0	101	0	0	0	0	4.15924	9.27366	4.15924	4.15924	4.15924	4.15924
chr11	2439093	2439343	chr11:2439093-2439343	250	6.76099	6.28493	4.15001	0.0416386	0.412734	up	29	17	0	0	0	0	8.11	6.89528	4.15924	4.15924	4.15924	4.15924	chr11	2425745	2444275	ENSG00000070985	TRPM5	-	protein_coding	29850	LTRPC5|MTR1	MIM:604600|HGNC:HGNC:14323|Ensembl:ENSG00000070985|HPRD:16064|Vega:OTTHUMG00000009896	11	11p15.5	transient receptor potential cation channel subfamily M member 5	hsa04742(Taste transduction)	GO:0030425(dendrite)//GO:0016021(integral component of membrane)//GO:0005886(plasma membrane)//GO:0043025(neuronal cell body)	GO:0005272(sodium channel activity)//GO:0005244(voltage-gated ion channel activity)//GO:0005227(calcium activated cation channel activity)//GO:0005267(potassium channel activity)//GO:0005216(ion channel activity)	GO:0035725(sodium ion transmembrane transport)//GO:0071805(potassium ion transmembrane transport)//GO:0070588(calcium ion transmembrane transport)//GO:0034765(regulation of ion transmembrane transport)//GO:0050909(sensory perception of taste)//GO:0055085(transmembrane transport)//GO:0098655(cation transmembrane transport)//GO:0034220(ion transmembrane transport)
chr11	14821837	14821959	chr11:14821837-14821959	122	7.5061	6.89384	4.74594	0.0293713	0.412734	up	68	0	0	0	0	0	9.28495	4.15924	4.15924	4.15924	4.15924	4.15924	chr11	14665269	14892350	ENSG00000152270	PDE3B	+	protein_coding	5140	HcGIP1|cGIPDE1	MIM:602047|HGNC:HGNC:8779|Ensembl:ENSG00000152270|HPRD:03626|Vega:OTTHUMG00000165898	11	11p15.1	phosphodiesterase 3B	hsa00230(Purine metabolism)//hsa04022(cGMP-PKG signaling pathway)//hsa04024(cAMP signaling pathway)//hsa04910(Insulin signaling pathway)//hsa04914(Progesterone-mediated oocyte maturation)//hsa04922(Glucagon signaling pathway)//hsa04923(Regulation of lipolysis in adipocytes)//	GO:0016021(integral component of membrane)//GO:0016020(membrane)//GO:0005794(Golgi apparatus)//GO:0032045(guanyl-nucleotide exchange factor complex)//GO:0005783(endoplasmic reticulum)//GO:0005829(cytosol)	GO:0004119(cGMP-inhibited cyclic-nucleotide phosphodiesterase activity)//GO:0043422(protein kinase B binding)//GO:0005515(protein binding)//GO:0046872(metal ion binding)//GO:0004114(3',5'-cyclic-nucleotide phosphodiesterase activity)	GO:0050796(regulation of insulin secretion)//GO:0006198(cAMP catabolic process)//GO:0007162(negative regulation of cell adhesion)//GO:0031018(endocrine pancreas development)//GO:0008286(insulin receptor signaling pathway)//GO:0007596(blood coagulation)//GO:0042593(glucose homeostasis)//GO:0033629(negative regulation of cell adhesion mediated by integrin)//GO:0032869(cellular response to insulin s…
chr11	7096268	7096397	chr11:7096268-7096397	129	8.31453	7.60823	4.15594	0.0414931	0.412734	up	0	0	97	0	0	0	4.15924	4.15924	10.081	4.15924	4.15924	4.15924
chr11	27116360	27116497	chr11:27116360-27116497	137	8.14098	7.45114	4.2852	0.0384496	0.412734	up	0	0	86	0	0	0	4.15924	4.15924	9.91038	4.15924	4.15924	4.15924	chr11	27062272	27149356	ENSG00000129151	BBOX1	+	protein_coding	8424	BBH|BBOX|G-BBH|gamma-BBH	MIM:603312|HGNC:HGNC:964|Ensembl:ENSG00000129151|HPRD:04498|Vega:OTTHUMG00000166121	11	11p14.2	gamma-butyrobetaine hydroxylase 1	hsa00310(Lysine degradation)	GO:0005739(mitochondrion)//GO:0070062(extracellular exosome)//GO:0005829(cytosol)	GO:0005506(iron ion binding)//GO:0008270(zinc ion binding)//GO:0005515(protein binding)//GO:0008336(gamma-butyrobetaine dioxygenase activity)	GO:0055114(oxidation-reduction process)//GO:0045329(carnitine biosynthetic process)//GO:0034641(cellular nitrogen compound metabolic process)//GO:0044281(small molecule metabolic process)//GO:0009083(branched-chain amino acid catabolic process)
chr11	40355538	40355770	chr11:40355538-40355770	232	7.32049	6.73697	4.772	0.02893	0.412734	up	0	89	0	0	0	0	4.15924	9.09678	4.15924	4.15924	4.15924	4.15924	chr11	40135753	41481323	ENSG00000148948	LRRC4C	-	protein_coding	57689	NGL-1|NGL1	MIM:608817|HGNC:HGNC:29317|Ensembl:ENSG00000148948|HPRD:12303|Vega:OTTHUMG00000166383	11	11p12	leucine rich repeat containing 4C	hsa04360(Axon guidance)//hsa04514(Cell adhesion molecules (CAMs))	GO:0016021(integral component of membrane)//GO:0016020(membrane)//GO:0045211(postsynaptic membrane)//GO:0030054(cell junction)//GO:0005615(extracellular space)//GO:0005737(cytoplasm)	GO:0004860(protein kinase inhibitor activity)//GO:0005515(protein binding)	GO:0006469(negative regulation of protein kinase activity)//GO:1904030(negative regulation of cyclin-dependent protein kinase activity)//GO:0019221(cytokine-mediated signaling pathway)//GO:0050770(regulation of axonogenesis)//GO:0046426(negative regulation of JAK-STAT cascade)
chr11	85203085	85203446	chr11:85203085-85203446	361	7.14277	6.58969	4.74477	0.0293913	0.412734	up	0	0	43	0	0	0	4.15924	4.15924	8.93692	4.15924	4.15924	4.15924	chr11	83166055	85338966	ENSG00000150672	DLG2	-	protein_coding	1740	PPP1R58|PSD-93|PSD93|chapsyn-110	MIM:603583|HGNC:HGNC:2901|Ensembl:ENSG00000150672|HPRD:04663|HPRD:08220|Vega:OTTHUMG00000134309	11	11q14.1	discs large homolog 2	hsa04390(Hippo signaling pathway)	GO:0016323(basolateral plasma membrane)//GO:0005886(plasma membrane)//GO:0008076(voltage-gated potassium channel complex)//GO:0016020(membrane)//GO:0008328(ionotropic glutamate receptor complex)//GO:0014069(postsynaptic density)//GO:0097481(neuronal postsynaptic density)//GO:0030054(cell junction)//GO:0044224(juxtaparanode region of axon)//GO:0045211(postsynaptic membrane)	GO:0019900(kinase binding)//GO:0035255(ionotropic glutamate receptor binding)//GO:0005515(protein binding)//GO:0004385(guanylate kinase activity)	GO:0043113(receptor clustering)//GO:0010923(negative regulation of phosphatase activity)//GO:0019233(sensory perception of pain)//GO:0046037(GMP metabolic process)//GO:0007268(synaptic transmission)//GO:0097120(receptor localization to synapse)//GO:0046710(GDP metabolic process)//GO:0007399(nervous system development)//GO:0045197(establishment or maintenance of epithelial cell apical/basal polari…
chr11	14356732	14356866	chr11:14356732-14356866	134	8.54744	7.82167	3.92861	0.0474755	0.412734	up	0	0	114	0	0	0	4.15924	4.15924	10.3104	4.15924	4.15924	4.15924	chr11	14299472	14386052	ENSG00000133818	RRAS2	-	protein_coding	22800	TC21	MIM:600098|HGNC:HGNC:17271|Ensembl:ENSG00000133818|HPRD:02518|Vega:OTTHUMG00000165756	11	11p15.2	related RAS viral (r-ras) oncogene homolog 2	hsa04010(MAPK signaling pathway)//hsa04014(Ras signaling pathway)//hsa04024(cAMP signaling pathway)//	GO:0005886(plasma membrane)//GO:0070062(extracellular exosome)//GO:0016020(membrane)//GO:0005783(endoplasmic reticulum)//GO:0005622(intracellular)//GO:0005925(focal adhesion)	GO:0003924(GTPase activity)//GO:0005515(protein binding)//GO:0005525(GTP binding)	GO:0008152(metabolic process)//GO:1901214(regulation of neuron death)//GO:0006913(nucleocytoplasmic transport)//GO:0007264(small GTPase mediated signal transduction)//GO:0001649(osteoblast differentiation)//GO:0007265(Ras protein signal transduction)//GO:0006886(intracellular protein transport)//GO:0030335(positive regulation of cell migration)
chr12	8684343	8684488	chr12:8684343-8684488	145	8.64355	7.91114	3.8443	0.04992	0.412734	up	150	0	0	0	0	0	10.4035	4.15924	4.15924	4.15924	4.15924	4.15924
chr12	4239491	4239694	chr12:4239491-4239694	203	8.42883	7.71261	4.04056	0.0444233	0.412734	up	0	0	105	0	0	0	4.15924	4.15924	10.1935	4.15924	4.15924	4.15924
chr12	114836698	114836797	chr12:114836698-114836797	99	8.22317	7.52568	4.22067	0.0399386	0.412734	up	112	0	0	0	0	0	9.98852	4.15924	4.15924	4.15924	4.15924	4.15924	chr12	114791736	114846247	ENSG00000089225	TBX5	-	protein_coding	6910	HOS	MIM:601620|HGNC:HGNC:11604|Ensembl:ENSG00000089225|HPRD:03372|Vega:OTTHUMG00000166191	12	12q24.1	T-box 5		GO:0005654(nucleoplasm)//GO:0005634(nucleus)//GO:0005737(cytoplasm)	GO:0003700(transcription factor activity, sequence-specific DNA binding)//GO:0043565(sequence-specific DNA binding)//GO:0000977(RNA polymerase II regulatory region sequence-specific DNA binding)//GO:0008134(transcription factor binding)//GO:0001228(transcriptional activator activity, RNA polymerase II transcription regulatory region sequence-specific binding)//GO:0005515(protein binding)//GO:0003…	GO:0010719(negative regulation of epithelial to mesenchymal transition)//GO:0010467(gene expression)//GO:0055007(cardiac muscle cell differentiation)//GO:0030326(embryonic limb morphogenesis)//GO:0051891(positive regulation of cardioblast differentiation)//GO:0035136(forelimb morphogenesis)//GO:0060039(pericardium development)//GO:0008285(negative regulation of cell proliferation)//GO:0060980(cel…
chr12	26729712	26730007	chr12:26729712-26730007	295	8.17413	7.48101	4.25908	0.0390451	0.412734	up	0	0	88	0	0	0	4.15924	4.15924	9.94293	4.15924	4.15924	4.15924	chr12	26490342	26986131	ENSG00000123104	ITPR2	-	protein_coding	3709	ANHD|CFAP48|INSP3R2|IP3R2	MIM:600144|HGNC:HGNC:6181|Ensembl:ENSG00000123104|HPRD:02536|Vega:OTTHUMG00000169181	12	12p11	inositol 1,4,5-trisphosphate receptor, type 2	hsa04020(Calcium signaling pathway)//hsa04022(cGMP-PKG signaling pathway)//hsa04070(Phosphatidylinositol signaling system)//hsa04114(Oocyte meiosis)//hsa04210(Apoptosis)//hsa04270(Vascular smooth muscle contraction)//hsa04540(Gap junction)//hsa04611(Platelet activation)//hsa04720(Long-term potentiation)//hsa04723(Retrograde endocannabinoid signaling)//hsa04724(Glutamatergic synapse)//hsa04725(Cho…	GO:0005886(plasma membrane)//GO:0043235(receptor complex)//GO:0005938(cell cortex)//GO:0016020(membrane)//GO:0005789(endoplasmic reticulum membrane)//GO:0016021(integral component of membrane)//GO:0033017(sarcoplasmic reticulum membrane)//GO:0031095(platelet dense tubular network membrane)	GO:0015085(calcium ion transmembrane transporter activity)//GO:0005220(inositol 1,4,5-trisphosphate-sensitive calcium-release channel activity)//GO:0035091(phosphatidylinositol binding)	GO:0030168(platelet activation)//GO:0048016(inositol phosphate-mediated signaling)//GO:0006112(energy reserve metabolic process)//GO:0061337(cardiac conduction)//GO:0071320(cellular response to cAMP)//GO:0006816(calcium ion transport)//GO:0038096(Fc-gamma receptor signaling pathway involved in phagocytosis)//GO:0006810(transport)//GO:0048010(vascular endothelial growth factor receptor signaling p…
chr12	2558262	2558514	chr12:2558262-2558514	252	8.21892	7.52184	4.22403	0.0398595	0.412734	up	111	1	0	0	0	0	9.97581	4.574	4.15924	4.15924	4.15924	4.15924	chr12	2079952	2802108	ENSG00000151067	CACNA1C	+	protein_coding	775	CACH2|CACN2|CACNL1A1|CCHL1A1|CaV1.2|LQT8|TS	MIM:114205|HGNC:HGNC:1390|Ensembl:ENSG00000151067|HPRD:00246|Vega:OTTHUMG00000150243	12	12p13.3	calcium voltage-gated channel subunit alpha1 C	hsa04010(MAPK signaling pathway)//hsa04020(Calcium signaling pathway)//hsa04022(cGMP-PKG signaling pathway)//hsa04024(cAMP signaling pathway)//hsa04260(Cardiac muscle contraction)//hsa04261(Adrenergic signaling in cardiomyocytes)//hsa04270(Vascular smooth muscle contraction)//hsa04713(Circadian entrainment)//hsa04720(Long-term potentiation)//hsa04723(Retrograde endocannabinoid signaling)//hsa0472…	GO:0030018(Z disc)//GO:0005886(plasma membrane)//GO:0002095(caveolar macromolecular signaling complex)//GO:0016021(integral component of membrane)//GO:0005829(cytosol)//GO:0014069(postsynaptic density)//GO:0005891(voltage-gated calcium channel complex)//GO:0043198(dendritic shaft)//GO:0005737(cytoplasm)//GO:0043025(neuronal cell body)	GO:0005245(voltage-gated calcium channel activity)//GO:0005516(calmodulin binding)//GO:0008331(high voltage-gated calcium channel activity)//GO:0051393(alpha-actinin binding)//GO:0046872(metal ion binding)//GO:0005515(protein binding)	GO:0030073(insulin secretion)//GO:0042593(glucose homeostasis)//GO:0034765(regulation of ion transmembrane transport)//GO:0050796(regulation of insulin secretion)//GO:0007204(positive regulation of cytosolic calcium ion concentration)//GO:0006112(energy reserve metabolic process)//GO:0017156(calcium ion regulated exocytosis)//GO:0007268(synaptic transmission)//GO:0060083(smooth muscle contraction…
chr12	61814874	61815295	chr12:61814874-61815295	421	7.73931	7.0952	4.70739	0.030037	0.412734	up	0	2	64	0	0	0	4.15924	4.89577	9.49329	4.15924	4.15924	4.15924
chr12	103549539	103549740	chr12:103549539-103549740	201	8.38115	7.66944	4.08969	0.04315	0.412734	up	125	0	0	0	0	0	10.1443	4.15924	4.15924	4.15924	4.15924	4.15924	chr12	103545620	103562087	ENSG00000257860	RP11-552I14.1	+	protein_coding
chr12	32566862	32567117	chr12:32566862-32567117	255	8.06019	7.37893	4.35727	0.0368554	0.412734	up	100	0	0	0	0	0	9.82806	4.15924	4.15924	4.15924	4.15924	4.15924	chr12	32552463	32798984	ENSG00000139132	FGD4	+	protein_coding	121512	CMT4H|FRABP|ZFYVE6	MIM:611104|HGNC:HGNC:19125|Ensembl:ENSG00000139132|HPRD:16891|Vega:OTTHUMG00000137374	12	12p11.21	FYVE, RhoGEF and PH domain containing 4		GO:0030027(lamellipodium)//GO:0015629(actin cytoskeleton)//GO:0005794(Golgi apparatus)//GO:0030175(filopodium)//GO:0001726(ruffle)//GO:0005829(cytosol)//GO:0005737(cytoplasm)	GO:0005089(Rho guanyl-nucleotide exchange factor activity)//GO:0031267(small GTPase binding)//GO:0046872(metal ion binding)//GO:0003779(actin binding)//GO:0005085(guanyl-nucleotide exchange factor activity)	GO:0008360(regulation of cell shape)//GO:0007010(cytoskeleton organization)//GO:0043065(positive regulation of apoptotic process)//GO:0007264(small GTPase mediated signal transduction)//GO:0043547(positive regulation of GTPase activity)//GO:0046847(filopodium assembly)//GO:0030032(lamellipodium assembly)//GO:0048011(neurotrophin TRK receptor signaling pathway)//GO:0035023(regulation of Rho protei…
chr12	113495327	113495678	chr12:113495327-113495678	351	7.04478	6.51009	4.61921	0.0316197	0.412734	up	11	57	0	0	0	0	6.85657	8.48013	4.15924	4.15924	4.15924	4.15924	chr12	113494514	113535833	ENSG00000135144	DTX1	+	protein_coding	1840	hDx-1	MIM:602582|HGNC:HGNC:3060|Ensembl:ENSG00000135144|HPRD:03991|Vega:OTTHUMG00000169610	12	12q24.13	deltex 1, E3 ubiquitin ligase	hsa04330(Notch signaling pathway)	GO:0005634(nucleus)//GO:0005737(cytoplasm)//GO:0005829(cytosol)	GO:0008270(zinc ion binding)//GO:0031625(ubiquitin protein ligase binding)//GO:0005112(Notch binding)//GO:0017124(SH3 domain binding)//GO:0016874(ligase activity)//GO:0005515(protein binding)//GO:0003713(transcription coactivator activity)	GO:0016567(protein ubiquitination)//GO:0045581(negative regulation of T cell differentiation)//GO:0045665(negative regulation of neuron differentiation)//GO:0010001(glial cell differentiation)//GO:0006351(transcription, DNA-templated)//GO:0008593(regulation of Notch signaling pathway)//GO:0007219(Notch signaling pathway)//GO:0006366(transcription from RNA polymerase II promoter)//GO:0007166(cell …
chr12	14003229	14003504	chr12:14003229-14003504	275	7.38817	6.79376	4.76253	0.0290895	0.412734	up	0	0	51	0	0	0	4.15924	4.15924	9.1748	4.15924	4.15924	4.15924	chr12	13693165	14133053	ENSG00000273079	GRIN2B	-	protein_coding	2904	EIEE27|GluN2B|MRD6|NMDAR2B|NR2B|hNR3	MIM:138252|HGNC:HGNC:4586|Ensembl:ENSG00000273079|HPRD:00697|Vega:OTTHUMG00000137373	12	12p12	glutamate ionotropic receptor NMDA type subunit 2B	hsa04014(Ras signaling pathway)//hsa04015(Rap1 signaling pathway)//hsa04024(cAMP signaling pathway)//hsa04080(Neuroactive ligand-receptor interaction)//hsa04713(Circadian entrainment)//hsa04720(Long-term potentiation)//hsa04724(Glutamatergic synapse)//hsa04728(Dopaminergic synapse)//hsa05010(Alzheimer's disease)//hsa05014(Amyotrophic lateral sclerosis (ALS))//hsa05016(Huntington's disease)//hsa05…	GO:0097481(neuronal postsynaptic density)//GO:0005886(plasma membrane)//GO:0005887(integral component of plasma membrane)//GO:0009986(cell surface)//GO:0043005(neuron projection)//GO:0017146(NMDA selective glutamate receptor complex)//GO:0008021(synaptic vesicle)//GO:0030054(cell junction)//GO:0045211(postsynaptic membrane)	GO:0008270(zinc ion binding)//GO:0005234(extracellular-glutamate-gated ion channel activity)//GO:0004972(NMDA glutamate receptor activity)//GO:0016594(glycine binding)//GO:0005262(calcium channel activity)//GO:0005515(protein binding)	GO:0048013(ephrin receptor signaling pathway)//GO:0001662(behavioral fear response)//GO:0048011(neurotrophin TRK receptor signaling pathway)//GO:0035235(ionotropic glutamate receptor signaling pathway)//GO:0007423(sensory organ development)//GO:0010738(regulation of protein kinase A signaling)//GO:0060291(long-term synaptic potentiation)//GO:0060079(excitatory postsynaptic potential)//GO:0007268(…
chr12	20319361	20319517	chr12:20319361-20319517	156	7.35968	6.76978	4.76608	0.0290295	0.412734	up	0	0	50	0	0	0	4.15924	4.15924	9.14713	4.15924	4.15924	4.15924
chr12	20319363	20319521	chr12:20319363-20319521	158	7.35968	6.76978	4.76608	0.0290295	0.412734	up	0	0	50	0	0	0	4.15924	4.15924	9.14713	4.15924	4.15924	4.15924
chr12	19467876	19467961	chr12:19467876-19467961	85	7.5927	6.96809	4.73019	0.0296414	0.412734	up	71	0	1	0	0	0	9.34549	4.15924	4.85046	4.15924	4.15924	4.15924	chr12	19282648	19529334	ENSG00000052126	PLEKHA5	+	protein_coding	54477	PEPP-2|PEPP2	MIM:607770|HGNC:HGNC:30036|Ensembl:ENSG00000052126|HPRD:09684|Vega:OTTHUMG00000167921	12	12p12	pleckstrin homology domain containing A5		GO:0005654(nucleoplasm)//GO:0016020(membrane)//GO:0005737(cytoplasm)//GO:0005829(cytosol)	GO:0070273(phosphatidylinositol-4-phosphate binding)//GO:0005545(1-phosphatidylinositol binding)//GO:0010314(phosphatidylinositol-5-phosphate binding)//GO:0032266(phosphatidylinositol-3-phosphate binding)//GO:0080025(phosphatidylinositol-3,5-bisphosphate binding)//GO:0005515(protein binding)	GO:0061458(reproductive system development)//GO:0008150(biological_process)
chr12	67281656	67281855	chr12:67281656-67281855	199	7.07443	6.53383	4.65544	0.030959	0.412734	up	0	0	41	0	0	0	4.15924	4.15924	8.87077	4.15924	4.15924	4.15924
chr12	78102947	78103070	chr12:78102947-78103070	123	7.23975	6.66964	4.76342	0.0290745	0.412734	up	0	0	46	0	0	0	4.15924	4.15924	9.03078	4.15924	4.15924	4.15924
chr12	33704991	33705190	chr12:33704991-33705190	199	7.75929	7.11264	4.69177	0.0303111	0.412734	up	0	0	66	0	0	0	4.15924	4.15924	9.5366	4.15924	4.15924	4.15924
chr12	99520953	99521006	chr12:99520953-99521006	53	7.46546	6.8592	4.75112	0.029283	0.412734	up	1	0	53	0	0	0	4.74298	4.15924	9.22861	4.15924	4.15924	4.15924	chr12	99120235	100378432	ENSG00000185046	ANKS1B	-	protein_coding	56899	AIDA|AIDA-1|ANKS2|EB-1|EB1|cajalin-2	MIM:607815|HGNC:HGNC:24600|Ensembl:ENSG00000185046|HPRD:07426|Vega:OTTHUMG00000170308	12	12q23.1	ankyrin repeat and sterile alpha motif domain containing 1B		GO:0045211(postsynaptic membrane)//GO:0014069(postsynaptic density)//GO:0030054(cell junction)//GO:0015030(Cajal body)//GO:0043197(dendritic spine)//GO:0005737(cytoplasm)	GO:0046875(ephrin receptor binding)	GO:1900383(regulation of synaptic plasticity by receptor localization to synapse)
chr13	33897806	33898171	chr13:33897806-33898171	365	7.64585	7.01397	4.71896	0.0298356	0.412734	up	0	0	61	0	0	0	4.15924	4.15924	9.42579	4.15924	4.15924	4.15924	chr13	33677272	33924767	ENSG00000133121	STARD13	-	protein_coding	90627	ARHGAP37|DLC2|GT650|LINC00464	MIM:609866|HGNC:HGNC:19164|Ensembl:ENSG00000133121|HPRD:11607|Vega:OTTHUMG00000016708	13	13q13.1	StAR related lipid transfer domain containing 13		GO:0005811(lipid particle)//GO:0031966(mitochondrial membrane)//GO:0005829(cytosol)	GO:0008289(lipid binding)//GO:0005096(GTPase activator activity)//GO:0005515(protein binding)	GO:0043542(endothelial cell migration)//GO:0097498(endothelial tube lumen extension)//GO:0007264(small GTPase mediated signal transduction)//GO:0043547(positive regulation of GTPase activity)//GO:0090051(negative regulation of cell migration involved in sprouting angiogenesis)//GO:0051056(regulation of small GTPase mediated signal transduction)
chr13	81081341	81081439	chr13:81081341-81081439	98	7.79475	7.14375	4.65062	0.0310462	0.412734	up	0	124	0	0	0	0	4.15924	9.56189	4.15924	4.15924	4.15924	4.15924
chr13	90292841	90293051	chr13:90292841-90293051	210	8.14098	7.45114	4.2852	0.0384496	0.412734	up	0	0	86	0	0	0	4.15924	4.15924	9.91038	4.15924	4.15924	4.15924
chr13	109028113	109028715	chr13:109028113-109028715	602	7.60795	6.98124	4.72758	0.0296864	0.412734	up	73	0	0	0	0	0	9.38448	4.15924	4.15924	4.15924	4.15924	4.15924
chr13	99271020	99271215	chr13:99271020-99271215	195	6.63338	6.18767	3.93226	0.0473727	0.412734	up	0	55	0	0	0	0	4.15924	8.43122	4.15924	4.15924	4.15924	4.15924
chr13	30262602	30262867	chr13:30262602-30262867	265	7.85999	7.20104	4.56711	0.0325955	0.412734	up	87	0	0	0	0	0	9.63138	4.15924	4.15924	4.15924	4.15924	4.15924
chr13	51678899	51679088	chr13:51678899-51679088	189	7.94364	7.27484	4.47122	0.0344744	0.412734	up	0	0	75	0	0	0	4.15924	4.15924	9.71685	4.15924	4.15924	4.15924
chr14	78055510	78055642	chr14:78055510-78055642	132	8.51306	7.79051	3.95911	0.0466226	0.412734	up	137	0	0	0	0	0	10.2746	4.15924	4.15924	4.15924	4.15924	4.15924	chr14	77972340	78083116	ENSG00000100596	SPTLC2	-	protein_coding	9517	HSN1C|LCB2|LCB2A|NSAN1C|SPT2|hLCB2a	MIM:605713|HGNC:HGNC:11278|Ensembl:ENSG00000100596|HPRD:05755|Vega:OTTHUMG00000171540	14	14q24.3	serine palmitoyltransferase long chain base subunit 2	hsa00600(Sphingolipid metabolism)//	GO:0017059(serine C-palmitoyltransferase complex)//GO:0016021(integral component of membrane)//GO:0005739(mitochondrion)//GO:0005789(endoplasmic reticulum membrane)	GO:0030170(pyridoxal phosphate binding)//GO:0004758(serine C-palmitoyltransferase activity)//GO:0016740(transferase activity)	GO:1904504(positive regulation of lipophagy)//GO:0030148(sphingolipid biosynthetic process)//GO:0044281(small molecule metabolic process)//GO:0046512(sphingosine biosynthetic process)//GO:0006686(sphingomyelin biosynthetic process)//GO:0009058(biosynthetic process)//GO:0006665(sphingolipid metabolic process)//GO:0046513(ceramide biosynthetic process)//GO:0046511(sphinganine biosynthetic process)
chr14	72674144	72674200	chr14:72674144-72674200	56	7.109	6.56203	4.7025	0.0301225	0.412734	up	0	0	42	0	0	0	4.15924	4.15924	8.90422	4.15924	4.15924	4.15924	chr14	72399156	73030654	ENSG00000182732	RGS6	+	protein_coding	9628	GAP	MIM:603894|HGNC:HGNC:10002|Ensembl:ENSG00000182732|Vega:OTTHUMG00000171340	14	14q24.3	regulator of G-protein signaling 6		GO:0005886(plasma membrane)//GO:0005834(heterotrimeric G-protein complex)//GO:0005829(cytosol)//GO:0019898(extrinsic component of membrane)//GO:0005634(nucleus)//GO:0005737(cytoplasm)	GO:0004871(signal transducer activity)//GO:0005096(GTPase activator activity)//GO:0005515(protein binding)	GO:0008277(regulation of G-protein coupled receptor protein signaling pathway)//GO:0009968(negative regulation of signal transduction)//GO:0035556(intracellular signal transduction)//GO:0007186(G-protein coupled receptor signaling pathway)//GO:0043547(positive regulation of GTPase activity)
chr14	97425551	97425702	chr14:97425551-97425702	151	6.63338	6.18767	3.93226	0.0473727	0.412734	up	0	55	0	0	0	0	4.15924	8.43122	4.15924	4.15924	4.15924	4.15924
chr14	96719208	96719526	chr14:96719208-96719526	318	7.9246	7.25815	4.49368	0.0340243	0.412734	up	91	0	0	0	0	0	9.6948	4.15924	4.15924	4.15924	4.15924	4.15924	chr14	96671181	96730266	ENSG00000258691	RP11-404P21.8	+	protein_coding
chr14	91397969	91398267	chr14:91397969-91398267	298	7.34956	6.76133	4.77147	0.0289389	0.412734	up	0	89	1	0	0	0	4.15924	9.09678	4.85046	4.15924	4.15924	4.15924	chr14	91336799	91526980	ENSG00000100784	RPS6KA5	-	protein_coding	9252	MSK1|MSPK1|RLPK	MIM:603607|HGNC:HGNC:10434|Ensembl:ENSG00000100784|HPRD:06789|Vega:OTTHUMG00000171055	14	14q32.11	ribosomal protein S6 kinase, 90kDa, polypeptide 5	hsa04010(MAPK signaling pathway)//hsa04261(Adrenergic signaling in cardiomyocytes)//hsa04668(TNF signaling pathway)//hsa04713(Circadian entrainment)//hsa04722(Neurotrophin signaling pathway)//hsa05206(MicroRNAs in cancer)//hsa05219(Bladder cancer)	GO:0005622(intracellular)//GO:0005634(nucleus)//GO:0005737(cytoplasm)//GO:0005654(nucleoplasm)	GO:0004674(protein serine/threonine kinase activity)//GO:0005524(ATP binding)//GO:0000287(magnesium ion binding)//GO:0004672(protein kinase activity)//GO:0035175(histone kinase activity (H3-S10 specific))//GO:0005515(protein binding)	GO:0034166(toll-like receptor 10 signaling pathway)//GO:0032793(positive regulation of CREB transcription factor activity)//GO:0035666(TRIF-dependent toll-like receptor signaling pathway)//GO:0034142(toll-like receptor 4 signaling pathway)//GO:0001818(negative regulation of cytokine production)//GO:0048011(neurotrophin TRK receptor signaling pathway)//GO:0051403(stress-activated MAPK cascade)//GO…
chr14	74698265	74698647	chr14:74698265-74698647	382	7.35968	6.76978	4.76608	0.0290295	0.412734	up	0	0	50	0	0	0	4.15924	4.15924	9.14713	4.15924	4.15924	4.15924
chr14	61429688	61429732	chr14:61429688-61429732	44	7.0027	6.47572	4.54899	0.0329421	0.412734	up	0	0	39	0	0	0	4.15924	4.15924	8.80144	4.15924	4.15924	4.15924	chr14	61201460	61436671	ENSG00000020426	MNAT1	+	protein_coding	4331	CAP35|MAT1|RNF66|TFB3	MIM:602659|HGNC:HGNC:7181|Ensembl:ENSG00000020426|HPRD:04042|Vega:OTTHUMG00000152340	14	14q23	MNAT CDK-activating kinase assembly factor 1	hsa03022(Basal transcription factors)//hsa03420(Nucleotide excision repair)	GO:0005654(nucleoplasm)//GO:0005675(holo TFIIH complex)//GO:0005737(cytoplasm)	GO:0047485(protein N-terminus binding)//GO:0008270(zinc ion binding)//GO:0005515(protein binding)//GO:0008094(DNA-dependent ATPase activity)//GO:0008353(RNA polymerase II carboxy-terminal domain kinase activity)	GO:0048661(positive regulation of smooth muscle cell proliferation)//GO:0043066(negative regulation of apoptotic process)//GO:0050434(positive regulation of viral transcription)//GO:0006461(protein complex assembly)//GO:0000086(G2/M transition of mitotic cell cycle)//GO:0070911(global genome nucleotide-excision repair)//GO:0040029(regulation of gene expression, epigenetic)//GO:0000082(G1/S transi…
chr14	79170596	79170771	chr14:79170596-79170771	175	6.92723	6.41517	4.42999	0.0353168	0.412734	up	0	0	37	0	0	0	4.15924	4.15924	8.72861	4.15924	4.15924	4.15924	chr14	78708734	80330762	ENSG00000021645	NRXN3	+	protein_coding	9369	C14orf60	MIM:600567|HGNC:HGNC:8010|Ensembl:ENSG00000021645|HPRD:08989|Vega:OTTHUMG00000171502	14	14q31	neurexin 3	hsa04514(Cell adhesion molecules (CAMs))	GO:0043234(protein complex)//GO:0005623(cell)//GO:0016021(integral component of membrane)//GO:0005887(integral component of plasma membrane)	GO:0097109(neuroligin family protein binding)//GO:0004872(receptor activity)//GO:0005246(calcium channel regulator activity)//GO:0004888(transmembrane signaling receptor activity)//GO:0050839(cell adhesion molecule binding)//GO:0046872(metal ion binding)	GO:0007411(axon guidance)//GO:0007416(synapse assembly)//GO:0007612(learning)//GO:0007158(neuron cell-cell adhesion)//GO:0035176(social behavior)//GO:0071625(vocalization behavior)//GO:0090129(positive regulation of synapse maturation)//GO:0030534(adult behavior)//GO:0051965(positive regulation of synapse assembly)//GO:0007165(signal transduction)//GO:0001525(angiogenesis)//GO:0007269(neurotransm…
chr14	105185517	105185797	chr14:105185517-105185797	280	7.96274	7.29179	4.45154	0.0348737	0.412734	up	0	0	76	0	0	0	4.15924	4.15924	9.73556	4.15924	4.15924	4.15924	chr14	105155943	105185942	ENSG00000203485	INF2	+	protein_coding	64423	C14orf151|C14orf173|CMTDIE|FSGS5|pp9484	MIM:610982|HGNC:HGNC:23791|Ensembl:ENSG00000203485|HPRD:08648|Vega:OTTHUMG00000029811	14	14q32.33	inverted formin, FH2 and WH2 domain containing		GO:0048471(perinuclear region of cytoplasm)	GO:0003779(actin binding)//GO:0017048(Rho GTPase binding)	GO:0030036(actin cytoskeleton organization)//GO:0032535(regulation of cellular component size)//GO:0090140(regulation of mitochondrial fission)
chr14	75335280	75335584	chr14:75335280-75335584	304	7.57326	6.95136	4.73161	0.0296169	0.412734	up	0	0	58	0	0	0	4.15924	4.15924	9.35497	4.15924	4.15924	4.15924
chr14	36309813	36310011	chr14:36309813-36310011	198	6.63445	6.1873	3.92908	0.0474623	0.412734	up	37	0	0	0	0	0	8.44116	4.15924	4.15924	4.15924	4.15924	4.15924	chr14	36295524	36401531	ENSG00000100916	BRMS1L	+	protein_coding	84312	BRMS1	HGNC:HGNC:20512|Ensembl:ENSG00000100916|HPRD:16564|Vega:OTTHUMG00000170559	14	14q13.2	breast cancer metastasis-suppressor 1-like		GO:0070822(Sin3-type complex)	GO:0042826(histone deacetylase binding)//GO:0005515(protein binding)//GO:0004407(histone deacetylase activity)	GO:0006351(transcription, DNA-templated)//GO:0016575(histone deacetylation)//GO:0000122(negative regulation of transcription from RNA polymerase II promoter)//GO:0040008(regulation of growth)
chr14	54009604	54009822	chr14:54009604-54009822	218	7.76915	7.12126	4.68094	0.0305029	0.412734	up	81	1	0	0	0	0	9.53069	4.574	4.15924	4.15924	4.15924	4.15924
chr14	43884399	43884759	chr14:43884399-43884759	360	8.38702	7.67435	4.08355	0.0433068	0.412734	up	0	0	102	0	0	0	4.15924	4.15924	10.1523	4.15924	4.15924	4.15924
chr14	57737371	57737600	chr14:57737371-57737600	229	6.8717	6.37207	4.3435	0.0371545	0.412734	up	0	65	0	0	0	0	4.15924	8.6607	4.15924	4.15924	4.15924	4.15924	chr14	57735627	57756797	ENSG00000053770	AP5M1	+	protein_coding	55745	C14orf108|MUDENG|Mu5|MuD	MIM:614368|HGNC:HGNC:20192|Ensembl:ENSG00000053770|HPRD:12630|Vega:OTTHUMG00000140318	14	14q22.3	adaptor related protein complex 5 mu 1 subunit		GO:0005764(lysosome)//GO:0031902(late endosome membrane)//GO:0016020(membrane)//GO:0005770(late endosome)//GO:0030119(AP-type membrane coat adaptor complex)//GO:0005765(lysosomal membrane)//GO:0005829(cytosol)		GO:0016197(endosomal transport)//GO:0015031(protein transport)
chr14	88883507	88883652	chr14:88883507-88883652	145	7.85127	7.19351	4.57899	0.0323702	0.412734	up	0	129	0	0	0	0	4.15924	9.6176	4.15924	4.15924	4.15924	4.15924	chr14	88851268	88936694	ENSG00000042317	SPATA7	+	protein_coding	55812	HEL-S-296|HSD-3.1|HSD3|LCA3	MIM:609868|HGNC:HGNC:20423|Ensembl:ENSG00000042317|HPRD:15431|Vega:OTTHUMG00000170744	14	14q31.3	spermatogenesis associated 7		GO:0032391(photoreceptor connecting cilium)//GO:0036064(ciliary basal body)//GO:0015630(microtubule cytoskeleton)//GO:0005930(axoneme)	GO:0005515(protein binding)	GO:1903621(protein localization to photoreceptor connecting cilium)//GO:0045494(photoreceptor cell maintenance)//GO:0007283(spermatogenesis)//GO:0007601(visual perception)//GO:1903546(protein localization to photoreceptor outer segment)//GO:0050896(response to stimulus)
chr14	30369682	30369962	chr14:30369682-30369962	280	7.129	6.57851	4.7358	0.0295448	0.412734	up	0	76	1	0	0	0	4.15924	8.87701	4.85046	4.15924	4.15924	4.15924	chr14	30045687	30661104	ENSG00000184304	PRKD1	-	protein_coding	5587	PKC-MU|PKCM|PKD|PRKCM	MIM:605435|HGNC:HGNC:9407|Ensembl:ENSG00000184304|HPRD:05668|Vega:OTTHUMG00000140203	14	14q11	protein kinase D1	hsa04015(Rap1 signaling pathway)//	GO:0005886(plasma membrane)//GO:0005887(integral component of plasma membrane)//GO:0005938(cell cortex)//GO:0005802(trans-Golgi network)//GO:0005794(Golgi apparatus)//GO:0005829(cytosol)//GO:0005911(cell-cell junction)//GO:0005622(intracellular)//GO:0005634(nucleus)//GO:0005737(cytoplasm)	GO:0004674(protein serine/threonine kinase activity)//GO:0005524(ATP binding)//GO:0042802(identical protein binding)//GO:0004697(protein kinase C activity)//GO:0046872(metal ion binding)//GO:0005515(protein binding)	GO:0010837(regulation of keratinocyte proliferation)//GO:0035924(cellular response to vascular endothelial growth factor stimulus)//GO:0043123(positive regulation of I-kappaB kinase/NF-kappaB signaling)//GO:0010976(positive regulation of neuron projection development)//GO:0032793(positive regulation of CREB transcription factor activity)//GO:0060548(negative regulation of cell death)//GO:0030148(…
chr14	69598625	69598808	chr14:69598625-69598808	183	8.17413	7.48101	4.25908	0.0390451	0.412734	up	0	0	88	0	0	0	4.15924	4.15924	9.94293	4.15924	4.15924	4.15924	chr14	69517598	69619867	ENSG00000139990	DCAF5	-	protein_coding	8816	BCRG2|BCRP2|D14S1461E|WDR22	MIM:603812|HGNC:HGNC:20224|Ensembl:ENSG00000139990|HPRD:16032|Vega:OTTHUMG00000171699	14	14q24.1	DDB1 and CUL4 associated factor 5		GO:0005739(mitochondrion)//GO:0080008(Cul4-RING E3 ubiquitin ligase complex)		GO:0016567(protein ubiquitination)
chr15	97499116	97499407	chr15:97499116-97499407	291	7.20174	6.63822	4.75981	0.0291356	0.412734	up	55	0	0	0	0	0	8.98858	4.15924	4.15924	4.15924	4.15924	4.15924
chr15	91733397	91733573	chr15:91733397-91733573	176	8.32932	7.6217	4.1454	0.041752	0.412734	up	0	0	98	0	0	0	4.15924	4.15924	10.0955	4.15924	4.15924	4.15924	chr15	91643180	91844539	ENSG00000185518	SV2B	+	protein_coding	9899	HsT19680	MIM:185861|HGNC:HGNC:16874|Ensembl:ENSG00000185518|HPRD:11765|Vega:OTTHUMG00000149833	15	15q26.1	synaptic vesicle glycoprotein 2B	hsa04512(ECM-receptor interaction)	GO:0005886(plasma membrane)//GO:0016020(membrane)//GO:0001669(acrosomal vesicle)//GO:0016021(integral component of membrane)//GO:0008021(synaptic vesicle)//GO:0030054(cell junction)//GO:0030672(synaptic vesicle membrane)	GO:0005515(protein binding)//GO:0022857(transmembrane transporter activity)	GO:0055085(transmembrane transport)//GO:0006836(neurotransmitter transport)
chr15	69591035	69591250	chr15:69591035-69591250	215	6.93299	6.42004	4.44213	0.0350665	0.412734	up	37	0	7	0	0	0	8.44116	4.15924	6.56592	4.15924	4.15924	4.15924
chr15	41186633	41186783	chr15:41186633-41186783	150	6.62268	6.17844	3.9092	0.048027	0.412734	up	13	17	10	0	0	0	7.06295	6.89528	6.99647	4.15924	4.15924	4.15924	chr15	41186628	41196173	ENSG00000104142	VPS18	+	protein_coding	57617	PEP3	MIM:608551|HGNC:HGNC:15972|Ensembl:ENSG00000104142|HPRD:09776|Vega:OTTHUMG00000130135	15	15q15.1	VPS18 CORVET/HOPS core subunit		GO:0030136(clathrin-coated vesicle)//GO:0033263(CORVET complex)//GO:0005764(lysosome)//GO:0031902(late endosome membrane)//GO:0005776(autophagosome)//GO:0005770(late endosome)//GO:0030897(HOPS complex)//GO:0005884(actin filament)//GO:0005765(lysosomal membrane)//GO:0005769(early endosome)//GO:0030123(AP-3 adaptor complex)	GO:0005515(protein binding)//GO:0030674(protein binding, bridging)//GO:0003779(actin binding)//GO:0019905(syntaxin binding)//GO:0046872(metal ion binding)	GO:0006886(intracellular protein transport)//GO:0007040(lysosome organization)//GO:0008333(endosome to lysosome transport)//GO:0007032(endosome organization)//GO:0016192(vesicle-mediated transport)//GO:0006914(autophagy)//GO:0046718(viral entry into host cell)
chr15	36081929	36082033	chr15:36081929-36082033	104	8.23823	7.53894	4.20957	0.0402008	0.412734	up	0	0	92	0	0	0	4.15924	4.15924	10.0059	4.15924	4.15924	4.15924
chr15	42027146	42027407	chr15:42027146-42027407	261	8.62422	7.89322	3.86083	0.0494305	0.412734	up	148	0	0	0	0	0	10.3844	4.15924	4.15924	4.15924	4.15924	4.15924	chr15	41913422	42062141	ENSG00000174197	MGA	+	protein_coding	23269	MAD5|MXD5	MIM:616061|HGNC:HGNC:14010|Ensembl:ENSG00000174197|Vega:OTTHUMG00000172719	15	15q14	MGA, MAX dimerization protein		GO:0005654(nucleoplasm)//GO:0005667(transcription factor complex)//GO:0005634(nucleus)//GO:0071339(MLL1 complex)//GO:0005737(cytoplasm)	GO:0046983(protein dimerization activity)//GO:0005515(protein binding)//GO:0003677(DNA binding)//GO:0003700(transcription factor activity, sequence-specific DNA binding)	GO:0006351(transcription, DNA-templated)//GO:0006355(regulation of transcription, DNA-templated)
chr15	72563528	72564087	chr15:72563528-72564087	559	8.05462	7.37366	4.36167	0.0367603	0.412734	up	0	0	81	0	0	0	4.15924	4.15924	9.82561	4.15924	4.15924	4.15924	chr15	72533522	72565340	ENSG00000137817	PARP6	-	protein_coding	56965	ARTD17|PARP-6-B1|PARP-6-C|pART17	HGNC:HGNC:26921|Ensembl:ENSG00000137817|HPRD:15102|Vega:OTTHUMG00000133443	15	15q23	poly(ADP-ribose) polymerase family member 6			GO:0003950(NAD+ ADP-ribosyltransferase activity)	GO:0008152(metabolic process)
chr15	72563528	72564087	chr15:72563528-72564087	559	8.05462	7.37366	4.36167	0.0367603	0.412734	up	0	0	81	0	0	0	4.15924	4.15924	9.82561	4.15924	4.15924	4.15924	chr15	72559087	72612287	ENSG00000273025	CELF6	-	protein_coding	60677	BRUNOL6	MIM:612681|HGNC:HGNC:14059|Ensembl:ENSG00000140488|HPRD:10691|Vega:OTTHUMG00000186423	15	15q24	CUGBP, Elav-like family member 6		GO:0005634(nucleus)//GO:0005737(cytoplasm)	GO:0000166(nucleotide binding)//GO:0003676(nucleic acid binding)//GO:0003723(RNA binding)	GO:0006397(mRNA processing)//GO:0000381(regulation of alternative mRNA splicing, via spliceosome)
chr15	44138448	44138589	chr15:44138448-44138589	141	6.92723	6.41517	4.42999	0.0353168	0.412734	up	0	0	37	0	0	0	4.15924	4.15924	8.72861	4.15924	4.15924	4.15924	chr15	44119161	44160617	ENSG00000092470	WDR76	+	protein_coding	79968	CDW14	HGNC:HGNC:25773|Ensembl:ENSG00000092470|HPRD:07804|Vega:OTTHUMG00000060143	15	15q15.3	WD repeat domain 76
chr15	75000525	75000719	chr15:75000525-75000719	194	8.45605	7.73757	4.01399	0.0451286	0.412734	up	0	0	107	0	0	0	4.15924	4.15924	10.2203	4.15924	4.15924	4.15924
chr15	76472848	76473147	chr15:76472848-76473147	299	8.22951	7.53196	4.21641	0.0400389	0.412734	up	0	168	0	0	0	0	4.15924	9.99106	4.15924	4.15924	4.15924	4.15924	chr15	76352178	76521462	ENSG00000169758	C15orf27	+	protein_coding
chr16	8611821	8612795	chr16:8611821-8612795	974	8.1218	7.43465	4.30255	0.0380594	0.412734	up	0	154	1	0	0	0	4.15924	9.86783	4.85046	4.15924	4.15924	4.15924
chr16	25399831	25400019	chr16:25399831-25400019	188	7.51797	6.90397	4.74183	0.0294415	0.412734	up	1	0	55	0	0	0	4.74298	4.15924	9.28049	4.15924	4.15924	4.15924
chr16	69543339	69543626	chr16:69543339-69543626	287	8.05266	7.37258	4.36488	0.0366911	0.412734	up	1	147	0	0	0	0	4.74298	9.80203	4.15924	4.15924	4.15924	4.15924
chr16	85671796	85671832	chr16:85671796-85671832	36	6.6122	6.17077	3.89258	0.0485043	0.412734	up	25	17	0	0	0	0	7.91072	6.89528	4.15924	4.15924	4.15924	4.15924	chr16	85645015	85709810	ENSG00000131149	GSE1	+	protein_coding	23199	KIAA0182	HGNC:HGNC:28979|Ensembl:ENSG00000131149|HPRD:11066|Vega:OTTHUMG00000137650	16	16q24.1	Gse1 coiled-coil protein			GO:0005515(protein binding)
chr16	89675613	89675938	chr16:89675613-89675938	325	7.76408	7.11683	4.68754	0.0303858	0.412734	up	53	24	10	0	0	0	8.93706	7.32819	6.99647	4.15924	4.15924	4.15924
chr16	59575094	59575249	chr16:59575094-59575249	155	7.109	6.56203	4.7025	0.0301225	0.412734	up	0	0	42	0	0	0	4.15924	4.15924	8.90422	4.15924	4.15924	4.15924
chr16	67706222	67706509	chr16:67706222-67706509	287	7.28763	6.70946	4.76769	0.0290024	0.412734	up	22	3	28	0	0	0	7.74083	5.15869	8.34591	4.15924	4.15924	4.15924
chr16	597309	597604	chr16:597309-597604	295	7.7377	7.09378	4.71038	0.0299849	0.412734	up	20	71	10	0	0	0	7.61533	8.78268	6.99647	4.15924	4.15924	4.15924	chr16	577717	604636	ENSG00000103326	CAPN15	+	protein_coding	6650	SOLH	MIM:603267|HGNC:HGNC:11182|Ensembl:ENSG00000103326|HPRD:07220|Vega:OTTHUMG00000119059	16	16p13.3	calpain 15		GO:0005622(intracellular)	GO:0004198(calcium-dependent cysteine-type endopeptidase activity)//GO:0008233(peptidase activity)//GO:0008270(zinc ion binding)//GO:0008234(cysteine-type peptidase activity)//GO:0003700(transcription factor activity, sequence-specific DNA binding)	GO:0006508(proteolysis)//GO:0006355(regulation of transcription, DNA-templated)
chr16	14075544	14075812	chr16:14075544-14075812	268	6.59531	6.15758	3.86237	0.0493851	0.412734	up	36	0	0	0	0	0	8.40369	4.15924	4.15924	4.15924	4.15924	4.15924
chr16	1771689	1771839	chr16:1771689-1771839	150	7.33581	6.74976	4.76878	0.0289842	0.412734	up	31	20	13	0	0	0	8.20018	7.09689	7.32763	4.15924	4.15924	4.15924	chr16	1756184	1820318	ENSG00000138834	MAPK8IP3	+	protein_coding	23162	JIP-3|JIP3|JSAP1|SYD2|syd	MIM:605431|HGNC:HGNC:6884|Ensembl:ENSG00000138834|HPRD:12014|Vega:OTTHUMG00000128637	16	16p13.3	mitogen-activated protein kinase 8 interacting protein 3	hsa04010(MAPK signaling pathway)	GO:0030673(axolemma)//GO:0005790(smooth endoplasmic reticulum)//GO:0030425(dendrite)//GO:0000139(Golgi membrane)//GO:0005737(cytoplasm)	GO:0019894(kinesin binding)//GO:0005078(MAP-kinase scaffold activity)//GO:0031435(mitogen-activated protein kinase kinase kinase binding)//GO:0030159(receptor signaling complex scaffold activity)//GO:0008432(JUN kinase binding)//GO:0031434(mitogen-activated protein kinase kinase binding)	GO:0007411(axon guidance)//GO:0007257(activation of JUN kinase activity)//GO:0009791(post-embryonic development)//GO:0008104(protein localization)//GO:0030900(forebrain development)//GO:0001701(in utero embryonic development)//GO:0007585(respiratory gaseous exchange)//GO:0016192(vesicle-mediated transport)//GO:0010468(regulation of gene expression)//GO:0046328(regulation of JNK cascade)//GO:00604…
chr16	72869121	72869527	chr16:72869121-72869527	406	6.97656	6.45495	4.51176	0.0336665	0.412734	up	47	0	0	0	0	0	8.77042	4.15924	4.15924	4.15924	4.15924	4.15924	chr16	72816784	73093597	ENSG00000140836	ZFHX3	-	protein_coding	463	ATBF1|ATBT|ZNF927	MIM:104155|HGNC:HGNC:777|Ensembl:ENSG00000140836|HPRD:00075|Vega:OTTHUMG00000137599	16	16q22.3	zinc finger homeobox 3	hsa04550(Signaling pathways regulating pluripotency of stem cells)	GO:0043231(intracellular membrane-bounded organelle)//GO:0005667(transcription factor complex)//GO:0005739(mitochondrion)//GO:0016604(nuclear body)//GO:0005730(nucleolus)//GO:0005654(nucleoplasm)//GO:0005634(nucleus)//GO:0005737(cytoplasm)	GO:0008270(zinc ion binding)//GO:0003700(transcription factor activity, sequence-specific DNA binding)//GO:0019899(enzyme binding)//GO:0044212(transcription regulatory region DNA binding)//GO:0003705(transcription factor activity, RNA polymerase II distal enhancer sequence-specific binding)//GO:0001046(core promoter sequence-specific DNA binding)//GO:0005515(protein binding)	GO:0007517(muscle organ development)//GO:0032922(circadian regulation of gene expression)//GO:0045664(regulation of neuron differentiation)//GO:0007420(brain development)//GO:0007050(cell cycle arrest)//GO:0045663(positive regulation of myoblast differentiation)//GO:0006366(transcription from RNA polymerase II promoter)//GO:0045892(negative regulation of transcription, DNA-templated)//GO:0045662(…
chr16	89229563	89230153	chr16:89229563-89230153	590	7.84338	7.18641	4.58722	0.0322151	0.412734	up	86	0	0	0	0	0	9.61508	4.15924	4.15924	4.15924	4.15924	4.15924
chr17	66075572	66076017	chr17:66075572-66076017	445	8.57252	7.84482	3.90624	0.0481115	0.412734	up	0	0	116	0	0	0	4.15924	4.15924	10.3351	4.15924	4.15924	4.15924
chr17	26699069	26699300	chr17:26699069-26699300	231	6.98949	6.46535	4.53178	0.0332749	0.412734	up	32	12	6	0	0	0	8.24324	6.48029	6.38818	4.15924	4.15924	4.15924	chr17	26691290	26700110	ENSG00000109072	VTN	-	protein_coding	7448	V75|VN|VNT	MIM:193190|HGNC:HGNC:12724|HPRD:01902	17	17q11	vitronectin	hsa04151(PI3K-Akt signaling pathway)//hsa04510(Focal adhesion)//hsa04512(ECM-receptor interaction)//hsa04610(Complement and coagulation cascades)//hsa05205(Proteoglycans in cancer)	GO:0070062(extracellular exosome)//GO:0005576(extracellular region)//GO:0071062(alphav-beta3 integrin-vitronectin complex)//GO:0005578(proteinaceous extracellular matrix)//GO:0031012(extracellular matrix)//GO:0072562(blood microparticle)//GO:0005615(extracellular space)	GO:0008201(heparin binding)//GO:0005178(integrin binding)//GO:0050840(extracellular matrix binding)//GO:0005044(scavenger receptor activity)//GO:0005515(protein binding)//GO:0030247(polysaccharide binding)	GO:0045087(innate immune response)//GO:0061302(smooth muscle cell-matrix adhesion)//GO:0090303(positive regulation of wound healing)//GO:0006898(receptor-mediated endocytosis)//GO:0035987(endodermal cell differentiation)//GO:0030198(extracellular matrix organization)//GO:0048260(positive regulation of receptor-mediated endocytosis)//GO:0048709(oligodendrocyte differentiation)//GO:0007155(cell adh…
chr17	26699069	26699300	chr17:26699069-26699300	231	6.98949	6.46535	4.53178	0.0332749	0.412734	up	32	12	6	0	0	0	8.24324	6.48029	6.38818	4.15924	4.15924	4.15924	chr17	26684604	26708716	ENSG00000244045	TMEM199	+	protein_coding	147007	C17orf32|VMA12|VPH2	MIM:616815|HGNC:HGNC:18085|Ensembl:ENSG00000244045|HPRD:12679|Vega:OTTHUMG00000132498	17	17q11.2	transmembrane protein 199		GO:0016021(integral component of membrane)	GO:0005515(protein binding)
chr17	26699069	26699300	chr17:26699069-26699300	231	6.98949	6.46535	4.53178	0.0332749	0.412734	up	32	12	6	0	0	0	8.24324	6.48029	6.38818	4.15924	4.15924	4.15924	chr17	26691378	26728065	ENSG00000004139	SARM1	+	protein_coding	23098	MyD88-5|SAMD2|SARM	MIM:607732|HGNC:HGNC:17074|Ensembl:ENSG00000004139	17	17q11	sterile alpha and TIR motif containing 1		GO:0005874(microtubule)//GO:0030425(dendrite)//GO:0030424(axon)//GO:0005829(cytosol)//GO:0045202(synapse)//GO:0005739(mitochondrion)//GO:0030054(cell junction)//GO:0031315(extrinsic component of mitochondrial outer membrane)//GO:0005737(cytoplasm)		GO:0034138(toll-like receptor 3 signaling pathway)//GO:0045087(innate immune response)//GO:0009749(response to glucose)//GO:0034142(toll-like receptor 4 signaling pathway)//GO:1901214(regulation of neuron death)//GO:0048814(regulation of dendrite morphogenesis)//GO:0002756(MyD88-independent toll-like receptor signaling pathway)//GO:0002224(toll-like receptor signaling pathway)//GO:0042981(regulat…
chr17	42019788	42019938	chr17:42019788-42019938	150	7.0708	6.53107	4.65436	0.0309786	0.412734	up	1	44	16	0	0	0	4.74298	8.12784	7.59678	4.15924	4.15924	4.15924	chr17	42018172	42019836	ENSG00000108849	PPY	-	protein_coding	5539	PNP|PP	MIM:167780|HGNC:HGNC:9327|Ensembl:ENSG00000108849|HPRD:01340|Vega:OTTHUMG00000181800	17	17q21	pancreatic polypeptide		GO:0005576(extracellular region)//GO:0005615(extracellular space)//GO:0005737(cytoplasm)	GO:0001664(G-protein coupled receptor binding)//GO:0005102(receptor binding)//GO:0005179(hormone activity)//GO:0005184(neuropeptide hormone activity)	GO:0098792(xenophagy)//GO:0007267(cell-cell signaling)//GO:0007586(digestion)//GO:0098779(mitophagy in response to mitochondrial depolarization)//GO:0007631(feeding behavior)//GO:0007218(neuropeptide signaling pathway)//GO:0009306(protein secretion)//GO:0002230(positive regulation of defense response to virus by host)//GO:0032098(regulation of appetite)
chr17	73711758	73711908	chr17:73711758-73711908	150	7.5329	6.91676	4.74201	0.0294384	0.412734	up	3	64	19	0	0	0	5.47896	8.63932	7.82353	4.15924	4.15924	4.15924
chr17	4687290	4687423	chr17:4687290-4687423	133	8.0367	7.35766	4.37783	0.0364134	0.412734	up	0	0	80	0	0	0	4.15924	4.15924	9.80805	4.15924	4.15924	4.15924
chr17	5304736	5304815	chr17:5304736-5304815	79	7.58815	6.96417	4.73099	0.0296275	0.412734	up	72	0	0	0	0	0	9.36512	4.15924	4.15924	4.15924	4.15924	4.15924	chr17	5264258	5323480	ENSG00000108559	NUP88	-	protein_coding	4927	-	MIM:602552|HGNC:HGNC:8067|Ensembl:ENSG00000108559|HPRD:03974|Vega:OTTHUMG00000099453	17	17p13.2	nucleoporin 88kDa	hsa03013(RNA transport)	GO:0005654(nucleoplasm)//GO:0005643(nuclear pore)//GO:0005829(cytosol)	GO:0005215(transporter activity)	GO:0044267(cellular protein metabolic process)//GO:0005975(carbohydrate metabolic process)//GO:0007077(mitotic nuclear envelope disassembly)//GO:0043687(post-translational protein modification)//GO:0019054(modulation by virus of host process)//GO:0008645(hexose transport)//GO:0008033(tRNA processing)//GO:0031047(gene silencing by RNA)//GO:0019083(viral transcription)//GO:0000055(ribosomal large s…
chr17	48484914	48485064	chr17:48484914-48485064	150	7.03623	6.503	4.60311	0.0319179	0.412734	up	49	0	0	0	0	0	8.82813	4.15924	4.15924	4.15924	4.15924	4.15924
chr17	31133	31283	chr17:31133-31283	150	6.99129	6.46688	4.53551	0.0332026	0.412734	up	6	38	13	0	0	0	6.15648	7.93082	7.32763	4.15924	4.15924	4.15924	chr17	5810	31427	ENSG00000272636	DOC2B	-	protein_coding	8447	DOC2BL	MIM:604568|HGNC:HGNC:2986|Ensembl:ENSG00000272636|HPRD:05196|Vega:OTTHUMG00000154415	17	17p13.3	double C2-like domains, beta		GO:0016020(membrane)//GO:0005886(plasma membrane)//GO:0031201(SNARE complex)//GO:0098793(presynapse)//GO:0005737(cytoplasm)	GO:0005544(calcium-dependent phospholipid binding)//GO:0019905(syntaxin binding)//GO:0005509(calcium ion binding)//GO:0030276(clathrin binding)	GO:0031340(positive regulation of vesicle fusion)//GO:0032024(positive regulation of insulin secretion)//GO:0048791(calcium ion-regulated exocytosis of neurotransmitter)//GO:0008104(protein localization)//GO:0045956(positive regulation of calcium ion-dependent exocytosis)
chr17	41943429	41943570	chr17:41943429-41943570	141	7.52705	6.91175	4.74205	0.0294377	0.412734	up	69	0	0	0	0	0	9.30542	4.15924	4.15924	4.15924	4.15924	4.15924
chr17	36522061	36522211	chr17:36522061-36522211	150	6.69931	6.23755	4.04429	0.0443254	0.412734	up	0	43	8	0	0	0	4.15924	8.09682	6.72415	4.15924	4.15924	4.15924	chr17	36508111	36556019	ENSG00000174111	SOCS7	+	protein_coding	30837	NAP4|NCKAP4	MIM:608788|HGNC:HGNC:29846|Ensembl:ENSG00000274211|HPRD:12299|Vega:OTTHUMG00000188546	17	17q12	suppressor of cytokine signaling 7	hsa04630(Jak-STAT signaling pathway)//hsa04917(Prolactin signaling pathway)	GO:0005622(intracellular)//GO:0005886(plasma membrane)//GO:0005634(nucleus)//GO:0005737(cytoplasm)	GO:0004860(protein kinase inhibitor activity)//GO:0005515(protein binding)//GO:0017124(SH3 domain binding)	GO:1904030(negative regulation of cyclin-dependent protein kinase activity)//GO:0008286(insulin receptor signaling pathway)//GO:0040008(regulation of growth)//GO:0016567(protein ubiquitination)//GO:0021942(radial glia guided migration of Purkinje cell)//GO:0019221(cytokine-mediated signaling pathway)//GO:0021819(layer formation in cerebral cortex)//GO:0008150(biological_process)//GO:0046426(negat…
chr17	46091953	46092218	chr17:46091953-46092218	265	7.23551	6.66615	4.76457	0.0290551	0.412734	up	18	15	23	0	0	0	7.47786	6.74329	8.07924	4.15924	4.15924	4.15924
chr17	52827668	52827888	chr17:52827668-52827888	220	7.17543	6.61655	4.75543	0.0292097	0.412734	up	54	0	0	0	0	0	8.96305	4.15924	4.15924	4.15924	4.15924	4.15924
chr17	27096650	27096787	chr17:27096650-27096787	137	8.23596	7.53726	4.21145	0.0401561	0.412734	up	113	0	0	0	0	0	10.0011	4.15924	4.15924	4.15924	4.15924	4.15924	chr17	27082996	27182250	ENSG00000173065	FAM222B	-	protein_coding	55731	C17orf63	HGNC:HGNC:25563|Ensembl:ENSG00000173065|HPRD:07693|Vega:OTTHUMG00000179495	17	17q11.2	family with sequence similarity 222 member B		GO:0005654(nucleoplasm)
chr18	26798797	26798988	chr18:26798797-26798988	191	8.53473	7.80995	3.93997	0.0471559	0.412734	up	0	0	113	0	0	0	4.15924	4.15924	10.2979	4.15924	4.15924	4.15924
chr18	4455315	4455470	chr18:4455315-4455470	155	6.65907	6.20721	3.9766	0.0461411	0.412734	up	0	56	0	0	0	0	4.15924	8.45588	4.15924	4.15924	4.15924	4.15924	chr18	3496030	4455335	ENSG00000170579	DLGAP1	-	protein_coding	9229	DAP-1|DAP-1-ALPHA|DAP-1-BETA|DAP1|DLGAP1A|DLGAP1B|GKAP|SAPAP1	MIM:605445|HGNC:HGNC:2905|Ensembl:ENSG00000170579|HPRD:09260|Vega:OTTHUMG00000131537	18	18p11.31	discs large homolog associated protein 1	hsa04724(Glutamatergic synapse)	GO:0045202(synapse)//GO:0097481(neuronal postsynaptic density)//GO:0005575(cellular_component)//GO:0030054(cell junction)//GO:0045211(postsynaptic membrane)	GO:0005515(protein binding)//GO:0019904(protein domain specific binding)//GO:0032403(protein complex binding)	GO:0007268(synaptic transmission)
chr18	40044763	40044863	chr18:40044763-40044863	100	8.19043	7.49571	4.24624	0.0393416	0.412734	up	0	0	89	0	0	0	4.15924	4.15924	9.95894	4.15924	4.15924	4.15924
chr18	76878668	76878831	chr18:76878668-76878831	163	8.4812	7.76118	3.98926	0.0457957	0.412734	up	134	0	0	0	0	0	10.2431	4.15924	4.15924	4.15924	4.15924	4.15924	chr18	76829285	77138283	ENSG00000166377	ATP9B	+	protein_coding	374868	ATPASEP|ATPIIB|HUSSY-20|NEO1L|hMMR1	MIM:614446|HGNC:HGNC:13541|Ensembl:ENSG00000166377|HPRD:16528|Vega:OTTHUMG00000132898	18	18q23	ATPase phospholipid transporting 9B (putative)		GO:0005768(endosome)//GO:0016021(integral component of membrane)//GO:0048471(perinuclear region of cytoplasm)//GO:0005886(plasma membrane)//GO:0005802(trans-Golgi network)	GO:0005524(ATP binding)//GO:0000287(magnesium ion binding)//GO:0004012(phospholipid-translocating ATPase activity)	GO:0006897(endocytosis)//GO:0008152(metabolic process)//GO:0045332(phospholipid translocation)//GO:0072600(establishment of protein localization to Golgi)//GO:0006890(retrograde vesicle-mediated transport, Golgi to ER)
chr18	8659630	8659798	chr18:8659630-8659798	168	8.23596	7.53726	4.21145	0.0401561	0.412734	up	113	0	0	0	0	0	10.0011	4.15924	4.15924	4.15924	4.15924	4.15924
chr18	42245062	42245402	chr18:42245062-42245402	340	6.84759	6.35198	4.29572	0.0382126	0.412734	up	0	0	35	0	0	0	4.15924	4.15924	8.65191	4.15924	4.15924	4.15924
chr18	72243022	72243108	chr18:72243022-72243108	86	6.95698	6.43968	4.48584	0.0341806	0.412734	up	0	69	0	0	0	0	4.15924	8.74315	4.15924	4.15924	4.15924	4.15924	chr18	72201675	72254448	ENSG00000150656	CNDP1	+	protein_coding	84735	CN1|CPGL2|HsT2308	MIM:609064|HGNC:HGNC:20675|Ensembl:ENSG00000150656|HPRD:09883|HPRD:09894|Vega:OTTHUMG00000132852	18	18q22.3	carnosine dipeptidase 1 (metallopeptidase M20 family)	hsa00330(Arginine and proline metabolism)//hsa00340(Histidine metabolism)//hsa00410(beta-Alanine metabolism)//	GO:0005576(extracellular region)	GO:0008237(metallopeptidase activity)//GO:0034701(tripeptidase activity)//GO:0016805(dipeptidase activity)//GO:0004180(carboxypeptidase activity)//GO:0046872(metal ion binding)	GO:0006508(proteolysis)
chr18	77659506	77659691	chr18:77659506-77659691	185	6.77179	6.29359	4.17016	0.0411461	0.412734	up	0	46	8	0	0	0	4.15924	8.18796	6.72415	4.15924	4.15924	4.15924	chr18	77623668	77660184	ENSG00000178342	KCNG2	+	protein_coding	26251	KCNF2|KV6.2	MIM:605696|HGNC:HGNC:6249|Ensembl:ENSG00000178342|HPRD:12036|Vega:OTTHUMG00000044541	18	18q23	potassium voltage-gated channel modifier subfamily G member 2		GO:0005886(plasma membrane)//GO:0008076(voltage-gated potassium channel complex)//GO:0070062(extracellular exosome)	GO:0005251(delayed rectifier potassium channel activity)	GO:0050796(regulation of insulin secretion)//GO:0044281(small molecule metabolic process)//GO:0071805(potassium ion transmembrane transport)//GO:0034765(regulation of ion transmembrane transport)//GO:0007268(synaptic transmission)//GO:0008016(regulation of heart contraction)//GO:0006813(potassium ion transport)//GO:0006112(energy reserve metabolic process)//GO:0051260(protein homooligomerization)
chr18	66849141	66849234	chr18:66849141-66849234	93	8.24647	7.54734	4.20445	0.0403224	0.412734	up	0	170	0	0	0	0	4.15924	10.0078	4.15924	4.15924	4.15924	4.15924
chr19	45379577	45379727	chr19:45379577-45379727	150	7.18734	6.62636	4.75868	0.0291547	0.412734	up	0	50	17	0	0	0	4.15924	8.30117	7.67639	4.15924	4.15924	4.15924	chr19	45349432	45392485	ENSG00000130202	PVRL2	+	protein_coding
chr19	17424042	17424308	chr19:17424042-17424308	266	8.59475	7.86593	3.88612	0.0486913	0.412734	up	145	0	0	0	0	0	10.3553	4.15924	4.15924	4.15924	4.15924	4.15924	chr19	17420327	17434110	ENSG00000130311	DDA1	+	protein_coding	79016	C19orf58|PCIA1	HGNC:HGNC:28360|Ensembl:ENSG00000130311|HPRD:15107|Vega:OTTHUMG00000182765	19	19p13.11	DET1 and DDB1 associated 1			GO:0005515(protein binding)
chr19	14510503	14510722	chr19:14510503-14510722	219	6.91432	6.40525	4.41107	0.0357104	0.412734	up	45	0	0	0	0	0	8.71031	4.15924	4.15924	4.15924	4.15924	4.15924	chr19	14491313	14519537	ENSG00000123146	CD97	+	protein_coding
chr19	34205353	34205681	chr19:34205353-34205681	328	6.76332	6.28589	4.14948	0.0416514	0.412734	up	0	0	33	0	0	0	4.15924	4.15924	8.5709	4.15924	4.15924	4.15924	chr19	34112861	34264414	ENSG00000124302	CHST8	+	protein_coding	64377	GALNAC4ST1|GalNAc4ST|PSS3	MIM:610190|HGNC:HGNC:15993|Ensembl:ENSG00000124302|HPRD:07632|Vega:OTTHUMG00000180472	19	19q13.1	carbohydrate (N-acetylgalactosamine 4-0) sulfotransferase 8		GO:0016021(integral component of membrane)//GO:0000139(Golgi membrane)	GO:0008146(sulfotransferase activity)//GO:0001537(N-acetylgalactosamine 4-O-sulfotransferase activity)	GO:0044267(cellular protein metabolic process)//GO:0006790(sulfur compound metabolic process)//GO:0030166(proteoglycan biosynthetic process)//GO:0043687(post-translational protein modification)//GO:0018279(protein N-linked glycosylation via asparagine)//GO:0016051(carbohydrate biosynthetic process)//GO:0042446(hormone biosynthetic process)//GO:0007417(central nervous system development)
chr19	15136085	15136314	chr19:15136085-15136314	229	7.73946	7.09532	4.70898	0.0300093	0.412734	up	80	0	0	0	0	0	9.51321	4.15924	4.15924	4.15924	4.15924	4.15924
chr19	45442123	45442326	chr19:45442123-45442326	203	7.82415	7.16952	4.6119	0.0317547	0.412734	up	31	51	16	0	0	0	8.20018	8.32813	7.59678	4.15924	4.15924	4.15924
chr19	6713504	6713654	chr19:6713504-6713654	150	6.59696	6.15855	3.86406	0.0493353	0.412734	up	25	0	9	0	0	0	7.91072	4.15924	6.86673	4.15924	4.15924	4.15924	chr19	6677715	6730573	ENSG00000125730	C3	-	protein_coding	718	AHUS5|ARMD9|ASP|C3a|C3b|CPAMD1|HEL-S-62p	MIM:120700|HGNC:HGNC:1318|Ensembl:ENSG00000125730|HPRD:00400|Vega:OTTHUMG00000150335	19	19p13.3-p13.2	complement component 3	hsa04145(Phagosome)//hsa04610(Complement and coagulation cascades)//hsa05133(Pertussis)//hsa05134(Legionellosis)//hsa05140(Leishmaniasis)//hsa05142(Chagas disease (American trypanosomiasis))//hsa05150(Staphylococcus aureus infection)//hsa05152(Tuberculosis)//hsa05168(Herpes simplex infection)//hsa05203(Viral carcinogenesis)//hsa05322(Systemic lupus erythematosus)	GO:0072562(blood microparticle)//GO:0005886(plasma membrane)//GO:0070062(extracellular exosome)//GO:0005576(extracellular region)//GO:0005615(extracellular space)	GO:0031715(C5L2 anaphylatoxin chemotactic receptor binding)//GO:0005102(receptor binding)//GO:0004866(endopeptidase inhibitor activity)//GO:0008289(lipid binding)//GO:0048037(cofactor binding)//GO:0005515(protein binding)	GO:0032026(response to magnesium ion)//GO:0006958(complement activation, classical pathway)//GO:0010866(regulation of triglyceride biosynthetic process)//GO:0048639(positive regulation of developmental growth)//GO:0006955(immune response)//GO:0051384(response to glucocorticoid)//GO:0001970(positive regulation of activation of membrane attack complex)//GO:0045766(positive regulation of angiogenesi…
chr19	4240209	4240535	chr19:4240209-4240535	326	8.0367	7.35766	4.37783	0.0364134	0.412734	up	0	0	80	0	0	0	4.15924	4.15924	9.80805	4.15924	4.15924	4.15924
chr19	39984506	39984640	chr19:39984506-39984640	134	6.91497	6.40627	4.41636	0.0355999	0.412734	up	0	67	0	0	0	0	4.15924	8.70251	4.15924	4.15924	4.15924	4.15924
chr19	27860631	27860758	chr19:27860631-27860758	127	7.77855	7.12948	4.66871	0.0307208	0.412734	up	65	0	14	0	0	0	9.22176	4.15924	7.42304	4.15924	4.15924	4.15924
chr19	1292560	1292734	chr19:1292560-1292734	174	8.11106	7.42498	4.31222	0.0378438	0.412734	up	0	151	2	0	0	0	4.15924	9.83999	5.31583	4.15924	4.15924	4.15924	chr19	1286153	1301430	ENSG00000099617	EFNA2	+	protein_coding	1943	ELF-1|EPLG6|HEK7-L|LERK-6|LERK6	MIM:602756|HGNC:HGNC:3222|HPRD:04132	19	19p13.3	ephrin-A2	hsa04014(Ras signaling pathway)//hsa04015(Rap1 signaling pathway)//hsa04151(PI3K-Akt signaling pathway)//hsa04360(Axon guidance)	GO:0005886(plasma membrane)//GO:0031225(anchored component of membrane)//GO:0005576(extracellular region)//GO:0043204(perikaryon)//GO:0031594(neuromuscular junction)	GO:0046875(ephrin receptor binding)	GO:0007411(axon guidance)//GO:0021772(olfactory bulb development)//GO:0048013(ephrin receptor signaling pathway)//GO:0046849(bone remodeling)//GO:0007267(cell-cell signaling)//GO:0030316(osteoclast differentiation)
chr19	1292560	1292734	chr19:1292560-1292734	174	8.11106	7.42498	4.31222	0.0378438	0.412734	up	0	151	2	0	0	0	4.15924	9.83999	5.31583	4.15924	4.15924	4.15924	chr19	1285890	1378430	ENSG00000160953	MUM1	+	protein_coding	84939	EXPAND1|HSPC211|MUM-1	HGNC:HGNC:29641|Ensembl:ENSG00000160953|HPRD:14789|Vega:OTTHUMG00000180055	19	19p13.3	melanoma associated antigen (mutated) 1		GO:0005634(nucleus)//GO:0005737(cytoplasm)	GO:0031491(nucleosome binding)//GO:0005515(protein binding)	GO:0006325(chromatin organization)//GO:0006281(DNA repair)
chr19	45047205	45047355	chr19:45047205-45047355	150	6.63249	6.18544	3.92418	0.0476008	0.412734	up	21	0	13	0	0	0	7.67945	4.15924	7.32763	4.15924	4.15924	4.15924
chr19	846978	847129	chr19:846978-847129	151	6.7457	6.27317	4.12404	0.0422823	0.412734	up	8	33	8	0	0	0	6.47823	7.7432	6.72415	4.15924	4.15924	4.15924	chr19	840963	848175	ENSG00000196415	PRTN3	+	protein_coding	5657	ACPA|AGP7|C-ANCA|CANCA|MBN|MBT|NP-4|NP4|P29|PR-3|PR3	MIM:177020|HGNC:HGNC:9495|Ensembl:ENSG00000196415|HPRD:01512|Vega:OTTHUMG00000181838	19	19p13.3	proteinase 3		GO:0031012(extracellular matrix)//GO:0005886(plasma membrane)//GO:0070062(extracellular exosome)//GO:0005615(extracellular space)//GO:0005829(cytosol)	GO:0008236(serine-type peptidase activity)//GO:0019899(enzyme binding)//GO:0004252(serine-type endopeptidase activity)	GO:0008284(positive regulation of cell proliferation)//GO:0007596(blood coagulation)//GO:0030574(collagen catabolic process)//GO:0006909(phagocytosis)//GO:0050765(negative regulation of phagocytosis)//GO:0097029(mature conventional dendritic cell differentiation)//GO:0006508(proteolysis)
chr19	16362426	16362582	chr19:16362426-16362582	156	6.90979	6.40135	4.40106	0.0359206	0.412734	up	1	5	33	0	0	0	4.74298	5.57359	8.5709	4.15924	4.15924	4.15924
chr19	40481545	40481623	chr19:40481545-40481623	78	8.63337	7.90113	3.85338	0.0496503	0.412734	up	0	0	121	0	0	0	4.15924	4.15924	10.3952	4.15924	4.15924	4.15924	chr19	40476912	40487348	ENSG00000013275	PSMC4	+	protein_coding	5704	MIP224|RPT3|S6|TBP-7|TBP7	MIM:602707|HGNC:HGNC:9551|Ensembl:ENSG00000013275|HPRD:04085|Vega:OTTHUMG00000182577	19	19q13.11-q13.13	proteasome 26S subunit, ATPase 4	hsa03050(Proteasome)//hsa05169(Epstein-Barr virus infection)	GO:0031597(cytosolic proteasome complex)//GO:0016020(membrane)//GO:0031595(nuclear proteasome complex)//GO:0005829(cytosol)//GO:0008540(proteasome regulatory particle, base subcomplex)//GO:0016234(inclusion body)//GO:0000502(proteasome complex)//GO:0005654(nucleoplasm)//GO:0005634(nucleus)//GO:0022624(proteasome accessory complex)//GO:0005737(cytoplasm)	GO:0005524(ATP binding)//GO:0017025(TBP-class protein binding)//GO:0005515(protein binding)//GO:0016887(ATPase activity)//GO:0036402(proteasome-activating ATPase activity)	GO:0002474(antigen processing and presentation of peptide antigen via MHC class I)//GO:0043488(regulation of mRNA stability)//GO:0034641(cellular nitrogen compound metabolic process)//GO:0048011(neurotrophin TRK receptor signaling pathway)//GO:0043066(negative regulation of apoptotic process)//GO:0006508(proteolysis)//GO:1901800(positive regulation of proteasomal protein catabolic process)//GO:00…
chr19	2706915	2707045	chr19:2706915-2707045	130	6.98949	6.4651	4.52904	0.0333282	0.412734	up	0	3	37	0	0	0	4.15924	5.15869	8.72861	4.15924	4.15924	4.15924
chr19	5822734	5822968	chr19:5822734-5822968	234	6.88796	6.38392	4.36358	0.0367191	0.412734	up	0	0	36	0	0	0	4.15924	4.15924	8.69077	4.15924	4.15924	4.15924
chr2	215052954	215053372	chr2:215052954-215053372	418	6.59531	6.15758	3.86237	0.0493851	0.412734	up	36	0	0	0	0	0	8.40369	4.15924	4.15924	4.15924	4.15924	4.15924	chr2	214149113	215275225	ENSG00000144451	SPAG16	+	protein_coding	79582	PF20|WDR29	MIM:612173|HGNC:HGNC:23225|Ensembl:ENSG00000144451|HPRD:18089|Vega:OTTHUMG00000133015	2	2q34	sperm associated antigen 16		GO:1990716(axonemal central apparatus)//GO:0005634(nucleus)//GO:0005856(cytoskeleton)//GO:0005930(axoneme)//GO:0031514(motile cilium)	GO:0019901(protein kinase binding)	GO:0042384(cilium assembly)//GO:0097231(cell motility in response to calcium ion)//GO:0051012(microtubule sliding)//GO:0007288(sperm axoneme assembly)//GO:0060294(cilium movement involved in cell motility)//GO:0035082(axoneme assembly)
chr2	188137277	188137399	chr2:188137277-188137399	122	7.07443	6.53383	4.65544	0.030959	0.412734	up	0	0	41	0	0	0	4.15924	4.15924	8.87077	4.15924	4.15924	4.15924
chr2	27105784	27105964	chr2:27105784-27105964	180	7.79475	7.14375	4.65062	0.0310462	0.412734	up	0	124	0	0	0	0	4.15924	9.56189	4.15924	4.15924	4.15924	4.15924	chr2	27070615	27173219	ENSG00000157851	DPYSL5	+	protein_coding	56896	CRAM|CRMP-5|CRMP5|Ulip6	MIM:608383|HGNC:HGNC:20637|Ensembl:ENSG00000157851|HPRD:10522|Vega:OTTHUMG00000097071	2	2p23.3	dihydropyrimidinase like 5	hsa04360(Axon guidance)	GO:0030425(dendrite)//GO:0043025(neuronal cell body)//GO:0005737(cytoplasm)//GO:0005829(cytosol)	GO:0008017(microtubule binding)//GO:0005515(protein binding)//GO:0016810(hydrolase activity, acting on carbon-nitrogen (but not peptide) bonds)	GO:0008152(metabolic process)//GO:0007399(nervous system development)//GO:0007411(axon guidance)//GO:0007165(signal transduction)
chr2	117627993	117628211	chr2:117627993-117628211	218	8.43583	7.72021	4.03324	0.0446164	0.412734	up	0	194	0	0	0	0	4.15924	10.1953	4.15924	4.15924	4.15924	4.15924
chr2	163859286	163859566	chr2:163859286-163859566	280	8.31175	7.6057	4.1579	0.041445	0.412734	up	1	0	96	0	0	0	4.74298	4.15924	10.0663	4.15924	4.15924	4.15924
chr2	153347994	153348277	chr2:153347994-153348277	283	8.26924	7.56706	4.1878	0.0407201	0.412734	up	0	0	94	0	0	0	4.15924	4.15924	10.0364	4.15924	4.15924	4.15924	chr2	153191751	153506348	ENSG00000157827	FMNL2	+	protein_coding	114793	FHOD2	MIM:616285|HGNC:HGNC:18267|Ensembl:ENSG00000157827|HPRD:13545|Vega:OTTHUMG00000154035	2	2q23.3	formin like 2		GO:0005829(cytosol)	GO:0003779(actin binding)//GO:0017048(Rho GTPase binding)	GO:0030866(cortical actin cytoskeleton organization)//GO:0007010(cytoskeleton organization)//GO:0007264(small GTPase mediated signal transduction)//GO:0022604(regulation of cell morphogenesis)
chr2	144813516	144813599	chr2:144813516-144813599	83	6.67384	6.21664	3.99381	0.045672	0.412734	up	0	0	31	0	0	0	4.15924	4.15924	8.48507	4.15924	4.15924	4.15924	chr2	144695635	145090135	ENSG00000121964	GTDC1	-	protein_coding	79712	Hmat-Xa|mat-Xa	MIM:610165|HGNC:HGNC:20887|Ensembl:ENSG00000121964|HPRD:13615|Vega:OTTHUMG00000131835	2	2q22.3	glycosyltransferase like domain containing 1			GO:0016757(transferase activity, transferring glycosyl groups)	GO:0008152(metabolic process)
chr2	28129245	28129441	chr2:28129245-28129441	196	8.08979	7.40516	4.33018	0.0374465	0.412734	up	0	0	83	0	0	0	4.15924	4.15924	9.86012	4.15924	4.15924	4.15924	chr2	27994584	28210954	ENSG00000243147	MRPL33	+	protein_coding	9553	C2orf1|L33mt|MRP-L33|RPL33L	MIM:610059|HGNC:HGNC:14487|Ensembl:ENSG00000243147|HPRD:14753|Vega:OTTHUMG00000097795	2	2p21	mitochondrial ribosomal protein L33	hsa03010(Ribosome)	GO:0005743(mitochondrial inner membrane)//GO:0005762(mitochondrial large ribosomal subunit)	GO:0003735(structural constituent of ribosome)	GO:0032543(mitochondrial translation)//GO:0070125(mitochondrial translational elongation)//GO:0070126(mitochondrial translational termination)//GO:0070124(mitochondrial translational initiation)//GO:0006996(organelle organization)
chr2	28129245	28129441	chr2:28129245-28129441	196	8.08979	7.40516	4.33018	0.0374465	0.412734	up	0	0	83	0	0	0	4.15924	4.15924	9.86012	4.15924	4.15924	4.15924	chr2	28112808	28561768	ENSG00000158019	BRE	+	protein_coding	9577	BRCC4|BRCC45	MIM:610497|HGNC:HGNC:1106|Ensembl:ENSG00000158019|HPRD:08498|Vega:OTTHUMG00000097831	2	2p23.2	brain and reproductive organ-expressed (TNFRSF1A modulator)		GO:0070552(BRISC complex)//GO:0070531(BRCA1-A complex)//GO:0000152(nuclear ubiquitin ligase complex)//GO:0005654(nucleoplasm)//GO:0005634(nucleus)//GO:0005737(cytoplasm)	GO:0005164(tumor necrosis factor receptor binding)//GO:0031593(polyubiquitin binding)//GO:0000268(peroxisome targeting sequence binding)//GO:0005515(protein binding)	GO:0031572(G2 DNA damage checkpoint)//GO:0007067(mitotic nuclear division)//GO:0070536(protein K63-linked deubiquitination)//GO:0006974(cellular response to DNA damage stimulus)//GO:0016568(chromatin modification)//GO:0006303(double-strand break repair via nonhomologous end joining)//GO:0045739(positive regulation of DNA repair)//GO:0010212(response to ionizing radiation)//GO:0000724(double-stran…
chr2	241938409	241938841	chr2:241938409-241938841	432	7.99836	7.32396	4.41761	0.0355739	0.412734	up	6	123	6	0	0	0	6.15648	9.55049	6.38818	4.15924	4.15924	4.15924	chr2	241938255	242034983	ENSG00000162804	SNED1	+	protein_coding	25992	SST3|Snep	MIM:616634|HGNC:HGNC:24696|Ensembl:ENSG00000162804|Vega:OTTHUMG00000151803	2	2q37.3	sushi, nidogen and EGF like domains 1		GO:0070062(extracellular exosome)	GO:0005509(calcium ion binding)	GO:0007160(cell-matrix adhesion)
chr2	153929276	153929451	chr2:153929276-153929451	175	8.11659	7.42952	4.30662	0.0379684	0.412734	up	104	0	0	0	0	0	9.88355	4.15924	4.15924	4.15924	4.15924	4.15924
chr2	132079446	132079620	chr2:132079446-132079620	174	6.91497	6.40627	4.41636	0.0355999	0.412734	up	0	67	0	0	0	0	4.15924	8.70251	4.15924	4.15924	4.15924	4.15924	chr2	131862420	132111282	ENSG00000115762	PLEKHB2	+	protein_coding	55041	EVT2	HGNC:HGNC:19236|Ensembl:ENSG00000115762|HPRD:15144|Vega:OTTHUMG00000131656	2	2q21.1	pleckstrin homology domain containing B2		GO:0055038(recycling endosome membrane)	GO:0005515(protein binding)
chr2	17209237	17209446	chr2:17209237-17209446	209	8.37281	7.66137	4.09873	0.0429196	0.412734	up	0	0	101	0	0	0	4.15924	4.15924	10.1383	4.15924	4.15924	4.15924
chr2	120801328	120801615	chr2:120801328-120801615	287	8.00867	7.33324	4.40745	0.0357863	0.412734	up	0	144	0	0	0	0	4.15924	9.77288	4.15924	4.15924	4.15924	4.15924	chr2	120770581	120936695	ENSG00000115109	EPB41L5	+	protein_coding	57669	BE37|YMO1|YRT	MIM:611730|HGNC:HGNC:19819|Ensembl:ENSG00000115109|HPRD:13273|Vega:OTTHUMG00000131433	2	2q14.2	erythrocyte membrane protein band 4.1 like 5		GO:0005886(plasma membrane)//GO:0019898(extrinsic component of membrane)//GO:0005737(cytoplasm)//GO:0005634(nucleus)//GO:0032587(ruffle membrane)//GO:0005856(cytoskeleton)//GO:0005925(focal adhesion)	GO:0008092(cytoskeletal protein binding)//GO:0019904(protein domain specific binding)	GO:0001837(epithelial to mesenchymal transition)//GO:0007492(endoderm development)//GO:0032525(somite rostral/caudal axis specification)//GO:0007398(ectoderm development)//GO:0032091(negative regulation of protein binding)//GO:0048617(embryonic foregut morphogenesis)//GO:0007509(mesoderm migration involved in gastrulation)//GO:0022408(negative regulation of cell-cell adhesion)//GO:0006931(substra…
chr2	210229467	210229629	chr2:210229467-210229629	162	7.07611	6.53549	4.66413	0.0308028	0.412734	up	0	75	0	0	0	0	4.15924	8.85863	4.15924	4.15924	4.15924	4.15924
chr2	156851780	156851849	chr2:156851780-156851849	69	6.70911	6.24551	4.06338	0.0438271	0.412734	up	0	58	0	0	0	0	4.15924	8.50398	4.15924	4.15924	4.15924	4.15924
chr2	189543687	189544129	chr2:189543687-189544129	442	7.07443	6.53383	4.65544	0.030959	0.412734	up	0	0	41	0	0	0	4.15924	4.15924	8.87077	4.15924	4.15924	4.15924
chr2	168004230	168004404	chr2:168004230-168004404	174	8.33436	7.62671	4.13994	0.0418868	0.412734	up	121	0	0	0	0	0	10.0981	4.15924	4.15924	4.15924	4.15924	4.15924	chr2	167744997	168116263	ENSG00000163092	XIRP2	+	protein_coding	129446	CMYA3	MIM:609778|HGNC:HGNC:14303|Ensembl:ENSG00000163092|HPRD:10267|Vega:OTTHUMG00000154027	2	2q24.3	xin actin binding repeat containing 2		GO:0030018(Z disc)//GO:0030054(cell junction)	GO:0003779(actin binding)//GO:0051393(alpha-actinin binding)	GO:0030036(actin cytoskeleton organization)//GO:0055008(cardiac muscle tissue morphogenesis)//GO:0007507(heart development)//GO:0003281(ventricular septum development)//GO:0045216(cell-cell junction organization)
chr2	65092447	65092597	chr2:65092447-65092597	150	6.82171	6.33189	4.25289	0.0391877	0.412734	up	25	0	14	0	0	0	7.91072	4.15924	7.42304	4.15924	4.15924	4.15924
chr2	131208878	131424362	chr2:131208878-131424362	215484	7.66084	7.02696	4.71877	0.0298389	0.412734	up	25	50	14	0	0	0	7.91072	8.30117	7.42304	4.15924	4.15924	4.15924	chr2	131217028	131267239	ENSG00000196834	POTEI	-	protein_coding	653269	POTE2beta	HGNC:HGNC:37093	2	2q21.1	POTE ankyrin domain family member I		GO:0070062(extracellular exosome)//GO:0005615(extracellular space)	GO:0003674(molecular_function)	GO:0001895(retina homeostasis)
chr2	131208878	131424362	chr2:131208878-131424362	215484	7.66084	7.02696	4.71877	0.0298389	0.412734	up	25	50	14	0	0	0	7.91072	8.30117	7.42304	4.15924	4.15924	4.15924	chr2	131278770	131285579	ENSG00000152093	CFC1B	+	protein_coding	653275	-	HGNC:HGNC:33983|Ensembl:ENSG00000152093|Vega:OTTHUMG00000153959	2	2q21.1	cripto, FRL-1, cryptic family 1B		GO:0005576(extracellular region)		GO:0007369(gastrulation)
chr2	131208878	131424362	chr2:131208878-131424362	215484	7.66084	7.02696	4.71877	0.0298389	0.412734	up	25	50	14	0	0	0	7.91072	8.30117	7.42304	4.15924	4.15924	4.15924	chr2	131296668	131307456	ENSG00000184761	AC013269.5	-	protein_coding
chr2	131208878	131424362	chr2:131208878-131424362	215484	7.66084	7.02696	4.71877	0.0298389	0.412734	up	25	50	14	0	0	0	7.91072	8.30117	7.42304	4.15924	4.15924	4.15924	chr2	131350339	131357123	ENSG00000136698	CFC1	-	protein_coding	55997	CFC1B|CRYPTIC|DTGA2|HTX2	MIM:605194|HGNC:HGNC:18292|Ensembl:ENSG00000136698|HPRD:05548	2	2q21.1	cripto, FRL-1, cryptic family 1		GO:0031225(anchored component of membrane)//GO:0005886(plasma membrane)//GO:0005575(cellular_component)//GO:0005576(extracellular region)	GO:0003674(molecular_function)//GO:0038100(nodal binding)	GO:0038092(nodal signaling pathway)//GO:0007369(gastrulation)//GO:0007368(determination of left/right symmetry)
chr2	131208878	131424362	chr2:131208878-131424362	215484	7.66084	7.02696	4.71877	0.0298389	0.412734	up	25	50	14	0	0	0	7.91072	8.30117	7.42304	4.15924	4.15924	4.15924	chr2	131369054	131415664	ENSG00000222038	POTEJ	+	protein_coding	653781	POTE2beta	HGNC:HGNC:37094|Ensembl:ENSG00000222038|Vega:OTTHUMG00000154050	2	2q21.1	POTE ankyrin domain family member J		GO:0070062(extracellular exosome)//GO:0005615(extracellular space)		GO:0001895(retina homeostasis)
chr2	131208878	131424362	chr2:131208878-131424362	215484	7.66084	7.02696	4.71877	0.0298389	0.412734	up	25	50	14	0	0	0	7.91072	8.30117	7.42304	4.15924	4.15924	4.15924	chr2	131328402	131341734	ENSG00000183292	AC140481.2	+	protein_coding
chr2	4966179	4966426	chr2:4966179-4966426	247	8.54744	7.82167	3.92861	0.0474755	0.412734	up	0	0	114	0	0	0	4.15924	4.15924	10.3104	4.15924	4.15924	4.15924
chr2	233025555	233025655	chr2:233025555-233025655	100	6.70967	6.24495	4.05954	0.0439267	0.412734	up	39	0	0	0	0	0	8.5133	4.15924	4.15924	4.15924	4.15924	4.15924	chr2	232825955	233209060	ENSG00000144535	DIS3L2	+	protein_coding	129563	FAM6A|PRLMNS|hDIS3L2	MIM:614184|HGNC:HGNC:28648|Ensembl:ENSG00000144535|HPRD:14619|Vega:OTTHUMG00000153385	2	2q37.1	DIS3 like 3'-5' exoribonuclease 2		GO:0000932(cytoplasmic mRNA processing body)//GO:0005844(polysome)//GO:0005737(cytoplasm)	GO:0004540(ribonuclease activity)//GO:0005515(protein binding)//GO:0008266(poly(U) RNA binding)//GO:0000287(magnesium ion binding)//GO:0000175(3'-5'-exoribonuclease activity)	GO:1990074(polyuridylation-dependent mRNA catabolic process)//GO:0000291(nuclear-transcribed mRNA catabolic process, exonucleolytic)//GO:0019827(stem cell population maintenance)//GO:0090501(RNA phosphodiester bond hydrolysis)//GO:0090503(RNA phosphodiester bond hydrolysis, exonucleolytic)//GO:0051301(cell division)//GO:0034427(nuclear-transcribed mRNA catabolic process, exonucleolytic, 3'-5')//G…
chr2	42740334	42740544	chr2:42740334-42740544	210	7.1683	6.61073	4.75775	0.0291703	0.412734	up	0	80	0	0	0	0	4.15924	8.94826	4.15924	4.15924	4.15924	4.15924	chr2	42721709	42984087	ENSG00000057935	MTA3	+	protein_coding	57504	-	MIM:609050|HGNC:HGNC:23784|Ensembl:ENSG00000057935|HPRD:12359|Vega:OTTHUMG00000150452	2	2p21	metastasis associated 1 family member 3		GO:0043231(intracellular membrane-bounded organelle)//GO:0005737(cytoplasm)//GO:0005654(nucleoplasm)//GO:0016581(NuRD complex)//GO:0005634(nucleus)//GO:0008278(cohesin complex)	GO:0008270(zinc ion binding)//GO:0003700(transcription factor activity, sequence-specific DNA binding)//GO:0043565(sequence-specific DNA binding)//GO:0003682(chromatin binding)//GO:0005515(protein binding)//GO:0003677(DNA binding)	GO:0010971(positive regulation of G2/M transition of mitotic cell cycle)//GO:0008284(positive regulation of cell proliferation)//GO:0045892(negative regulation of transcription, DNA-templated)//GO:0006355(regulation of transcription, DNA-templated)//GO:0006325(chromatin organization)
chr2	213829858	213830022	chr2:213829858-213830022	164	8.0367	7.35766	4.37783	0.0364134	0.412734	up	0	0	80	0	0	0	4.15924	4.15924	9.80805	4.15924	4.15924	4.15924
chr2	32053363	32053495	chr2:32053363-32053495	132	8.45605	7.73757	4.01399	0.0451286	0.412734	up	0	0	107	0	0	0	4.15924	4.15924	10.2203	4.15924	4.15924	4.15924
chr2	195405388	195405481	chr2:195405388-195405481	93	8.14098	7.45114	4.2852	0.0384496	0.412734	up	0	0	86	0	0	0	4.15924	4.15924	9.91038	4.15924	4.15924	4.15924
chr2	122012938	122013079	chr2:122012938-122013079	141	7.109	6.56203	4.7025	0.0301225	0.412734	up	0	0	42	0	0	0	4.15924	4.15924	8.90422	4.15924	4.15924	4.15924	chr2	121974163	122042783	ENSG00000115112	TFCP2L1	-	protein_coding	29842	CRTR1|LBP-9|LBP9	MIM:609785|HGNC:HGNC:17925|Ensembl:ENSG00000115112|HPRD:18175|Vega:OTTHUMG00000131443	2	2q14	transcription factor CP2-like 1		GO:0016020(membrane)//GO:0005634(nucleus)//GO:0005737(cytoplasm)	GO:0043565(sequence-specific DNA binding)//GO:0003714(transcription corepressor activity)//GO:0003700(transcription factor activity, sequence-specific DNA binding)	GO:0000902(cell morphogenesis)//GO:0008340(determination of adult lifespan)//GO:0002070(epithelial cell maturation)//GO:0007431(salivary gland development)//GO:0006351(transcription, DNA-templated)//GO:0007565(female pregnancy)//GO:0000122(negative regulation of transcription from RNA polymerase II promoter)//GO:0006357(regulation of transcription from RNA polymerase II promoter)//GO:0006694(ster…
chr2	239033743	239033793	chr2:239033743-239033793	50	6.8546	6.35826	4.31253	0.0378368	0.412734	up	23	30	0	0	0	0	7.79972	7.61768	4.15924	4.15924	4.15924	4.15924	chr2	239008798	239041928	ENSG00000144488	ESPNL	+	protein_coding	339768	-	HGNC:HGNC:27937|Ensembl:ENSG00000144488|HPRD:14170|Vega:OTTHUMG00000133335	2	2q37.3	espin-like
chr20	816097	816136	chr20:816097-816136	39	6.70851	6.245	4.06208	0.0438607	0.412734	up	2	55	0	0	0	0	5.1574	8.43122	4.15924	4.15924	4.15924	4.15924	chr20	814358	838106	ENSG00000125898	FAM110A	+	protein_coding	83541	C20orf55|F10|bA371L19.3	MIM:611393|HGNC:HGNC:16188|Ensembl:ENSG00000125898|HPRD:12775|Vega:OTTHUMG00000031649	20	20p13	family with sequence similarity 110 member A		GO:0005815(microtubule organizing center)//GO:0005737(cytoplasm)//GO:0000922(spindle pole)	GO:0005515(protein binding)
chr20	32701243	32701393	chr20:32701243-32701393	150	7.16669	6.60936	4.75398	0.0292343	0.412734	up	53	1	0	0	0	0	8.93706	4.574	4.15924	4.15924	4.15924	4.15924
chr20	45005290	45005428	chr20:45005290-45005428	138	7.48483	6.87571	4.74975	0.0293063	0.412734	up	67	0	0	0	0	0	9.2642	4.15924	4.15924	4.15924	4.15924	4.15924	chr20	44994688	45061704	ENSG00000062598	ELMO2	-	protein_coding	63916	CED-12|CED12|Ced-12A|ELMO-2	MIM:606421|HGNC:HGNC:17233|Ensembl:ENSG00000062598|HPRD:12103|Vega:OTTHUMG00000033070	20	20q13	engulfment and cell motility 2	hsa05100(Bacterial invasion of epithelial cells)//hsa05131(Shigellosis)	GO:0016020(membrane)//GO:0016021(integral component of membrane)//GO:0005737(cytoplasm)//GO:0005829(cytosol)	GO:0030971(receptor tyrosine kinase binding)//GO:0017124(SH3 domain binding)//GO:0005515(protein binding)	GO:0007010(cytoskeleton organization)//GO:0045087(innate immune response)//GO:0098609(cell-cell adhesion)//GO:0060326(cell chemotaxis)//GO:0016477(cell migration)//GO:0038096(Fc-gamma receptor signaling pathway involved in phagocytosis)//GO:0006915(apoptotic process)//GO:0048010(vascular endothelial growth factor receptor signaling pathway)
chr20	42325540	42325696	chr20:42325540-42325696	156	8.10706	7.42065	4.31471	0.0377883	0.412734	up	0	0	84	0	0	0	4.15924	4.15924	9.87707	4.15924	4.15924	4.15924	chr20	42295754	42345136	ENSG00000101057	MYBL2	+	protein_coding	4605	B-MYB|BMYB	MIM:601415|HGNC:HGNC:7548|Ensembl:ENSG00000101057|HPRD:03247|Vega:OTTHUMG00000033062	20	20q13.1	v-myb avian myeloblastosis viral oncogene homolog-like 2	hsa05166(HTLV-I infection)	GO:0005654(nucleoplasm)//GO:0031523(Myb complex)	GO:0001077(transcriptional activator activity, RNA polymerase II core promoter proximal region sequence-specific binding)//GO:0000978(RNA polymerase II core promoter proximal region sequence-specific DNA binding)//GO:0005515(protein binding)//GO:0003700(transcription factor activity, sequence-specific DNA binding)	GO:0090307(mitotic spindle assembly)//GO:0000278(mitotic cell cycle)//GO:0006366(transcription from RNA polymerase II promoter)//GO:0045944(positive regulation of transcription from RNA polymerase II promoter)//GO:0000086(G2/M transition of mitotic cell cycle)//GO:0051726(regulation of cell cycle)
chr20	2287440	2287724	chr20:2287440-2287724	284	8.56003	7.83329	3.91737	0.047794	0.412734	up	0	0	115	0	0	0	4.15924	4.15924	10.3228	4.15924	4.15924	4.15924	chr20	2276647	2321724	ENSG00000125780	TGM3	+	protein_coding	7053	TGE	MIM:600238|HGNC:HGNC:11779|Ensembl:ENSG00000125780|HPRD:02584|Vega:OTTHUMG00000031690	20	20q11.2	transglutaminase 3		GO:0070062(extracellular exosome)//GO:0031234(extrinsic component of cytoplasmic side of plasma membrane)//GO:0005737(cytoplasm)	GO:0003810(protein-glutamine gamma-glutamyltransferase activity)//GO:0016746(transferase activity, transferring acyl groups)//GO:0005509(calcium ion binding)//GO:0003824(catalytic activity)	GO:0018149(peptide cross-linking)//GO:0031424(keratinization)//GO:0030216(keratinocyte differentiation)//GO:0051262(protein tetramerization)//GO:0031069(hair follicle morphogenesis)//GO:0043163(cell envelope organization)//GO:0006464(cellular protein modification process)
chr20	59813736	59813816	chr20:59813736-59813816	80	7.71497	7.07398	4.71028	0.0299866	0.412734	up	0	0	64	0	0	0	4.15924	4.15924	9.49329	4.15924	4.15924	4.15924
chr20	42783513	42783722	chr20:42783513-42783722	209	6.71927	6.25168	4.07294	0.0435797	0.412734	up	0	0	32	0	0	0	4.15924	4.15924	8.52862	4.15924	4.15924	4.15924	chr20	42740335	42816218	ENSG00000149596	JPH2	-	protein_coding	57158	CMH17|JP-2|JP2	MIM:605267|HGNC:HGNC:14202|Ensembl:ENSG00000149596|HPRD:12006|Vega:OTTHUMG00000033037	20	20q13.12	junctophilin 2		GO:0030018(Z disc)//GO:0005886(plasma membrane)//GO:0016021(integral component of membrane)//GO:0005829(cytosol)//GO:0014701(junctional sarcoplasmic reticulum membrane)//GO:0030314(junctional membrane complex)	GO:0005546(phosphatidylinositol-4,5-bisphosphate binding)//GO:0015278(calcium-release channel activity)//GO:0070273(phosphatidylinositol-4-phosphate binding)//GO:0010314(phosphatidylinositol-5-phosphate binding)//GO:0001786(phosphatidylserine binding)//GO:0005547(phosphatidylinositol-3,4,5-trisphosphate binding)//GO:0032266(phosphatidylinositol-3-phosphate binding)//GO:0070300(phosphatidic acid b…	GO:0051209(release of sequestered calcium ion into cytosol)//GO:0055074(calcium ion homeostasis)//GO:0060314(regulation of ryanodine-sensitive calcium-release channel activity)//GO:0055024(regulation of cardiac muscle tissue development)//GO:0060316(positive regulation of ryanodine-sensitive calcium-release channel activity)//GO:0060402(calcium ion transport into cytosol)
chr20	56185017	56185085	chr20:56185017-56185085	68	6.6122	6.17077	3.89258	0.0485043	0.412734	up	25	17	0	0	0	0	7.91072	6.89528	4.15924	4.15924	4.15924	4.15924	chr20	56178902	56195632	ENSG00000124256	ZBP1	-	protein_coding	81030	C20orf183|DAI|DLM-1|DLM1	MIM:606750|HGNC:HGNC:16176|Ensembl:ENSG00000124256|HPRD:09484|Vega:OTTHUMG00000032824	20	20q13.31	Z-DNA binding protein 1	hsa04623(Cytosolic DNA-sensing pathway)	GO:0005634(nucleus)//GO:0005737(cytoplasm)//GO:0005829(cytosol)	GO:0003726(double-stranded RNA adenosine deaminase activity)//GO:0003723(RNA binding)//GO:0005515(protein binding)//GO:0003677(DNA binding)//GO:0003692(left-handed Z-DNA binding)	GO:0045087(innate immune response)//GO:0008152(metabolic process)//GO:0060340(positive regulation of type I interferon-mediated signaling pathway)//GO:0032481(positive regulation of type I interferon production)//GO:0008150(biological_process)
chr20	30201996	30202320	chr20:30201996-30202320	324	6.77697	6.29791	4.18076	0.0408896	0.412734	up	0	59	1	0	0	0	4.15924	8.52743	4.85046	4.15924	4.15924	4.15924
chr20	53065355	53065432	chr20:53065355-53065432	77	7.20814	6.64348	4.75842	0.029159	0.412734	up	0	0	45	0	0	0	4.15924	4.15924	9.00017	4.15924	4.15924	4.15924
chr21	9538202	9538415	chr21:9538202-9538415	213	7.7359	7.09221	4.71182	0.0299597	0.412734	up	0	119	0	0	0	0	4.15924	9.50395	4.15924	4.15924	4.15924	4.15924
chr21	22938861	22938991	chr21:22938861-22938991	130	7.14864	6.59454	4.74928	0.0293144	0.412734	up	53	0	0	0	0	0	8.93706	4.15924	4.15924	4.15924	4.15924	4.15924
chr21	29514497	29514678	chr21:29514497-29514678	181	8.59717	7.86761	3.88439	0.0487415	0.412734	up	0	0	118	0	0	0	4.15924	4.15924	10.3595	4.15924	4.15924	4.15924
chr22	37532788	37532950	chr22:37532788-37532950	162	6.71097	6.24528	4.05855	0.0439527	0.412734	up	1	0	31	0	0	0	4.74298	4.15924	8.48507	4.15924	4.15924	4.15924	chr22	37521878	37571094	ENSG00000100385	IL2RB	-	protein_coding	3560	CD122|IL15RB|P70-75	MIM:146710|HGNC:HGNC:6009|Ensembl:ENSG00000100385|HPRD:00896|Vega:OTTHUMG00000150534	22	22q13.1	interleukin 2 receptor subunit beta	hsa04060(Cytokine-cytokine receptor interaction)//hsa04144(Endocytosis)//hsa04151(PI3K-Akt signaling pathway)//hsa04630(Jak-STAT signaling pathway)//hsa05162(Measles)//hsa05166(HTLV-I infection)//hsa05202(Transcriptional misregulation in cancer)	GO:0005622(intracellular)//GO:0005886(plasma membrane)//GO:0005887(integral component of plasma membrane)//GO:0009897(external side of plasma membrane)//GO:0016020(membrane)	GO:0019976(interleukin-2 binding)//GO:0005515(protein binding)//GO:0004911(interleukin-2 receptor activity)	GO:0007411(axon guidance)//GO:0045087(innate immune response)//GO:0008286(insulin receptor signaling pathway)//GO:0000165(MAPK cascade)//GO:0019221(cytokine-mediated signaling pathway)//GO:0007173(epidermal growth factor receptor signaling pathway)//GO:0007264(small GTPase mediated signal transduction)//GO:0038095(Fc-epsilon receptor signaling pathway)//GO:0007265(Ras protein signal transduction)…
chr22	38235812	38236112	chr22:38235812-38236112	300	7.20814	6.64348	4.75842	0.029159	0.412734	up	0	0	45	0	0	0	4.15924	4.15924	9.00017	4.15924	4.15924	4.15924	chr22	38226862	38245334	ENSG00000100124	ANKRD54	-	protein_coding	129138	LIAR	MIM:613383|HGNC:HGNC:25185|Ensembl:ENSG00000100124|HPRD:14042|Vega:OTTHUMG00000150663	22	22q13.1	ankyrin repeat domain 54		GO:0030496(midbody)//GO:0005634(nucleus)//GO:0005737(cytoplasm)	GO:0005515(protein binding)//GO:0032403(protein complex binding)//GO:0019887(protein kinase regulator activity)	GO:0045859(regulation of protein kinase activity)//GO:0006913(nucleocytoplasmic transport)//GO:1902531(regulation of intracellular signal transduction)//GO:0045648(positive regulation of erythrocyte differentiation)
chr22	49894970	49895168	chr22:49894970-49895168	198	6.74586	6.27293	4.12248	0.0423212	0.412734	up	40	0	0	0	0	0	8.54806	4.15924	4.15924	4.15924	4.15924	4.15924	chr22	49808176	50051190	ENSG00000188511	C22orf34	-	protein_coding	348645	-	HGNC:HGNC:28010|Ensembl:ENSG00000188511|HPRD:14180	22	22q13.33	chromosome 22 open reading frame 34
chr3	12576872	12577019	chr3:12576872-12577019	147	8.64355	7.91114	3.8443	0.04992	0.412734	up	150	0	0	0	0	0	10.4035	4.15924	4.15924	4.15924	4.15924	4.15924	chr3	12525931	12581122	ENSG00000154743	TSEN2	+	protein_coding	80746	PCH2B|SEN2|SEN2L	MIM:608753|HGNC:HGNC:28422|Ensembl:ENSG00000154743|HPRD:10576|Vega:OTTHUMG00000129765	3	3p25.2	tRNA splicing endonuclease subunit 2		GO:0000214(tRNA-intron endonuclease complex)//GO:0005654(nucleoplasm)//GO:0005730(nucleolus)//GO:0005737(cytoplasm)//GO:0005813(centrosome)	GO:0016829(lyase activity)//GO:0003676(nucleic acid binding)//GO:0005515(protein binding)//GO:0000213(tRNA-intron endonuclease activity)	GO:0000379(tRNA-type intron splice site recognition and cleavage)//GO:0090502(RNA phosphodiester bond hydrolysis, endonucleolytic)//GO:0090501(RNA phosphodiester bond hydrolysis)//GO:0010467(gene expression)//GO:0006388(tRNA splicing, via endonucleolytic cleavage and ligation)//GO:0006397(mRNA processing)//GO:0008033(tRNA processing)
chr3	12576872	12577019	chr3:12576872-12577019	147	8.64355	7.91114	3.8443	0.04992	0.412734	up	150	0	0	0	0	0	10.4035	4.15924	4.15924	4.15924	4.15924	4.15924	chr3	12556433	12602558	ENSG00000225526	C3orf83	-	protein_coding
chr3	197476581	197477165	chr3:197476581-197477165	584	6.83003	6.33916	4.27198	0.0387498	0.412734	up	0	54	5	0	0	0	4.15924	8.40613	6.18542	4.15924	4.15924	4.15924	chr3	197398264	197476598	ENSG00000145016	KIAA0226	-	protein_coding
chr3	197476581	197477165	chr3:197476581-197477165	584	6.83003	6.33916	4.27198	0.0387498	0.412734	up	0	54	5	0	0	0	4.15924	8.40613	6.18542	4.15924	4.15924	4.15924	chr3	197464050	197514467	ENSG00000122068	FYTTD1	+	protein_coding	84248	UIF	HGNC:HGNC:25407|HPRD:10909	3	3q29	forty-two-three domain containing 1		GO:0005622(intracellular)//GO:0016607(nuclear speck)//GO:0005654(nucleoplasm)	GO:0044822(poly(A) RNA binding)//GO:0005515(protein binding)//GO:0003729(mRNA binding)	GO:0006406(mRNA export from nucleus)
chr3	196187330	196187494	chr3:196187330-196187494	164	6.80607	6.31931	4.2238	0.039865	0.412734	up	0	0	34	0	0	0	4.15924	4.15924	8.61197	4.15924	4.15924	4.15924
chr3	128055567	128055710	chr3:128055567-128055710	143	6.8935	6.38927	4.38015	0.0363639	0.412734	up	0	66	0	0	0	0	4.15924	8.68176	4.15924	4.15924	4.15924	4.15924	chr3	127872297	128127485	ENSG00000132394	EEFSEC	+	protein_coding	60678	EFSEC|SELB	MIM:607695|HGNC:HGNC:24614|Ensembl:ENSG00000132394|HPRD:07409|Vega:OTTHUMG00000159659	3	3q21.3	eukaryotic elongation factor, selenocysteine-tRNA-specific		GO:0030529(intracellular ribonucleoprotein complex)//GO:0005622(intracellular)//GO:0005634(nucleus)//GO:0005739(mitochondrion)	GO:0003924(GTPase activity)//GO:0000049(tRNA binding)//GO:0035368(selenocysteine insertion sequence binding)//GO:0043021(ribonucleoprotein complex binding)//GO:0005525(GTP binding)//GO:0003746(translation elongation factor activity)	GO:0006412(translation)//GO:0008152(metabolic process)//GO:0044281(small molecule metabolic process)//GO:0001887(selenium compound metabolic process)//GO:0016259(selenocysteine metabolic process)//GO:0001514(selenocysteine incorporation)//GO:0034641(cellular nitrogen compound metabolic process)
chr3	42660510	42660741	chr3:42660510-42660741	231	8.25488	7.55498	4.19851	0.0404637	0.412734	up	0	171	0	0	0	0	4.15924	10.0161	4.15924	4.15924	4.15924	4.15924	chr3	42642106	42690227	ENSG00000114857	NKTR	+	protein_coding	4820	p104	MIM:161565|HGNC:HGNC:7833|Ensembl:ENSG00000114857|HPRD:01195|Vega:OTTHUMG00000133037	3	3p22.1	natural killer cell triggering receptor		GO:0016020(membrane)	GO:0003755(peptidyl-prolyl cis-trans isomerase activity)//GO:0016018(cyclosporin A binding)	GO:0000413(protein peptidyl-prolyl isomerization)//GO:0006457(protein folding)
chr3	30497200	30497460	chr3:30497200-30497460	260	8.48275	7.7621	3.98801	0.0458295	0.412734	up	0	0	109	0	0	0	4.15924	4.15924	10.2466	4.15924	4.15924	4.15924
chr3	105012283	105012638	chr3:105012283-105012638	355	7.90872	7.24408	4.51172	0.0336674	0.412734	up	90	0	0	0	0	0	9.67921	4.15924	4.15924	4.15924	4.15924	4.15924
chr3	179733809	179733921	chr3:179733809-179733921	112	7.74356	7.0989	4.70843	0.0300188	0.412734	up	79	0	1	0	0	0	9.49551	4.15924	4.85046	4.15924	4.15924	4.15924	chr3	179512746	179754841	ENSG00000114757	PEX5L	-	protein_coding	51555	PEX5R|PEX5RP|PXR2|PXR2B|TRIP8b	MIM:611058|HGNC:HGNC:30024|Ensembl:ENSG00000114757|HPRD:11425|Vega:OTTHUMG00000157363	3	3q26.33	peroxisomal biogenesis factor 5-like	hsa04146(Peroxisome)	GO:0005778(peroxisomal membrane)//GO:0030425(dendrite)//GO:0043235(receptor complex)//GO:0005829(cytosol)	GO:0031267(small GTPase binding)//GO:0000268(peroxisome targeting sequence binding)//GO:0005052(peroxisome matrix targeting signal-1 binding)	GO:0043949(regulation of cAMP-mediated signaling)//GO:0016560(protein import into peroxisome matrix, docking)//GO:0045185(maintenance of protein location)//GO:0042391(regulation of membrane potential)
chr3	162179437	162179703	chr3:162179437-162179703	266	7.57035	6.94889	4.73665	0.0295304	0.412734	up	0	106	0	0	0	0	4.15924	9.3414	4.15924	4.15924	4.15924	4.15924
chr3	179973423	179973626	chr3:179973423-179973626	203	7.85999	7.20104	4.56711	0.0325955	0.412734	up	87	0	0	0	0	0	9.63138	4.15924	4.15924	4.15924	4.15924	4.15924
chr3	132472754	132472963	chr3:132472754-132472963	209	8.34397	7.63504	4.12965	0.0421423	0.412734	up	0	0	99	0	0	0	4.15924	4.15924	10.1099	4.15924	4.15924	4.15924
chr3	86813918	86814060	chr3:86813918-86814060	142	7.84014	7.18369	4.59307	0.0321054	0.412734	up	0	128	0	0	0	0	4.15924	9.60663	4.15924	4.15924	4.15924	4.15924
chr3	73989289	73989462	chr3:73989289-73989462	173	8.59146	7.86289	3.88903	0.048607	0.412734	up	144	1	0	0	0	0	10.3454	4.574	4.15924	4.15924	4.15924	4.15924
chr3	64648203	64648291	chr3:64648203-64648291	88	7.27068	6.69533	4.76654	0.0290218	0.412734	up	0	0	47	0	0	0	4.15924	4.15924	9.06076	4.15924	4.15924	4.15924	chr3	64501333	64673676	ENSG00000163638	ADAMTS9	-	protein_coding	56999	-	MIM:605421|HGNC:HGNC:13202|Ensembl:ENSG00000163638|HPRD:05662|Vega:OTTHUMG00000158722	3	3p14.1	ADAM metallopeptidase with thrombospondin type 1 motif 9		GO:0005578(proteinaceous extracellular matrix)//GO:0005783(endoplasmic reticulum)//GO:0031012(extracellular matrix)	GO:0008237(metallopeptidase activity)//GO:0008270(zinc ion binding)//GO:0004222(metalloendopeptidase activity)	GO:0006508(proteolysis)//GO:0015031(protein transport)//GO:0016192(vesicle-mediated transport)//GO:0007275(multicellular organism development)//GO:0006516(glycoprotein catabolic process)
chr3	139348649	139348763	chr3:139348649-139348763	114	7.22757	6.65958	4.76391	0.0290662	0.412734	up	56	0	0	0	0	0	9.01367	4.15924	4.15924	4.15924	4.15924	4.15924	chr3	139279022	139396859	ENSG00000163864	NMNAT3	-	protein_coding	349565	FKSG76|PNAT-3|PNAT3	MIM:608702|HGNC:HGNC:20989|Ensembl:ENSG00000163864|HPRD:16370|Vega:OTTHUMG00000159951	3	3q23	nicotinamide nucleotide adenylyltransferase 3	hsa00760(Nicotinate and nicotinamide metabolism)//	GO:0005739(mitochondrion)//GO:0005829(cytosol)	GO:0004515(nicotinate-nucleotide adenylyltransferase activity)//GO:0005524(ATP binding)//GO:0000309(nicotinamide-nucleotide adenylyltransferase activity)//GO:0016779(nucleotidyltransferase activity)	GO:0044281(small molecule metabolic process)//GO:0009435(NAD biosynthetic process)//GO:0034628('de novo' NAD biosynthetic process from aspartate)//GO:0009611(response to wounding)//GO:0019674(NAD metabolic process)//GO:0006767(water-soluble vitamin metabolic process)//GO:0006766(vitamin metabolic process)
chr3	112329400	112329743	chr3:112329400-112329743	343	8.59717	7.86761	3.88439	0.0487415	0.412734	up	0	0	118	0	0	0	4.15924	4.15924	10.3595	4.15924	4.15924	4.15924	chr3	112323407	112368377	ENSG00000091986	CCDC80	-	protein_coding	151887	DRO1|SSG1|URB|okuribin	MIM:608298|HGNC:HGNC:30649|HPRD:10508	3	3q13.2	coiled-coil domain containing 80		GO:0005604(basement membrane)//GO:0016021(integral component of membrane)//GO:0005614(interstitial matrix)	GO:0008201(heparin binding)//GO:0001968(fibronectin binding)	GO:0010811(positive regulation of cell-substrate adhesion)//GO:0030198(extracellular matrix organization)
chr3	22932735	22932879	chr3:22932735-22932879	144	8.01858	7.34209	4.39751	0.0359955	0.412734	up	0	145	0	0	0	0	4.15924	9.78266	4.15924	4.15924	4.15924	4.15924
chr3	102134692	102134759	chr3:102134692-102134759	67	7.58378	6.96043	4.73438	0.0295692	0.412734	up	0	107	0	0	0	0	4.15924	9.35457	4.15924	4.15924	4.15924	4.15924	chr3	101818088	102198685	ENSG00000170044	ZPLD1	+	protein_coding	131368	-	MIM:615915|HGNC:HGNC:27022|Ensembl:ENSG00000170044|HPRD:14048|Vega:OTTHUMG00000159229	3	3q12.3	zona pellucida-like domain containing 1		GO:0016021(integral component of membrane)
chr3	185513296	185513392	chr3:185513296-185513392	96	7.94364	7.27484	4.47122	0.0344744	0.412734	up	0	0	75	0	0	0	4.15924	4.15924	9.71685	4.15924	4.15924	4.15924	chr3	185361527	185542844	ENSG00000073792	IGF2BP2	-	protein_coding	10644	IMP-2|IMP2|VICKZ2	MIM:608289|HGNC:HGNC:28867|Ensembl:ENSG00000073792|HPRD:10507|Vega:OTTHUMG00000074025	3	3q27.2	insulin like growth factor 2 mRNA binding protein 2		GO:0005634(nucleus)//GO:0005856(cytoskeleton)//GO:0005737(cytoplasm)//GO:0005829(cytosol)	GO:0003730(mRNA 3'-UTR binding)//GO:0003729(mRNA binding)//GO:0000166(nucleotide binding)//GO:0048027(mRNA 5'-UTR binding)//GO:0044822(poly(A) RNA binding)//GO:0005515(protein binding)//GO:0045182(translation regulator activity)	GO:0042035(regulation of cytokine biosynthetic process)//GO:0010467(gene expression)//GO:0009653(anatomical structure morphogenesis)//GO:0051028(mRNA transport)//GO:0017148(negative regulation of translation)
chr3	135910293	135910414	chr3:135910293-135910414	121	8.37281	7.66137	4.09873	0.0429196	0.412734	up	0	0	101	0	0	0	4.15924	4.15924	10.1383	4.15924	4.15924	4.15924	chr3	135867764	135916083	ENSG00000174579	MSL2	-	protein_coding	55167	MSL-2|MSL2L1|RNF184	MIM:614802|HGNC:HGNC:25544|Ensembl:ENSG00000174579|HPRD:08550|Vega:OTTHUMG00000159793	3	3q22.3	male-specific lethal 2 homolog (Drosophila)		GO:0072487(MSL complex)//GO:0005654(nucleoplasm)	GO:0008270(zinc ion binding)//GO:0016874(ligase activity)//GO:0061630(ubiquitin protein ligase activity)	GO:0006325(chromatin organization)//GO:0016567(protein ubiquitination)//GO:0043984(histone H4-K16 acetylation)
chr3	123789946	123790081	chr3:123789946-123790081	135	7.47042	6.86342	4.75025	0.0292978	0.412734	up	0	0	54	0	0	0	4.15924	4.15924	9.25479	4.15924	4.15924	4.15924
chr4	29035996	29036051	chr4:29035996-29036051	55	6.96545	6.44576	4.49198	0.0340582	0.412734	up	0	0	38	0	0	0	4.15924	4.15924	8.76548	4.15924	4.15924	4.15924
chr4	167074580	167074908	chr4:167074580-167074908	328	7.20174	6.63822	4.75981	0.0291356	0.412734	up	55	0	0	0	0	0	8.98858	4.15924	4.15924	4.15924	4.15924	4.15924
chr4	178893445	178893648	chr4:178893445-178893648	203	8.21234	7.5164	4.22966	0.0397276	0.412734	up	0	166	0	0	0	0	4.15924	9.97408	4.15924	4.15924	4.15924	4.15924	chr4	178649911	178911904	ENSG00000231171	LINC01098	+	protein_coding	285501	-	HGNC:HGNC:27731|Ensembl:ENSG00000231171	4	4q34.3	long intergenic non-protein coding RNA 1098
chr4	168532868	168532983	chr4:168532868-168532983	115	7.3024	6.7218	4.76891	0.0289819	0.412734	up	59	0	0	0	0	0	9.08642	4.15924	4.15924	4.15924	4.15924	4.15924
chr4	82018603	82018745	chr4:82018603-82018745	142	6.84759	6.35198	4.29572	0.0382126	0.412734	up	0	0	35	0	0	0	4.15924	4.15924	8.65191	4.15924	4.15924	4.15924	chr4	82009837	82136218	ENSG00000138669	PRKG2	-	protein_coding	5593	PRKGR2|cGK2|cGKII	MIM:601591|HGNC:HGNC:9416|Ensembl:ENSG00000138669|HPRD:09034	4	4q13.1-q21.1	protein kinase, cGMP-dependent, type II	hsa04022(cGMP-PKG signaling pathway)//hsa04540(Gap junction)//hsa04611(Platelet activation)//hsa04713(Circadian entrainment)//hsa04730(Long-term depression)//hsa04740(Olfactory transduction)//hsa04923(Regulation of lipolysis in adipocytes)//	GO:0031965(nuclear membrane)//GO:0016324(apical plasma membrane)//GO:0005829(cytosol)	GO:0004674(protein serine/threonine kinase activity)//GO:0030553(cGMP binding)//GO:0042803(protein homodimerization activity)//GO:0005524(ATP binding)//GO:0004692(cGMP-dependent protein kinase activity)//GO:0004672(protein kinase activity)	GO:0044281(small molecule metabolic process)//GO:0007596(blood coagulation)//GO:0036289(peptidyl-serine autophosphorylation)//GO:0006468(protein phosphorylation)//GO:0046209(nitric oxide metabolic process)//GO:0032922(circadian regulation of gene expression)//GO:0072661(protein targeting to plasma membrane)//GO:0050999(regulation of nitric-oxide synthase activity)//GO:0007165(signal transduction)
chr4	30350700	30350778	chr4:30350700-30350778	78	6.68431	6.22649	4.0203	0.0449601	0.412734	up	0	57	0	0	0	0	4.15924	8.48013	4.15924	4.15924	4.15924	4.15924
chr4	177138610	177138791	chr4:177138610-177138791	181	7.07443	6.53383	4.65544	0.030959	0.412734	up	0	0	41	0	0	0	4.15924	4.15924	8.87077	4.15924	4.15924	4.15924	chr4	177134824	177198722	ENSG00000164122	ASB5	-	protein_coding	140458	ASB-5	MIM:615050|HGNC:HGNC:17180|Ensembl:ENSG00000164122|HPRD:10672|Vega:OTTHUMG00000160793	4	4q34.2	ankyrin repeat and SOCS box containing 5		GO:0005622(intracellular)		GO:0035556(intracellular signal transduction)//GO:0016567(protein ubiquitination)
chr4	30413909	30414057	chr4:30413909-30414057	148	8.0861	7.40256	4.33475	0.0373461	0.412734	up	0	152	0	0	0	0	4.15924	9.84933	4.15924	4.15924	4.15924	4.15924
chr4	189206820	189206922	chr4:189206820-189206922	102	6.71927	6.25168	4.07294	0.0435797	0.412734	up	0	0	32	0	0	0	4.15924	4.15924	8.52862	4.15924	4.15924	4.15924
chr4	165337384	165337667	chr4:165337384-165337667	283	6.84928	6.35377	4.30158	0.0380811	0.412734	up	43	0	0	0	0	0	8.64758	4.15924	4.15924	4.15924	4.15924	4.15924
chr5	158609357	158609487	chr5:158609357-158609487	130	7.27068	6.69533	4.76654	0.0290218	0.412734	up	0	0	47	0	0	0	4.15924	4.15924	9.06076	4.15924	4.15924	4.15924	chr5	158584417	158637061	ENSG00000145860	RNF145	-	protein_coding	153830	-	HGNC:HGNC:20853|Ensembl:ENSG00000145860|HPRD:08113|Vega:OTTHUMG00000130306	5	5q33.3	ring finger protein 145		GO:0016021(integral component of membrane)	GO:0008270(zinc ion binding)//GO:0061630(ubiquitin protein ligase activity)	GO:0043161(proteasome-mediated ubiquitin-dependent protein catabolic process)//GO:0000209(protein polyubiquitination)//GO:0042787(protein ubiquitination involved in ubiquitin-dependent protein catabolic process)
chr5	102771013	102771276	chr5:102771013-102771276	263	7.72139	7.07957	4.71121	0.0299703	0.412734	up	79	0	0	0	0	0	9.49551	4.15924	4.15924	4.15924	4.15924	4.15924
chr5	98136526	98136833	chr5:98136526-98136833	307	7.80277	7.15071	4.63828	0.0312701	0.412734	up	75	0	7	0	0	0	9.42245	4.15924	6.56592	4.15924	4.15924	4.15924
chr5	152611050	152611152	chr5:152611050-152611152	102	8.23823	7.53894	4.20957	0.0402008	0.412734	up	0	0	92	0	0	0	4.15924	4.15924	10.0059	4.15924	4.15924	4.15924
chr5	20639322	20639511	chr5:20639322-20639511	189	6.70967	6.24495	4.05954	0.0439267	0.412734	up	39	0	0	0	0	0	8.5133	4.15924	4.15924	4.15924	4.15924	4.15924
chr5	102271296	102271387	chr5:102271296-102271387	91	7.64585	7.01397	4.71896	0.0298356	0.412734	up	0	0	61	0	0	0	4.15924	4.15924	9.42579	4.15924	4.15924	4.15924	chr5	102089685	102366809	ENSG00000145730	PAM	+	protein_coding	5066	PAL|PHM	MIM:170270|HGNC:HGNC:8596|Ensembl:ENSG00000145730|HPRD:01361|Vega:OTTHUMG00000128729	5	5q14-q21	peptidylglycine alpha-amidating monooxygenase		GO:0005886(plasma membrane)//GO:0070062(extracellular exosome)//GO:0009986(cell surface)//GO:0005802(trans-Golgi network)//GO:0043005(neuron projection)//GO:0016020(membrane)//GO:0048471(perinuclear region of cytoplasm)//GO:0043204(perikaryon)//GO:0016021(integral component of membrane)//GO:0030667(secretory granule membrane)//GO:0005615(extracellular space)	GO:0004598(peptidylamidoglycolate lyase activity)//GO:0008270(zinc ion binding)//GO:0005507(copper ion binding)//GO:0016715(oxidoreductase activity, acting on paired donors, with incorporation or reduction of molecular oxygen, reduced ascorbate as one donor, and incorporation of one atom of oxygen)//GO:0031418(L-ascorbic acid binding)//GO:0019901(protein kinase binding)//GO:0004504(peptidylglycin…	GO:0051260(protein homooligomerization)//GO:0022602(ovulation cycle process)//GO:0051384(response to glucocorticoid)//GO:0007595(lactation)//GO:0007507(heart development)//GO:0050708(regulation of protein secretion)//GO:0060135(maternal process involved in female pregnancy)//GO:0060173(limb development)//GO:0009268(response to pH)//GO:0007417(central nervous system development)//GO:0055114(oxidat…
chr5	74162337	74162543	chr5:74162337-74162543	206	6.84759	6.35198	4.29572	0.0382126	0.412734	up	0	0	35	0	0	0	4.15924	4.15924	8.65191	4.15924	4.15924	4.15924	chr5	74073399	74162776	ENSG00000198780	FAM169A	-	protein_coding	26049	SLAP75	MIM:615769|HGNC:HGNC:29138|Ensembl:ENSG00000198780|Vega:OTTHUMG00000162930	5	5q13.3	family with sequence similarity 169 member A		GO:0005637(nuclear inner membrane)
chr5	102642808	102642971	chr5:102642808-102642971	163	7.38817	6.79376	4.76253	0.0290895	0.412734	up	0	0	51	0	0	0	4.15924	4.15924	9.1748	4.15924	4.15924	4.15924
chr5	35815476	35815729	chr5:35815476-35815729	253	8.17738	7.48478	4.2574	0.0390839	0.412734	up	0	162	0	0	0	0	4.15924	9.93953	4.15924	4.15924	4.15924	4.15924
chr5	53162553	53162594	chr5:53162553-53162594	41	7.4137	6.81537	4.76404	0.029064	0.412734	up	0	95	0	0	0	0	4.15924	9.18793	4.15924	4.15924	4.15924	4.15924
chr5	66232469	66232625	chr5:66232469-66232625	156	7.88477	7.22277	4.53784	0.0331573	0.412734	up	0	0	72	0	0	0	4.15924	4.15924	9.65924	4.15924	4.15924	4.15924	chr5	65892176	66465423	ENSG00000069020	MAST4	+	protein_coding	375449	-	HGNC:HGNC:19037|Ensembl:ENSG00000069020|HPRD:14195|Vega:OTTHUMG00000152471	5	5q12.3	microtubule associated serine/threonine kinase family member 4		GO:0005622(intracellular)//GO:0005737(cytoplasm)	GO:0005524(ATP binding)//GO:0004674(protein serine/threonine kinase activity)//GO:0000287(magnesium ion binding)	GO:0006468(protein phosphorylation)//GO:0007010(cytoskeleton organization)//GO:0018105(peptidyl-serine phosphorylation)//GO:0045075(regulation of interleukin-12 biosynthetic process)//GO:0035556(intracellular signal transduction)
chr5	137327336	137327429	chr5:137327336-137327429	93	7.28804	6.70986	4.77218	0.0289269	0.412734	up	0	87	0	0	0	0	4.15924	9.06507	4.15924	4.15924	4.15924	4.15924	chr5	137273649	137387650	ENSG00000031003	FAM13B	-	protein_coding	51306	ARHGAP49|C5orf5|FAM13B1|KHCHP|N61	MIM:609371|HGNC:HGNC:1335|Ensembl:ENSG00000031003|HPRD:06464|Vega:OTTHUMG00000129202	5	5q31	family with sequence similarity 13 member B		GO:0005829(cytosol)	GO:0005096(GTPase activator activity)	GO:0098792(xenophagy)//GO:0098779(mitophagy in response to mitochondrial depolarization)//GO:0007264(small GTPase mediated signal transduction)//GO:0043547(positive regulation of GTPase activity)//GO:0002230(positive regulation of defense response to virus by host)//GO:0051056(regulation of small GTPase mediated signal transduction)//GO:0007165(signal transduction)
chr5	116714178	116714269	chr5:116714178-116714269	91	8.45956	7.74129	4.01034	0.0452265	0.412734	up	132	0	0	0	0	0	10.2217	4.15924	4.15924	4.15924	4.15924	4.15924
chr5	31158873	31159783	chr5:31158873-31159783	910	7.75929	7.11264	4.69177	0.0303111	0.412734	up	0	0	66	0	0	0	4.15924	4.15924	9.5366	4.15924	4.15924	4.15924
chr5	30644546	30644938	chr5:30644546-30644938	392	7.58815	6.96417	4.73099	0.0296275	0.412734	up	72	0	0	0	0	0	9.36512	4.15924	4.15924	4.15924	4.15924	4.15924
chr5	115462034	115462287	chr5:115462034-115462287	253	8.11864	7.43182	4.3054	0.0379956	0.412734	up	1	154	0	0	0	0	4.74298	9.86783	4.15924	4.15924	4.15924	4.15924	chr5	115420688	115748459	ENSG00000145781	COMMD10	+	protein_coding	51397	PTD002	MIM:616704|HGNC:HGNC:30201|Ensembl:ENSG00000145781|HPRD:16734|Vega:OTTHUMG00000162922	5	5q23.1	COMM domain containing 10		GO:0005634(nucleus)//GO:0005737(cytoplasm)	GO:0005515(protein binding)	GO:0006351(transcription, DNA-templated)//GO:0006355(regulation of transcription, DNA-templated)
chr5	31731707	31732082	chr5:31731707-31732082	375	8.52194	7.79945	3.95074	0.0468552	0.412734	up	0	206	0	0	0	0	4.15924	10.2806	4.15924	4.15924	4.15924	4.15924	chr5	31639517	32111037	ENSG00000133401	PDZD2	+	protein_coding	23037	AIPC|PAPIN|PDZK3|PIN1	MIM:610697|HGNC:HGNC:18486|Ensembl:ENSG00000133401|HPRD:10142|Vega:OTTHUMG00000161981	5	5p13.3	PDZ domain containing 2		GO:0005783(endoplasmic reticulum)//GO:0005634(nucleus)//GO:0005576(extracellular region)//GO:0005911(cell-cell junction)//GO:0005737(cytoplasm)		GO:0007155(cell adhesion)
chr5	149078861	149079013	chr5:149078861-149079013	152	7.27068	6.69533	4.76654	0.0290218	0.412734	up	0	0	47	0	0	0	4.15924	4.15924	9.06076	4.15924	4.15924	4.15924
chr5	90719499	90719652	chr5:90719499-90719652	153	6.71087	6.24598	4.06214	0.0438591	0.412734	up	35	6	0	0	0	0	8.36522	5.74347	4.15924	4.15924	4.15924	4.15924
chr5	85474352	85474695	chr5:85474352-85474695	343	8.07231	7.3895	4.34583	0.0371038	0.412734	up	0	0	82	0	0	0	4.15924	4.15924	9.84297	4.15924	4.15924	4.15924
chr6	78817265	78817438	chr6:78817265-78817438	173	8.08866	7.40444	4.3317	0.037413	0.412734	up	102	0	0	0	0	0	9.85608	4.15924	4.15924	4.15924	4.15924	4.15924
chr6	133964758	133964941	chr6:133964758-133964941	183	7.33062	6.74538	4.76649	0.0290227	0.412734	up	0	0	49	0	0	0	4.15924	4.15924	9.11891	4.15924	4.15924	4.15924
chr6	99787927	99788077	chr6:99787927-99788077	150	6.71927	6.25168	4.07294	0.0435797	0.412734	up	0	0	32	0	0	0	4.15924	4.15924	8.52862	4.15924	4.15924	4.15924	chr6	99719045	99797938	ENSG00000146267	FAXC	-	protein_coding	84553	C6orf168|dJ273F20	HGNC:HGNC:20742|Ensembl:ENSG00000146267|HPRD:12866|Vega:OTTHUMG00000015261	6	6q16.2	failed axon connections homolog		GO:0016021(integral component of membrane)
chr6	119066171	119066620	chr6:119066171-119066620	449	7.54823	6.92987	4.73609	0.0295399	0.412734	up	0	0	57	0	0	0	4.15924	4.15924	9.33057	4.15924	4.15924	4.15924
chr6	43532046	43532196	chr6:43532046-43532196	150	6.84957	6.35466	4.30641	0.037973	0.412734	up	0	64	0	0	0	0	4.15924	8.63932	4.15924	4.15924	4.15924	4.15924	chr6	43490072	43543812	ENSG00000124571	XPO5	-	protein_coding	57510	exp5	MIM:607845|HGNC:HGNC:17675|Ensembl:ENSG00000124571|HPRD:06385|Vega:OTTHUMG00000014742	6	6p21.1	exportin 5	hsa03013(RNA transport)	GO:0005654(nucleoplasm)//GO:0042565(RNA nuclear export complex)//GO:0005634(nucleus)//GO:0005737(cytoplasm)//GO:0005829(cytosol)	GO:0003723(RNA binding)//GO:0090631(pre-miRNA transporter activity)//GO:0000049(tRNA binding)//GO:0003729(mRNA binding)//GO:0070883(pre-miRNA binding)//GO:0044822(poly(A) RNA binding)//GO:0005515(protein binding)//GO:0008565(protein transporter activity)//GO:0008536(Ran GTPase binding)	GO:0031047(gene silencing by RNA)//GO:1900370(positive regulation of RNA interference)//GO:0010467(gene expression)//GO:0006611(protein export from nucleus)//GO:0035281(pre-miRNA export from nucleus)
chr6	74172461	74172752	chr6:74172461-74172752	291	8.17413	7.48101	4.25908	0.0390451	0.412734	up	0	0	88	0	0	0	4.15924	4.15924	9.94293	4.15924	4.15924	4.15924	chr6	74171301	74218959	ENSG00000135297	MTO1	+	protein_coding	25821	CGI-02|COXPD10	MIM:614667|HGNC:HGNC:19261|Ensembl:ENSG00000135297|HPRD:17611|Vega:OTTHUMG00000015032	6	6q13	mitochondrial tRNA translation optimization 1		GO:0005739(mitochondrion)	GO:0044822(poly(A) RNA binding)//GO:0050660(flavin adenine dinucleotide binding)//GO:0016491(oxidoreductase activity)	GO:0055114(oxidation-reduction process)//GO:0070900(mitochondrial tRNA modification)//GO:0010467(gene expression)//GO:0008033(tRNA processing)//GO:0070899(mitochondrial tRNA wobble uridine modification)
chr6	68801464	68801708	chr6:68801464-68801708	244	6.78116	6.30038	4.18367	0.0408195	0.412734	up	41	0	0	0	0	0	8.582	4.15924	4.15924	4.15924	4.15924	4.15924
chr6	15288498	15288606	chr6:15288498-15288606	108	8.51949	7.79591	3.95361	0.0467752	0.412734	up	1	0	111	0	0	0	4.74298	4.15924	10.2725	4.15924	4.15924	4.15924	chr6	15246527	15522252	ENSG00000008083	JARID2	+	protein_coding	3720	JMJ	MIM:601594|HGNC:HGNC:6196|Ensembl:ENSG00000008083|HPRD:03355|Vega:OTTHUMG00000014293	6	6p24-p23	jumonji and AT-rich interaction domain containing 2	hsa04550(Signaling pathways regulating pluripotency of stem cells)	GO:0035098(ESC/E(Z) complex)//GO:0005654(nucleoplasm)//GO:0005634(nucleus)//GO:0035097(histone methyltransferase complex)	GO:0032452(histone demethylase activity)//GO:0003682(chromatin binding)//GO:0001227(transcriptional repressor activity, RNA polymerase II transcription regulatory region sequence-specific binding)//GO:0000977(RNA polymerase II regulatory region sequence-specific DNA binding)	GO:0051574(positive regulation of histone H3-K9 methylation)//GO:0001889(liver development)//GO:0016568(chromatin modification)//GO:0048863(stem cell differentiation)//GO:0040029(regulation of gene expression, epigenetic)//GO:0010467(gene expression)//GO:0006351(transcription, DNA-templated)//GO:0048538(thymus development)//GO:0045892(negative regulation of transcription, DNA-templated)//GO:00082…
chr6	147027523	147027815	chr6:147027523-147027815	292	7.73946	7.09532	4.70898	0.0300093	0.412734	up	80	0	0	0	0	0	9.51321	4.15924	4.15924	4.15924	4.15924	4.15924	chr6	146920101	147136598	ENSG00000118492	ADGB	+	protein_coding	79747	C6orf103|CAPN16	MIM:614630|HGNC:HGNC:21212|Ensembl:ENSG00000118492|Vega:OTTHUMG00000015758	6	6q24.3	androglobin		GO:0005622(intracellular)	GO:0004198(calcium-dependent cysteine-type endopeptidase activity)//GO:0020037(heme binding)//GO:0019825(oxygen binding)	GO:0006508(proteolysis)
chr6	82479256	82479844	chr6:82479256-82479844	588	8.62141	7.89005	3.86362	0.0493483	0.412734	up	0	0	120	0	0	0	4.15924	4.15924	10.3834	4.15924	4.15924	4.15924
chr6	56221791	56222084	chr6:56221791-56222084	293	8.37544	7.66486	4.09562	0.0429988	0.412734	up	0	186	0	0	0	0	4.15924	10.1354	4.15924	4.15924	4.15924	4.15924	chr6	55921388	56258892	ENSG00000124749	COL21A1	-	protein_coding	81578	COLA1L|FP633	MIM:610002|HGNC:HGNC:17025|Ensembl:ENSG00000124749|HPRD:09884|Vega:OTTHUMG00000014907	6	6p12.3-p11.2|6p12.3-p11.2	collagen type XXI alpha 1	hsa04974(Protein digestion and absorption)//hsa05205(Proteoglycans in cancer)	GO:0005578(proteinaceous extracellular matrix)//GO:0031012(extracellular matrix)//GO:0005788(endoplasmic reticulum lumen)//GO:0005581(collagen trimer)//GO:0005576(extracellular region)		GO:0030198(extracellular matrix organization)
chr6	92044845	92045142	chr6:92044845-92045142	297	7.96274	7.29179	4.45154	0.0348737	0.412734	up	0	0	76	0	0	0	4.15924	4.15924	9.73556	4.15924	4.15924	4.15924
chr6	134351219	134351381	chr6:134351219-134351381	162	8.32242	7.61583	4.15083	0.0416184	0.412734	up	120	0	0	0	0	0	10.0864	4.15924	4.15924	4.15924	4.15924	4.15924	chr6	134309835	134373774	ENSG00000146411	SLC2A12	-	protein_coding	154091	GLUT12|GLUT8	MIM:610372|HGNC:HGNC:18067|HPRD:11572	6	6q23.2	solute carrier family 2 member 12		GO:0005886(plasma membrane)//GO:0005887(integral component of plasma membrane)//GO:0012505(endomembrane system)//GO:0048471(perinuclear region of cytoplasm)	GO:0005351(sugar:proton symporter activity)//GO:0005355(glucose transmembrane transporter activity)	GO:0055085(transmembrane transport)//GO:0015992(proton transport)//GO:0035428(hexose transmembrane transport)//GO:0046323(glucose import)//GO:1904659(glucose transmembrane transport)
chr6	34039642	34040224	chr6:34039642-34040224	582	7.01133	6.48303	4.56661	0.0326049	0.412734	up	28	30	0	0	0	0	8.0627	7.61768	4.15924	4.15924	4.15924	4.15924	chr6	33989628	34123399	ENSG00000124493	GRM4	-	protein_coding	2914	GPRC1D|MGLUR4|mGlu4	MIM:604100|HGNC:HGNC:4596|Ensembl:ENSG00000124493|HPRD:04978	6	6p21.3	glutamate receptor, metabotropic 4		GO:0005886(plasma membrane)//GO:0005887(integral component of plasma membrane)//GO:0016021(integral component of membrane)//GO:0031410(cytoplasmic vesicle)//GO:0005622(intracellular)//GO:0042734(presynaptic membrane)	GO:0001642(group III metabotropic glutamate receptor activity)//GO:0008066(glutamate receptor activity)//GO:0004930(G-protein coupled receptor activity)	GO:0007612(learning)//GO:0000187(activation of MAPK activity)//GO:0007268(synaptic transmission)//GO:0043410(positive regulation of MAPK cascade)//GO:0043523(regulation of neuron apoptotic process)//GO:0007196(adenylate cyclase-inhibiting G-protein coupled glutamate receptor signaling pathway)//GO:0007186(G-protein coupled receptor signaling pathway)//GO:0007269(neurotransmitter secretion)
chr6	37533870	37534118	chr6:37533870-37534118	248	7.05471	6.51812	4.63425	0.0313437	0.412734	up	10	59	0	0	0	0	6.74114	8.52743	4.15924	4.15924	4.15924	4.15924
chr6	80945383	80945507	chr6:80945383-80945507	124	8.23596	7.53726	4.21145	0.0401561	0.412734	up	113	0	0	0	0	0	10.0011	4.15924	4.15924	4.15924	4.15924	4.15924	chr6	80816364	81055987	ENSG00000083123	BCKDHB	+	protein_coding	594	BCKDE1B|BCKDH E1-beta|E1B	MIM:248611|HGNC:HGNC:987|Ensembl:ENSG00000083123|HPRD:02011|Vega:OTTHUMG00000016430	6	6q14.1	branched chain keto acid dehydrogenase E1, beta polypeptide	hsa00280(Valine, leucine and isoleucine degradation)//hsa00640(Propanoate metabolism)//	GO:0005947(mitochondrial alpha-ketoglutarate dehydrogenase complex)//GO:0005739(mitochondrion)//GO:0005759(mitochondrial matrix)	GO:0003826(alpha-ketoacid dehydrogenase activity)//GO:0016831(carboxy-lyase activity)//GO:0005515(protein binding)//GO:0003863(3-methyl-2-oxobutanoate dehydrogenase (2-methylpropanoyl-transferring) activity)	GO:0055114(oxidation-reduction process)//GO:0046487(glyoxylate metabolic process)//GO:0034641(cellular nitrogen compound metabolic process)//GO:0044281(small molecule metabolic process)//GO:0009083(branched-chain amino acid catabolic process)
chr6	163177063	163177284	chr6:163177063-163177284	221	7.54311	6.92551	4.74171	0.0294435	0.412734	up	0	104	0	0	0	0	4.15924	9.31468	4.15924	4.15924	4.15924	4.15924	chr6	163148164	163736524	ENSG00000112530	PACRG	+	protein_coding	135138	GLUP|HAK005771|PARK2CRG	MIM:608427|HGNC:HGNC:19152|Ensembl:ENSG00000112530|HPRD:07465|Vega:OTTHUMG00000016116	6	6q26	PARK2 co-regulated		GO:0016021(integral component of membrane)//GO:0043005(neuron projection)//GO:0005829(cytosol)//GO:0005739(mitochondrion)//GO:0044297(cell body)//GO:0005634(nucleus)//GO:0031982(vesicle)//GO:0097225(sperm midpiece)	GO:0043014(alpha-tubulin binding)//GO:0031625(ubiquitin protein ligase binding)//GO:0030544(Hsp70 protein binding)//GO:0051087(chaperone binding)//GO:0031072(heat shock protein binding)//GO:0001664(G-protein coupled receptor binding)//GO:0051879(Hsp90 protein binding)//GO:0003779(actin binding)//GO:0048487(beta-tubulin binding)	GO:0060548(negative regulation of cell death)//GO:0007286(spermatid development)//GO:0034620(cellular response to unfolded protein)
chr6	97118110	97118250	chr6:97118110-97118250	140	7.62749	6.9981	4.7241	0.0297464	0.412734	up	74	0	0	0	0	0	9.40359	4.15924	4.15924	4.15924	4.15924	4.15924
chr6	21872891	21872992	chr6:21872891-21872992	101	8.36771	7.65779	4.10392	0.0427881	0.412734	up	0	185	0	0	0	0	4.15924	10.1278	4.15924	4.15924	4.15924	4.15924
chr6	160804427	160804631	chr6:160804427-160804631	204	8.17086	7.4784	4.26204	0.0389773	0.412734	up	108	0	0	0	0	0	9.93699	4.15924	4.15924	4.15924	4.15924	4.15924	chr6	160769300	160876014	ENSG00000146477	SLC22A3	+	protein_coding	6581	EMT|EMTH|OCT3	MIM:604842|HGNC:HGNC:10967|Ensembl:ENSG00000146477|HPRD:05328|Vega:OTTHUMG00000015953	6	6q25.3	solute carrier family 22 member 3	hsa05231(Choline metabolism in cancer)	GO:0016020(membrane)//GO:0005886(plasma membrane)//GO:0005887(integral component of plasma membrane)	GO:0005329(dopamine transmembrane transporter activity)//GO:0015101(organic cation transmembrane transporter activity)//GO:0005515(protein binding)//GO:0019534(toxin transporter activity)//GO:0015651(quaternary ammonium group transmembrane transporter activity)	GO:0006855(drug transmembrane transport)//GO:0044281(small molecule metabolic process)//GO:0098779(mitophagy in response to mitochondrial depolarization)//GO:0072488(ammonium transmembrane transport)//GO:0051615(histamine uptake)//GO:0015695(organic cation transport)//GO:0015872(dopamine transport)//GO:0055085(transmembrane transport)//GO:0015697(quaternary ammonium group transport)//GO:1901998(t…
chr6	108931259	108931325	chr6:108931259-108931325	66	7.47042	6.86342	4.75025	0.0292978	0.412734	up	0	0	54	0	0	0	4.15924	4.15924	9.25479	4.15924	4.15924	4.15924	chr6	108881038	109005977	ENSG00000118689	FOXO3	+	protein_coding	2309	AF6q21|FKHRL1|FKHRL1P2|FOXO2|FOXO3A	MIM:602681|HGNC:HGNC:3821|Ensembl:ENSG00000118689|HPRD:04061|Vega:OTTHUMG00000015327	6	6q21	forkhead box O3	hsa04062(Chemokine signaling pathway)//hsa04068(FoxO signaling pathway)//hsa04151(PI3K-Akt signaling pathway)//hsa04152(AMPK signaling pathway)//	GO:0005654(nucleoplasm)//GO:0016020(membrane)//GO:0005634(nucleus)//GO:0005737(cytoplasm)//GO:0005829(cytosol)	GO:0001227(transcriptional repressor activity, RNA polymerase II transcription regulatory region sequence-specific binding)//GO:0003700(transcription factor activity, sequence-specific DNA binding)//GO:0019901(protein kinase binding)//GO:0043565(sequence-specific DNA binding)//GO:0001047(core promoter binding)//GO:0008013(beta-catenin binding)//GO:0001221(transcription cofactor binding)//GO:00012…	GO:0009653(anatomical structure morphogenesis)//GO:2000177(regulation of neural precursor cell proliferation)//GO:0048011(neurotrophin TRK receptor signaling pathway)//GO:0000122(negative regulation of transcription from RNA polymerase II promoter)//GO:0097192(extrinsic apoptotic signaling pathway in absence of ligand)//GO:0033209(tumor necrosis factor-mediated signaling pathway)//GO:2000377(regu…
chr7	34438155	34438294	chr7:34438155-34438294	139	6.88796	6.38392	4.36358	0.0367191	0.412734	up	0	0	36	0	0	0	4.15924	4.15924	8.69077	4.15924	4.15924	4.15924
chr7	603667	603912	chr7:603667-603912	245	6.78105	6.30112	4.18807	0.0407137	0.412734	up	0	61	0	0	0	0	4.15924	8.57324	4.15924	4.15924	4.15924	4.15924	chr7	588834	767287	ENSG00000188191	PRKAR1B	-	protein_coding	5575	PRKAR1	MIM:176911|HGNC:HGNC:9390|Ensembl:ENSG00000188191|HPRD:01485|Vega:OTTHUMG00000151411	7	7p22	protein kinase cAMP-dependent type I regulatory subunit beta	hsa04910(Insulin signaling pathway)	GO:0005952(cAMP-dependent protein kinase complex)//GO:0005886(plasma membrane)//GO:0097546(ciliary base)//GO:0005829(cytosol)	GO:0004862(cAMP-dependent protein kinase inhibitor activity)//GO:0008603(cAMP-dependent protein kinase regulator activity)//GO:0034236(protein kinase A catalytic subunit binding)//GO:0030552(cAMP binding)	GO:0050796(regulation of insulin secretion)//GO:0044281(small molecule metabolic process)//GO:0045087(innate immune response)//GO:0007596(blood coagulation)//GO:0006833(water transport)//GO:0006468(protein phosphorylation)//GO:0007173(epidermal growth factor receptor signaling pathway)//GO:0003091(renal water homeostasis)//GO:0071377(cellular response to glucagon stimulus)//GO:0006112(energy rese…
chr7	57999323	58000212	chr7:57999323-58000212	889	7.1646	6.60765	4.75434	0.0292282	0.412734	up	11	36	15	0	0	0	6.85657	7.85867	7.51252	4.15924	4.15924	4.15924
chr7	154900363	154900527	chr7:154900363-154900527	164	6.97656	6.45495	4.51176	0.0336665	0.412734	up	47	0	0	0	0	0	8.77042	4.15924	4.15924	4.15924	4.15924	4.15924
chr7	26683984	26684217	chr7:26683984-26684217	233	7.2022	6.63857	4.7575	0.0291747	0.412734	up	1	0	44	0	0	0	4.74298	4.15924	8.96889	4.15924	4.15924	4.15924	chr7	26677490	26686889	ENSG00000222004	C7orf71	+	protein_coding	285941	-	HGNC:HGNC:22364	7	7p15.2	chromosome 7 open reading frame 71
chr7	82512762	82513243	chr7:82512762-82513243	481	8.59717	7.86761	3.88439	0.0487415	0.412734	up	0	0	118	0	0	0	4.15924	4.15924	10.3595	4.15924	4.15924	4.15924	chr7	82383329	82792246	ENSG00000186472	PCLO	-	protein_coding	27445	ACZ|PCH3	MIM:604918|HGNC:HGNC:13406|Ensembl:ENSG00000186472|HPRD:16078|Vega:OTTHUMG00000154853	7	7q21.11	piccolo presynaptic cytomatrix protein	hsa04911(Insulin secretion)	GO:0045202(synapse)//GO:0016021(integral component of membrane)//GO:0070062(extracellular exosome)//GO:0016020(membrane)//GO:0048788(cytoskeleton of presynaptic active zone)//GO:0014069(postsynaptic density)//GO:0030054(cell junction)//GO:0048786(presynaptic active zone)//GO:0005856(cytoskeleton)	GO:0005544(calcium-dependent phospholipid binding)//GO:0005509(calcium ion binding)//GO:0005522(profilin binding)	GO:0007010(cytoskeleton organization)//GO:0007416(synapse assembly)//GO:0017157(regulation of exocytosis)//GO:0019933(cAMP-mediated signaling)//GO:0030073(insulin secretion)//GO:0016079(synaptic vesicle exocytosis)
chr7	115045866	115046173	chr7:115045866-115046173	307	7.9246	7.25815	4.49368	0.0340243	0.412734	up	91	0	0	0	0	0	9.6948	4.15924	4.15924	4.15924	4.15924	4.15924
chr7	6578392	6578892	chr7:6578392-6578892	500	8.05462	7.37366	4.36167	0.0367603	0.412734	up	0	0	81	0	0	0	4.15924	4.15924	9.82561	4.15924	4.15924	4.15924	chr7	6537093	6591067	ENSG00000215045	GRID2IP	-	protein_coding	392862	DELPHILIN	MIM:610639|HGNC:HGNC:18464|Ensembl:ENSG00000215045|Vega:OTTHUMG00000155531	7	7p22.1	Grid2 interacting protein		GO:0030054(cell junction)//GO:0043197(dendritic spine)//GO:0045211(postsynaptic membrane)		GO:0060292(long term synaptic depression)
chr7	82871241	82871368	chr7:82871241-82871368	127	6.71927	6.25168	4.07294	0.0435797	0.412734	up	0	0	32	0	0	0	4.15924	4.15924	8.52862	4.15924	4.15924	4.15924
chr7	6380808	6380958	chr7:6380808-6380958	150	6.72512	6.25744	4.08931	0.0431595	0.412734	up	14	36	1	0	0	0	7.15602	7.85867	4.85046	4.15924	4.15924	4.15924	chr7	6369040	6388612	ENSG00000178397	FAM220A	-	protein_coding	84792	ACPIN1|C7orf70|SIPAR	MIM:616628|HGNC:HGNC:22422|Ensembl:ENSG00000178397|HPRD:14427|Vega:OTTHUMG00000122091	7	7p22.1	family with sequence similarity 220 member A		GO:0005634(nucleus)
chr7	52101731	52101950	chr7:52101731-52101950	219	7.5568	6.93725	4.73902	0.0294896	0.412734	up	0	105	0	0	0	0	4.15924	9.3281	4.15924	4.15924	4.15924	4.15924
chr7	100543256	100543290	chr7:100543256-100543290	34	6.88796	6.38392	4.36358	0.0367191	0.412734	up	0	0	36	0	0	0	4.15924	4.15924	8.69077	4.15924	4.15924	4.15924
chr7	86345149	86345303	chr7:86345149-86345303	154	8.13035	7.4419	4.29427	0.0382452	0.412734	up	105	0	0	0	0	0	9.8971	4.15924	4.15924	4.15924	4.15924	4.15924	chr7	86273230	86494200	ENSG00000198822	GRM3	+	protein_coding	2913	GLUR3|GPRC1C|MGLUR3|mGlu3	MIM:601115|HGNC:HGNC:4595|Ensembl:ENSG00000198822|HPRD:03070|Vega:OTTHUMG00000022884	7	7q21.1-q21.2	glutamate receptor, metabotropic 3		GO:0016021(integral component of membrane)//GO:0005887(integral component of plasma membrane)//GO:0030424(axon)//GO:0005886(plasma membrane)//GO:0045211(postsynaptic membrane)//GO:0014069(postsynaptic density)//GO:0042734(presynaptic membrane)//GO:0043197(dendritic spine)	GO:0008066(glutamate receptor activity)//GO:0001641(group II metabotropic glutamate receptor activity)//GO:0004930(G-protein coupled receptor activity)//GO:0005246(calcium channel regulator activity)	GO:0007268(synaptic transmission)//GO:0007196(adenylate cyclase-inhibiting G-protein coupled glutamate receptor signaling pathway)//GO:0007186(G-protein coupled receptor signaling pathway)//GO:0007194(negative regulation of adenylate cyclase activity)
chr7	52863642	52863772	chr7:52863642-52863772	130	7.27068	6.69533	4.76654	0.0290218	0.412734	up	0	0	47	0	0	0	4.15924	4.15924	9.06076	4.15924	4.15924	4.15924
chr7	144438750	144438798	chr7:144438750-144438798	48	6.94578	6.43031	4.46439	0.0346124	0.412734	up	46	0	0	0	0	0	8.74068	4.15924	4.15924	4.15924	4.15924	4.15924	chr7	144149034	144533488	ENSG00000196511	TPK1	-	protein_coding	27010	HTPK1|PP20|THMD5	MIM:606370|HGNC:HGNC:17358|Ensembl:ENSG00000196511|HPRD:06967|Vega:OTTHUMG00000152774	7	7q34-q35	thiamin pyrophosphokinase 1	hsa00730(Thiamine metabolism)//	GO:0005829(cytosol)	GO:0005524(ATP binding)//GO:0004788(thiamine diphosphokinase activity)//GO:0016301(kinase activity)//GO:0030975(thiamine binding)	GO:0009229(thiamine diphosphate biosynthetic process)//GO:0044281(small molecule metabolic process)//GO:0006772(thiamine metabolic process)//GO:0016310(phosphorylation)//GO:0042723(thiamine-containing compound metabolic process)//GO:0006767(water-soluble vitamin metabolic process)//GO:0006766(vitamin metabolic process)
chr7	116543478	116543635	chr7:116543478-116543635	157	8.25381	7.55307	4.19863	0.0404609	0.412734	up	0	0	93	0	0	0	4.15924	4.15924	10.0213	4.15924	4.15924	4.15924	chr7	116451124	116562103	ENSG00000198898	CAPZA2	+	protein_coding	830	CAPPA2|CAPZ	MIM:601571|HGNC:HGNC:1490|HPRD:11871	7	7q31.2-q31.3	capping actin protein of muscle Z-line alpha subunit 2	hsa04144(Endocytosis)	GO:0016021(integral component of membrane)//GO:0030863(cortical cytoskeleton)//GO:0005576(extracellular region)//GO:0005903(brush border)//GO:0016020(membrane)//GO:0015629(actin cytoskeleton)//GO:0005829(cytosol)//GO:0070062(extracellular exosome)//GO:0008290(F-actin capping protein complex)	GO:0003779(actin binding)	GO:0006461(protein complex assembly)//GO:0006928(movement of cell or subcellular component)//GO:0045087(innate immune response)//GO:0051016(barbed-end actin filament capping)//GO:0007596(blood coagulation)
chr7	147760027	147760313	chr7:147760027-147760313	286	8.08131	7.39826	4.33906	0.0372517	0.412734	up	1	150	0	0	0	0	4.74298	9.83059	4.15924	4.15924	4.15924	4.15924	chr7	145813453	148118090	ENSG00000174469	CNTNAP2	+	protein_coding	26047	AUTS15|CASPR2|CDFE|NRXN4|PTHSL1	MIM:604569|HGNC:HGNC:13830|Ensembl:ENSG00000174469|HPRD:05197|Vega:OTTHUMG00000152743	7	7q35	contactin associated protein-like 2	hsa04514(Cell adhesion molecules (CAMs))	GO:0016021(integral component of membrane)//GO:0008076(voltage-gated potassium channel complex)//GO:0043204(perikaryon)//GO:0009986(cell surface)//GO:0030424(axon)//GO:0016020(membrane)//GO:0030425(dendrite)//GO:0005794(Golgi apparatus)//GO:0030673(axolemma)//GO:0005769(early endosome)//GO:0044224(juxtaparanode region of axon)//GO:0043025(neuronal cell body)	GO:0019899(enzyme binding)//GO:0005515(protein binding)	GO:0071205(protein localization to juxtaparanode region of axon)//GO:0031175(neuron projection development)//GO:0007612(learning)//GO:0019226(transmission of nerve impulse)//GO:0021987(cerebral cortex development)//GO:0007420(brain development)//GO:0035176(social behavior)//GO:0071625(vocalization behavior)//GO:0007155(cell adhesion)//GO:0008038(neuron recognition)//GO:0071109(superior temporal g…
chr7	142573599	142573752	chr7:142573599-142573752	153	7.47042	6.86342	4.75025	0.0292978	0.412734	up	0	0	54	0	0	0	4.15924	4.15924	9.25479	4.15924	4.15924	4.15924	chr7	142568956	142583507	ENSG00000165125	TRPV6	-	protein_coding	55503	ABP/ZF|CAT1|CATL|ECAC2|HSA277909|LP6728|ZFAB	MIM:606680|HGNC:HGNC:14006|Ensembl:ENSG00000165125|HPRD:05982|Vega:OTTHUMG00000157158	7	7q34	transient receptor potential cation channel subfamily V member 6	hsa04970(Salivary secretion)//hsa04978(Mineral absorption)	GO:0016021(integral component of membrane)//GO:0005887(integral component of plasma membrane)//GO:0005886(plasma membrane)//GO:0070062(extracellular exosome)	GO:0005516(calmodulin binding)//GO:0005515(protein binding)//GO:0005262(calcium channel activity)	GO:0017158(regulation of calcium ion-dependent exocytosis)//GO:0070588(calcium ion transmembrane transport)//GO:0006816(calcium ion transport)//GO:0055085(transmembrane transport)//GO:0034220(ion transmembrane transport)
chr7	136417681	136417809	chr7:136417681-136417809	128	8.18477	7.49145	4.25153	0.0392191	0.412734	up	0	161	1	0	0	0	4.15924	9.93076	4.85046	4.15924	4.15924	4.15924
chr7	68906238	68906640	chr7:68906238-68906640	402	7.27068	6.69533	4.76654	0.0290218	0.412734	up	0	0	47	0	0	0	4.15924	4.15924	9.06076	4.15924	4.15924	4.15924
chr7	93968145	93968416	chr7:93968145-93968416	271	8.05462	7.37366	4.36167	0.0367603	0.412734	up	0	0	81	0	0	0	4.15924	4.15924	9.82561	4.15924	4.15924	4.15924
chr8	135130598	135130881	chr8:135130598-135130881	283	7.44134	6.83874	4.75693	0.0291843	0.412734	up	65	0	0	0	0	0	9.22176	4.15924	4.15924	4.15924	4.15924	4.15924
chr8	77655150	77655198	chr8:77655150-77655198	48	8.13246	7.44426	4.29302	0.0382734	0.412734	up	0	157	0	0	0	0	4.15924	9.89513	4.15924	4.15924	4.15924	4.15924	chr8	77593454	77779521	ENSG00000091656	ZFHX4	+	protein_coding	79776	ZFH4|ZHF4	MIM:606940|HGNC:HGNC:30939|Ensembl:ENSG00000091656|HPRD:09503|Vega:OTTHUMG00000164557	8	8q21.11	zinc finger homeobox 4		GO:0005634(nucleus)	GO:0043565(sequence-specific DNA binding)//GO:0008270(zinc ion binding)	GO:0006351(transcription, DNA-templated)//GO:0006355(regulation of transcription, DNA-templated)
chr8	57939072	57939279	chr8:57939072-57939279	207	8.54744	7.82167	3.92861	0.0474755	0.412734	up	0	0	114	0	0	0	4.15924	4.15924	10.3104	4.15924	4.15924	4.15924
chr8	77574443	77574585	chr8:77574443-77574585	142	7.90567	7.2416	4.51661	0.0335712	0.412734	up	0	134	0	0	0	0	4.15924	9.67124	4.15924	4.15924	4.15924	4.15924
chr8	123777257	123777392	chr8:123777257-123777392	135	7.35968	6.76978	4.76608	0.0290295	0.412734	up	0	0	50	0	0	0	4.15924	4.15924	9.14713	4.15924	4.15924	4.15924
chr8	25058164	25058368	chr8:25058164-25058368	204	7.94364	7.27484	4.47122	0.0344744	0.412734	up	0	0	75	0	0	0	4.15924	4.15924	9.71685	4.15924	4.15924	4.15924	chr8	25042238	25275598	ENSG00000147459	DOCK5	+	protein_coding	80005	-	HGNC:HGNC:23476|Ensembl:ENSG00000147459|HPRD:09925|Vega:OTTHUMG00000131991	8	8p21.2	dedicator of cytokinesis 5		GO:0005622(intracellular)//GO:0005737(cytoplasm)	GO:0005085(guanyl-nucleotide exchange factor activity)	GO:0014911(positive regulation of smooth muscle cell migration)//GO:1904694(negative regulation of vascular smooth muscle contraction)//GO:0007264(small GTPase mediated signal transduction)//GO:0043547(positive regulation of GTPase activity)
chr8	64489830	64490157	chr8:64489830-64490157	327	7.88238	7.22067	4.54063	0.0331034	0.412734	up	6	0	67	0	0	0	6.15648	4.15924	9.55778	4.15924	4.15924	4.15924
chr8	137238782	137238981	chr8:137238782-137238981	199	8.33637	7.62916	4.13771	0.0419422	0.412734	up	0	181	0	0	0	0	4.15924	10.0968	4.15924	4.15924	4.15924	4.15924
chr8	10599145	10599379	chr8:10599145-10599379	234	6.62693	6.18073	3.91257	0.0479306	0.412734	up	0	0	30	0	0	0	4.15924	4.15924	8.44016	4.15924	4.15924	4.15924	chr8	10581278	10697357	ENSG00000171056	SOX7	-	protein_coding	83595	-	MIM:612202|HGNC:HGNC:18196|Ensembl:ENSG00000171056|HPRD:18087|Vega:OTTHUMG00000090585	8	8p23.1	SRY-box 7		GO:0005654(nucleoplasm)//GO:0005634(nucleus)//GO:0005737(cytoplasm)	GO:0005515(protein binding)//GO:0003705(transcription factor activity, RNA polymerase II distal enhancer sequence-specific binding)//GO:0044212(transcription regulatory region DNA binding)//GO:0043565(sequence-specific DNA binding)//GO:0003700(transcription factor activity, sequence-specific DNA binding)	GO:0006351(transcription, DNA-templated)//GO:0001706(endoderm formation)//GO:0043280(positive regulation of cysteine-type endopeptidase activity involved in apoptotic process)//GO:0045892(negative regulation of transcription, DNA-templated)//GO:0008285(negative regulation of cell proliferation)//GO:0060828(regulation of canonical Wnt signaling pathway)//GO:0006357(regulation of transcription from…
chr8	10599145	10599379	chr8:10599145-10599379	234	6.62693	6.18073	3.91257	0.0479306	0.412734	up	0	0	30	0	0	0	4.15924	4.15924	8.44016	4.15924	4.15924	4.15924	chr8	10582909	10697357	ENSG00000258724	SOX7	-	protein_coding	83595	-	MIM:612202|HGNC:HGNC:18196|Ensembl:ENSG00000171056|HPRD:18087|Vega:OTTHUMG00000090585	8	8p23.1	SRY-box 7		GO:0005654(nucleoplasm)//GO:0005634(nucleus)//GO:0005737(cytoplasm)	GO:0005515(protein binding)//GO:0003705(transcription factor activity, RNA polymerase II distal enhancer sequence-specific binding)//GO:0044212(transcription regulatory region DNA binding)//GO:0043565(sequence-specific DNA binding)//GO:0003700(transcription factor activity, sequence-specific DNA binding)	GO:0006351(transcription, DNA-templated)//GO:0001706(endoderm formation)//GO:0043280(positive regulation of cysteine-type endopeptidase activity involved in apoptotic process)//GO:0045892(negative regulation of transcription, DNA-templated)//GO:0008285(negative regulation of cell proliferation)//GO:0060828(regulation of canonical Wnt signaling pathway)//GO:0006357(regulation of transcription from…
chr8	60327906	60328121	chr8:60327906-60328121	215	8.10706	7.42065	4.31471	0.0377883	0.412734	up	0	0	84	0	0	0	4.15924	4.15924	9.87707	4.15924	4.15924	4.15924
chr8	136414011	136414277	chr8:136414011-136414277	266	8.36771	7.65779	4.10392	0.0427881	0.412734	up	0	185	0	0	0	0	4.15924	10.1278	4.15924	4.15924	4.15924	4.15924
chr8	20161569	20161719	chr8:20161569-20161719	150	6.94578	6.43031	4.46439	0.0346124	0.412734	up	46	0	0	0	0	0	8.74068	4.15924	4.15924	4.15924	4.15924	4.15924
chr8	127043828	127044132	chr8:127043828-127044132	304	8.10269	7.41704	4.3191	0.0376909	0.412734	up	103	0	0	0	0	0	9.86988	4.15924	4.15924	4.15924	4.15924	4.15924
chr8	105786667	105786901	chr8:105786667-105786901	234	8.0745	7.39174	4.34442	0.0371344	0.412734	up	101	0	0	0	0	0	9.84214	4.15924	4.15924	4.15924	4.15924	4.15924	chr8	105602961	106431488	ENSG00000253350	RP11-127H5.1	+	protein_coding
chr8	67092488	67092856	chr8:67092488-67092856	368	8.0002	7.3251	4.41421	0.0356447	0.412734	up	0	0	78	0	0	0	4.15924	4.15924	9.77226	4.15924	4.15924	4.15924
chr8	67040356	67040689	chr8:67040356-67040689	333	8.12412	7.43598	4.29942	0.0381294	0.412734	up	0	0	85	0	0	0	4.15924	4.15924	9.89382	4.15924	4.15924	4.15924	chr8	67039131	67087720	ENSG00000147573	TRIM55	+	protein_coding	84675	MURF-2|RNF29|muRF2	MIM:606469|HGNC:HGNC:14215|Ensembl:ENSG00000147573|HPRD:05927|Vega:OTTHUMG00000164473	8	8q13.1	tripartite motif containing 55		GO:0005634(nucleus)//GO:0005874(microtubule)//GO:0005737(cytoplasm)	GO:0004871(signal transducer activity)//GO:0008270(zinc ion binding)//GO:0005515(protein binding)//GO:0042802(identical protein binding)	GO:0007165(signal transduction)
chr9	21465692	21465984	chr9:21465692-21465984	292	8.17086	7.4784	4.26204	0.0389773	0.412734	up	108	0	0	0	0	0	9.93699	4.15924	4.15924	4.15924	4.15924	4.15924
chr9	9249508	9249561	chr9:9249508-9249561	53	7.03623	6.503	4.60311	0.0319179	0.412734	up	49	0	0	0	0	0	8.82813	4.15924	4.15924	4.15924	4.15924	4.15924	chr9	8314246	10612723	ENSG00000153707	PTPRD	-	protein_coding	5789	HPTP|HPTPD|HPTPDELTA|PTPD|RPTPDELTA	MIM:601598|HGNC:HGNC:9668|Ensembl:ENSG00000153707|HPRD:03358|Vega:OTTHUMG00000021005	9	9p23-p24.3	protein tyrosine phosphatase, receptor type D		GO:0016021(integral component of membrane)//GO:0005887(integral component of plasma membrane)//GO:0070062(extracellular exosome)	GO:0005102(receptor binding)//GO:0050839(cell adhesion molecule binding)//GO:0005515(protein binding)//GO:0005001(transmembrane receptor protein tyrosine phosphatase activity)//GO:0004725(protein tyrosine phosphatase activity)	GO:0007185(transmembrane receptor protein tyrosine phosphatase signaling pathway)//GO:0007157(heterophilic cell-cell adhesion via plasma membrane cell adhesion molecules)//GO:0050775(positive regulation of dendrite morphogenesis)//GO:0097105(presynaptic membrane assembly)//GO:0006796(phosphate-containing compound metabolic process)//GO:0006470(protein dephosphorylation)//GO:0030182(neuron differe…
chr9	80242964	80243357	chr9:80242964-80243357	393	7.66926	7.03425	4.7154	0.0298974	0.412734	up	0	0	62	0	0	0	4.15924	4.15924	9.44864	4.15924	4.15924	4.15924	chr9	80037995	80263223	ENSG00000156049	GNA14	-	protein_coding	9630	-	MIM:604397|HGNC:HGNC:4382|Ensembl:ENSG00000156049|HPRD:05095|Vega:OTTHUMG00000020058	9	9q21	guanine nucleotide binding protein (G protein), alpha 14	hsa04020(Calcium signaling pathway)//hsa05142(Chagas disease (American trypanosomiasis))//hsa05146(Amoebiasis)	GO:0005886(plasma membrane)//GO:0070062(extracellular exosome)//GO:0005834(heterotrimeric G-protein complex)	GO:0003924(GTPase activity)//GO:0031683(G-protein beta/gamma-subunit complex binding)//GO:0005525(GTP binding)//GO:0004871(signal transducer activity)//GO:0001664(G-protein coupled receptor binding)//GO:0046872(metal ion binding)//GO:0005515(protein binding)	GO:0008152(metabolic process)//GO:0030168(platelet activation)//GO:0007596(blood coagulation)//GO:0060158(phospholipase C-activating dopamine receptor signaling pathway)//GO:0007165(signal transduction)
chr9	98522217	98522402	chr9:98522217-98522402	185	8.0745	7.39174	4.34442	0.0371344	0.412734	up	101	0	0	0	0	0	9.84214	4.15924	4.15924	4.15924	4.15924	4.15924
chr9	24805662	24805843	chr9:24805662-24805843	181	7.12135	6.57219	4.72188	0.0297849	0.412734	up	52	0	0	0	0	0	8.91059	4.15924	4.15924	4.15924	4.15924	4.15924
chr9	120696784	120697056	chr9:120696784-120697056	272	7.44352	6.84057	4.75454	0.0292248	0.412734	up	0	0	53	0	0	0	4.15924	4.15924	9.22861	4.15924	4.15924	4.15924
chr9	116711478	116711857	chr9:116711478-116711857	379	7.88477	7.22277	4.53784	0.0331573	0.412734	up	0	0	72	0	0	0	4.15924	4.15924	9.65924	4.15924	4.15924	4.15924	chr9	116638562	116818871	ENSG00000157657	ZNF618	+	protein_coding	114991	FP13169|NEDD10	HGNC:HGNC:29416|Ensembl:ENSG00000157657|HPRD:18719|Vega:OTTHUMG00000020532	9	9q32	zinc finger protein 618		GO:0005634(nucleus)	GO:0046872(metal ion binding)//GO:0003677(DNA binding)	GO:0006351(transcription, DNA-templated)//GO:0006355(regulation of transcription, DNA-templated)
chr9	138951146	138951295	chr9:138951146-138951295	149	6.88733	6.38409	4.36747	0.0366354	0.412734	up	24	30	0	0	0	0	7.85629	7.61768	4.15924	4.15924	4.15924	4.15924	chr9	138898383	138987131	ENSG00000148411	NACC2	-	protein_coding	138151	BEND9|BTBD14|BTBD14A|BTBD31|NAC-2|RBB	MIM:615786|HGNC:HGNC:23846|Ensembl:ENSG00000148411|HPRD:09831|Vega:OTTHUMG00000020921	9	9q34.3	NACC family member 2		GO:0016581(NuRD complex)//GO:0005634(nucleus)//GO:0016604(nuclear body)//GO:0000790(nuclear chromatin)	GO:0042826(histone deacetylase binding)//GO:0042803(protein homodimerization activity)//GO:0000978(RNA polymerase II core promoter proximal region sequence-specific DNA binding)//GO:0001078(transcriptional repressor activity, RNA polymerase II core promoter proximal region sequence-specific binding)//GO:0001076(transcription factor activity, RNA polymerase II transcription factor binding)//GO:000…	GO:0034629(cellular protein complex localization)//GO:0008284(positive regulation of cell proliferation)//GO:0051260(protein homooligomerization)//GO:1902231(positive regulation of intrinsic apoptotic signaling pathway in response to DNA damage)//GO:0006351(transcription, DNA-templated)//GO:0045892(negative regulation of transcription, DNA-templated)//GO:0008285(negative regulation of cell prolif…
chr9	113913744	113914333	chr9:113913744-113914333	589	6.58058	6.14776	3.84258	0.0499711	0.412734	up	0	53	0	0	0	0	4.15924	8.3806	4.15924	4.15924	4.15924	4.15924
chr9	77829537	77829667	chr9:77829537-77829667	130	6.75747	6.28282	4.14723	0.0417068	0.412734	up	0	60	0	0	0	0	4.15924	8.55052	4.15924	4.15924	4.15924	4.15924
chr9	138510739	138510901	chr9:138510739-138510901	162	6.71448	6.24907	4.06991	0.0436578	0.412734	up	23	24	0	0	0	0	7.79972	7.32819	4.15924	4.15924	4.15924	4.15924
chr9	130928498	130928814	chr9:130928498-130928814	316	8.1862	7.49275	4.2504	0.0392452	0.412734	up	0	163	0	0	0	0	4.15924	9.94824	4.15924	4.15924	4.15924	4.15924	chr9	130928343	130966662	ENSG00000148337	CIZ1	-	protein_coding	25792	LSFR1|NP94|ZNF356	MIM:611420|HGNC:HGNC:16744|Ensembl:ENSG00000148337|HPRD:13061|Vega:OTTHUMG00000020735	9	9q34.1	CDKN1A interacting zinc finger protein 1		GO:0005634(nucleus)	GO:0030332(cyclin binding)//GO:0003676(nucleic acid binding)//GO:0008270(zinc ion binding)//GO:0005515(protein binding)	GO:0051457(maintenance of protein location in nucleus)//GO:0032298(positive regulation of DNA-dependent DNA replication initiation)
chr9	132937421	132937588	chr9:132937421-132937588	167	8.59488	7.86549	3.88636	0.0486844	0.412734	up	1	0	117	0	0	0	4.74298	4.15924	10.3474	4.15924	4.15924	4.15924	chr9	132934857	132999583	ENSG00000107130	NCS1	+	protein_coding	23413	FLUP|FREQ	MIM:603315|HGNC:HGNC:3953|Ensembl:ENSG00000107130|HPRD:04500|Vega:OTTHUMG00000020801	9	9q34	neuronal calcium sensor 1		GO:0005886(plasma membrane)//GO:0070062(extracellular exosome)//GO:0030424(axon)//GO:0030425(dendrite)//GO:0048471(perinuclear region of cytoplasm)//GO:0005794(Golgi apparatus)//GO:0031045(dense core granule)//GO:0005829(cytosol)//GO:0014069(postsynaptic density)//GO:0043231(intracellular membrane-bounded organelle)//GO:0030054(cell junction)//GO:0045211(postsynaptic membrane)//GO:0005737(cytopla…	GO:0019901(protein kinase binding)//GO:0005515(protein binding)//GO:0005245(voltage-gated calcium channel activity)//GO:0000287(magnesium ion binding)//GO:0005509(calcium ion binding)	GO:0010975(regulation of neuron projection development)//GO:0070588(calcium ion transmembrane transport)//GO:0045921(positive regulation of exocytosis)//GO:0048015(phosphatidylinositol-mediated signaling)
chr9	22608804	22608906	chr9:22608804-22608906	102	7.23975	6.66964	4.76342	0.0290745	0.412734	up	0	0	46	0	0	0	4.15924	4.15924	9.03078	4.15924	4.15924	4.15924
chr9	140802730	140802881	chr9:140802730-140802881	151	6.58058	6.14776	3.84258	0.0499711	0.412734	up	0	53	0	0	0	0	4.15924	8.3806	4.15924	4.15924	4.15924	4.15924	chr9	140772241	141019076	ENSG00000148408	CACNA1B	+	protein_coding	774	BIII|CACNL1A5|CACNN|Cav2.2|DYT23	MIM:601012|HGNC:HGNC:1389|Ensembl:ENSG00000148408|HPRD:03005|Vega:OTTHUMG00000021002	9	9q34	calcium voltage-gated channel subunit alpha1 B	hsa04010(MAPK signaling pathway)//hsa04020(Calcium signaling pathway)//hsa04721(Synaptic vesicle cycle)//hsa04723(Retrograde endocannabinoid signaling)//hsa04725(Cholinergic synapse)//hsa04726(Serotonergic synapse)//hsa04727(GABAergic synapse)//hsa04728(Dopaminergic synapse)//hsa04930(Type II diabetes mellitus)//hsa05032(Morphine addiction)//hsa05033(Nicotine addiction)	GO:0005891(voltage-gated calcium channel complex)//GO:0005886(plasma membrane)//GO:0030425(dendrite)//GO:0043025(neuronal cell body)	GO:0005245(voltage-gated calcium channel activity)//GO:0005524(ATP binding)//GO:0008331(high voltage-gated calcium channel activity)//GO:0005509(calcium ion binding)//GO:0005515(protein binding)//GO:0008022(protein C-terminus binding)	GO:0034765(regulation of ion transmembrane transport)//GO:0070588(calcium ion transmembrane transport)//GO:0007268(synaptic transmission)//GO:0008217(regulation of blood pressure)//GO:0008016(regulation of heart contraction)//GO:0007626(locomotory behavior)//GO:0048265(response to pain)//GO:0006810(transport)//GO:0051924(regulation of calcium ion transport)//GO:0051899(membrane depolarization)//G…
chrX	117711198	117711499	chrX:117711198-117711499	301	7.66926	7.03425	4.7154	0.0298974	0.412734	up	0	0	62	0	0	0	4.15924	4.15924	9.44864	4.15924	4.15924	4.15924	chrX	117629861	117820126	ENSG00000147251	DOCK11	+	protein_coding	139818	ACG|ZIZ2|bB128O4.1	MIM:300681|HGNC:HGNC:23483|Ensembl:ENSG00000147251|HPRD:06492|Vega:OTTHUMG00000022256	X	Xq24	dedicator of cytokinesis 11		GO:0005622(intracellular)//GO:0005829(cytosol)	GO:0005089(Rho guanyl-nucleotide exchange factor activity)//GO:0005515(protein binding)//GO:0005085(guanyl-nucleotide exchange factor activity)//GO:0017048(Rho GTPase binding)	GO:0007596(blood coagulation)//GO:0007264(small GTPase mediated signal transduction)//GO:0043547(positive regulation of GTPase activity)
chrX	104399766	104400183	chrX:104399766-104400183	417	7.09353	6.54949	4.68408	0.0304471	0.412734	up	51	0	0	0	0	0	8.88362	4.15924	4.15924	4.15924	4.15924	4.15924	chrX	103810996	105011822	ENSG00000189108	IL1RAPL2	+	protein_coding	26280	IL-1R9|IL1R9|IL1RAPL-2|TIGIRR-1	MIM:300277|HGNC:HGNC:5997|Ensembl:ENSG00000189108|HPRD:02231|Vega:OTTHUMG00000022141	X	Xq22	interleukin 1 receptor accessory protein like 2		GO:0016021(integral component of membrane)	GO:0004908(interleukin-1 receptor activity)//GO:0004910(interleukin-1, Type II, blocking receptor activity)	GO:0019221(cytokine-mediated signaling pathway)//GO:0007417(central nervous system development)//GO:0007165(signal transduction)
chrX	62326162	62326295	chrX:62326162-62326295	133	8.20654	7.51026	4.23352	0.0396373	0.412734	up	0	0	90	0	0	0	4.15924	4.15924	9.97477	4.15924	4.15924	4.15924
chrX	45080935	45081261	chrX:45080935-45081261	326	7.41611	6.81736	4.75861	0.0291558	0.412734	up	0	0	52	0	0	0	4.15924	4.15924	9.20196	4.15924	4.15924	4.15924
chrX	104306345	104306719	chrX:104306345-104306719	374	8.19043	7.49571	4.24624	0.0393416	0.412734	up	0	0	89	0	0	0	4.15924	4.15924	9.95894	4.15924	4.15924	4.15924	chrX	103810996	105011822	ENSG00000189108	IL1RAPL2	+	protein_coding	26280	IL-1R9|IL1R9|IL1RAPL-2|TIGIRR-1	MIM:300277|HGNC:HGNC:5997|Ensembl:ENSG00000189108|HPRD:02231|Vega:OTTHUMG00000022141	X	Xq22	interleukin 1 receptor accessory protein like 2		GO:0016021(integral component of membrane)	GO:0004908(interleukin-1 receptor activity)//GO:0004910(interleukin-1, Type II, blocking receptor activity)	GO:0019221(cytokine-mediated signaling pathway)//GO:0007417(central nervous system development)//GO:0007165(signal transduction)
chrX	94974415	94974630	chrX:94974415-94974630	215	6.92723	6.41517	4.42999	0.0353168	0.412734	up	0	0	37	0	0	0	4.15924	4.15924	8.72861	4.15924	4.15924	4.15924
chrX	141892776	141892941	chrX:141892776-141892941	165	6.74586	6.27293	4.12248	0.0423212	0.412734	up	40	0	0	0	0	0	8.54806	4.15924	4.15924	4.15924	4.15924	4.15924
chrX	24896546	24896673	chrX:24896546-24896673	127	6.92723	6.41517	4.42999	0.0353168	0.412734	up	0	0	37	0	0	0	4.15924	4.15924	8.72861	4.15924	4.15924	4.15924	chrX	24712036	25015103	ENSG00000101868	POLA1	+	protein_coding	5422	NSX|POLA|p180	MIM:312040|HGNC:HGNC:9173|Ensembl:ENSG00000101868|HPRD:02416|Vega:OTTHUMG00000021277	X	Xp22.1-p21.3	polymerase (DNA directed), alpha 1, catalytic subunit	hsa00230(Purine metabolism)//hsa00240(Pyrimidine metabolism)//	GO:0005635(nuclear envelope)//GO:0000785(chromatin)//GO:0016363(nuclear matrix)//GO:0005658(alpha DNA polymerase:primase complex)//GO:0005730(nucleolus)//GO:0005654(nucleoplasm)//GO:0005634(nucleus)//GO:0005737(cytoplasm)	GO:0003887(DNA-directed DNA polymerase activity)//GO:0051539(4 iron, 4 sulfur cluster binding)//GO:0046872(metal ion binding)//GO:0019901(protein kinase binding)//GO:0003896(DNA primase activity)//GO:0003682(chromatin binding)//GO:0000166(nucleotide binding)//GO:0046982(protein heterodimerization activity)//GO:0001882(nucleoside binding)//GO:0008408(3'-5' exonuclease activity)//GO:0005515(protein…	GO:0000723(telomere maintenance)//GO:0006269(DNA replication, synthesis of RNA primer)//GO:0000083(regulation of transcription involved in G1/S transition of mitotic cell cycle)//GO:0006273(lagging strand elongation)//GO:0006272(leading strand elongation)//GO:0006303(double-strand break repair via nonhomologous end joining)//GO:0008283(cell proliferation)//GO:0000278(mitotic cell cycle)//GO:00062…
chrX	112344051	112344241	chrX:112344051-112344241	190	6.76332	6.28589	4.14948	0.0416514	0.412734	up	0	0	33	0	0	0	4.15924	4.15924	8.5709	4.15924	4.15924	4.15924
chrX	142960197	142960314	chrX:142960197-142960314	117	7.54823	6.92987	4.73609	0.0295399	0.412734	up	0	0	57	0	0	0	4.15924	4.15924	9.33057	4.15924	4.15924	4.15924
chrX	95880444	95880594	chrX:95880444-95880594	150	6.58058	6.14776	3.84258	0.0499711	0.412734	up	0	53	0	0	0	0	4.15924	8.3806	4.15924	4.15924	4.15924	4.15924
chrX	129337032	129337169	chrX:129337032-129337169	137	6.82709	6.33703	4.26796	0.0388416	0.412734	up	0	63	0	0	0	0	4.15924	8.61763	4.15924	4.15924	4.15924	4.15924	chrX	129336685	129402873	ENSG00000056277	ZNF280C	-	protein_coding	55609	SUHW3|ZNF633	HGNC:HGNC:25955|Ensembl:ENSG00000056277|HPRD:06526|Vega:OTTHUMG00000022393	X	Xq26.1	zinc finger protein 280C		GO:0005634(nucleus)	GO:0046872(metal ion binding)//GO:0001227(transcriptional repressor activity, RNA polymerase II transcription regulatory region sequence-specific binding)//GO:0003677(DNA binding)	GO:0045892(negative regulation of transcription, DNA-templated)//GO:0007411(axon guidance)//GO:0006351(transcription, DNA-templated)//GO:0000122(negative regulation of transcription from RNA polymerase II promoter)
chrX	141156785	141157261	chrX:141156785-141157261	476	8.31453	7.60823	4.15594	0.0414931	0.412734	up	0	0	97	0	0	0	4.15924	4.15924	10.081	4.15924	4.15924	4.15924
chrX	98950730	98950924	chrX:98950730-98950924	194	7.75929	7.11264	4.69177	0.0303111	0.412734	up	0	0	66	0	0	0	4.15924	4.15924	9.5366	4.15924	4.15924	4.15924
chrX	63090716	63091017	chrX:63090716-63091017	301	7.88477	7.22277	4.53784	0.0331573	0.412734	up	0	0	72	0	0	0	4.15924	4.15924	9.65924	4.15924	4.15924	4.15924
chrX	8179707	8179831	chrX:8179707-8179831	124	7.52276	6.90806	4.74092	0.0294571	0.412734	up	0	0	56	0	0	0	4.15924	4.15924	9.30575	4.15924	4.15924	4.15924

## Sheet: dn.PH_vs_Control
down.PH_vs_Control logFC cutoff: -1.0 PValue cutoff: 0.05 Column A-E: eccDNA genomic position. Column F-K: statistics results between samples by edgeR packages. Column L-Q: split read counts of each sample. Column R-V: normalized split read counts by edgeR packages. Column X-AN: gene annotation information of eccDNA. some eccDNAs without mRNA annotation. Ref: Circle-Map: Sensitive detection of ci…
eccDNA position & length					edgeR statistics results						Raw split counts						Normalized split counts						Annotations
ecc_chr	ecc_start	ecc_end	ecc_location	ecc_length	logFC	logCPM	F	PValue	FDR	regulation	PH1	PH2	PH3	Control1	Control2	Control3	PH1	PH2	PH3	Control1	Control2	Control3	chr	start	end	gene_id	gene_name	strand	biotype	GeneID	Synonyms	dbXrefs	chromosome	map_location	description	pathway	GO-CC	GO-MF	GO-BP
chr1	102314324	102314406	chr1:102314324-102314406	82	-8.70128	7.96336	3.93732	0.0472303	0.412734	down	0	0	0	135	0	0	4.15924	4.15924	4.15924	10.4607	4.15924	4.15924	chr1	102268130	102462586	ENSG00000118733	OLFM3	-	protein_coding	118427	NOE3|NOELIN3|OPTIMEDIN	MIM:607567|HGNC:HGNC:17990|Ensembl:ENSG00000118733|Vega:OTTHUMG00000010941	1	1p22	olfactomedin 3		GO:0045202(synapse)//GO:0030054(cell junction)//GO:0032281(AMPA glutamate receptor complex)//GO:0005794(Golgi apparatus)//GO:0005615(extracellular space)	GO:0005515(protein binding)	GO:0042462(eye photoreceptor cell development)
chr1	217107214	217107419	chr1:217107214-217107419	205	-8.43111	7.7137	4.19842	0.0404658	0.412734	down	0	0	0	0	120	0	4.15924	4.15924	4.15924	4.15924	10.1929	4.15924	chr1	216676588	217311097	ENSG00000196482	ESRRG	-	protein_coding	2104	ERR3|ERRgamma|NR3B3	MIM:602969|HGNC:HGNC:3474|Ensembl:ENSG00000196482|HPRD:04274|Vega:OTTHUMG00000037025	1	1q41	estrogen related receptor gamma		GO:0005654(nucleoplasm)//GO:0005634(nucleus)	GO:0008270(zinc ion binding)//GO:0003700(transcription factor activity, sequence-specific DNA binding)//GO:0043565(sequence-specific DNA binding)//GO:0003707(steroid hormone receptor activity)//GO:0003708(retinoic acid receptor activity)//GO:0000977(RNA polymerase II regulatory region sequence-specific DNA binding)//GO:0050682(AF-2 domain binding)//GO:0005496(steroid binding)//GO:0001228(transcri…	GO:0043401(steroid hormone mediated signaling pathway)//GO:0010467(gene expression)//GO:0006351(transcription, DNA-templated)//GO:0006367(transcription initiation from RNA polymerase II promoter)//GO:0045944(positive regulation of transcription from RNA polymerase II promoter)//GO:0048384(retinoic acid receptor signaling pathway)//GO:0006355(regulation of transcription, DNA-templated)//GO:0045893…
chr1	174066352	174067715	chr1:174066352-174067715	1363	-7.32646	6.73899	4.99795	0.0253809	0.412734	down	0	0	0	0	0	53	4.15924	4.15924	4.15924	4.15924	4.15924	9.1093
chr1	152356570	152356974	chr1:152356570-152356974	404	-7.93573	7.26587	4.67896	0.030538	0.412734	down	0	0	0	1	0	80	4.15924	4.15924	4.15924	4.81626	4.15924	9.68747
chr1	155992394	155992549	chr1:155992394-155992549	155	-8.64855	7.91438	3.98518	0.0459065	0.412734	down	0	0	0	0	0	133	4.15924	4.15924	4.15924	4.15924	4.15924	10.4083
chr1	212361672	212361746	chr1:212361672-212361746	74	-8.04923	7.36717	4.55498	0.032827	0.412734	down	0	0	0	0	92	0	4.15924	4.15924	4.15924	4.15924	9.81626	4.15924
chr1	38308696	38309259	chr1:38308696-38309259	563	-7.18494	6.62124	4.98939	0.0255068	0.412734	down	0	0	0	47	0	0	4.15924	4.15924	4.15924	8.97229	4.15924	4.15924	chr1	38275239	38325292	ENSG00000188786	MTF1	-	protein_coding	4520	MTF-1|ZRF	MIM:600172|HGNC:HGNC:7428|Ensembl:ENSG00000188786|HPRD:02546|Vega:OTTHUMG00000004439	1	1p33	metal-regulatory transcription factor 1		GO:0005654(nucleoplasm)//GO:0005634(nucleus)	GO:0035035(histone acetyltransferase binding)//GO:0003700(transcription factor activity, sequence-specific DNA binding)//GO:0000979(RNA polymerase II core promoter sequence-specific DNA binding)//GO:0000978(RNA polymerase II core promoter proximal region sequence-specific DNA binding)//GO:0003677(DNA binding)//GO:0001077(transcriptional activator activity, RNA polymerase II core promoter proximal…	GO:0006979(response to oxidative stress)//GO:0010038(response to metal ion)//GO:0006366(transcription from RNA polymerase II promoter)//GO:0045944(positive regulation of transcription from RNA polymerase II promoter)//GO:0006357(regulation of transcription from RNA polymerase II promoter)//GO:0046686(response to cadmium ion)
chr1	231049302	231049420	chr1:231049302-231049420	118	-7.65689	7.02103	4.93612	0.0263046	0.412734	down	0	0	0	0	70	0	4.15924	4.15924	4.15924	4.15924	9.43094	4.15924	chr1	231041989	231114621	ENSG00000143643	TTC13	-	protein_coding	79573	-	HGNC:HGNC:26204|Ensembl:ENSG00000143643|HPRD:15578|Vega:OTTHUMG00000037788	1	1q42.2	tetratricopeptide repeat domain 13
chr1	57975188	57975273	chr1:57975188-57975273	85	-7.24273	6.66909	4.99721	0.0253917	0.412734	down	0	0	0	48	1	0	4.15924	4.15924	4.15924	9.00159	4.77991	4.15924	chr1	57460451	59012406	ENSG00000173406	DAB1	-	protein_coding	1600	-	MIM:603448|HGNC:HGNC:2661|HPRD:04582	1	1p32-p31	Dab, reelin signal transducer, homolog 1 (Drosophila)		GO:0045177(apical part of cell)//GO:0005903(brush border)//GO:0043005(neuron projection)//GO:0005815(microtubule organizing center)//GO:0048471(perinuclear region of cytoplasm)//GO:0005829(cytosol)//GO:0014069(postsynaptic density)//GO:0043231(intracellular membrane-bounded organelle)//GO:0016020(membrane)//GO:0005730(nucleolus)//GO:0043025(neuronal cell body)	GO:0043548(phosphatidylinositol 3-kinase binding)//GO:0005515(protein binding)	GO:0007628(adult walking behavior)//GO:0045666(positive regulation of neuron differentiation)//GO:0007162(negative regulation of cell adhesion)//GO:0007494(midgut development)//GO:0021517(ventral spinal cord development)//GO:0021813(cell-cell adhesion involved in neuronal-glial interactions involved in cerebral cortex radial glia guided migration)//GO:0048712(negative regulation of astrocyte diff…
chr1	82560	82876	chr1:82560-82876	316	-7.20293	6.63612	4.99274	0.0254574	0.412734	down	0	0	0	0	51	0	4.15924	4.15924	4.15924	4.15924	8.98793	4.15924
chr1	102596775	102597228	chr1:102596775-102597228	453	-8.38236	7.669	4.25263	0.0391938	0.412734	down	0	0	0	0	116	0	4.15924	4.15924	4.15924	4.15924	10.1448	4.15924
chr1	117311037	117311433	chr1:117311037-117311433	396	-8.22676	7.5272	4.39246	0.0361023	0.412734	down	0	0	0	0	102	2	4.15924	4.15924	4.15924	4.15924	9.96232	5.24923	chr1	117297007	117311850	ENSG00000116824	CD2	+	protein_coding	914	LFA-2|SRBC|T11	MIM:186990|HGNC:HGNC:1639|Ensembl:ENSG00000116824|HPRD:01750|Vega:OTTHUMG00000022750	1	1p13.1	CD2 molecule	hsa04514(Cell adhesion molecules (CAMs))//hsa04640(Hematopoietic cell lineage)	GO:0005886(plasma membrane)//GO:0005887(integral component of plasma membrane)//GO:0005576(extracellular region)//GO:0009898(cytoplasmic side of plasma membrane)//GO:0009986(cell surface)//GO:0009897(external side of plasma membrane)//GO:0046658(anchored component of plasma membrane)//GO:0005911(cell-cell junction)	GO:0004872(receptor activity)//GO:0005102(receptor binding)//GO:0005515(protein binding)//GO:0042803(protein homodimerization activity)	GO:0050900(leukocyte migration)//GO:1902715(positive regulation of interferon-gamma secretion)//GO:0030887(positive regulation of myeloid dendritic cell activation)//GO:2000484(positive regulation of interleukin-8 secretion)//GO:0007596(blood coagulation)//GO:0045580(regulation of T cell differentiation)//GO:0042110(T cell activation)//GO:0034113(heterotypic cell-cell adhesion)//GO:0007166(cell s…
chr1	87687821	87687994	chr1:87687821-87687994	173	-6.63486	6.18373	4.1212	0.0423533	0.412734	down	0	0	0	32	0	0	4.15924	4.15924	4.15924	8.44156	4.15924	4.15924
chr1	10779190	10779387	chr1:10779190-10779387	197	-8.16903	7.47495	4.44212	0.0350667	0.412734	down	0	0	0	0	100	0	4.15924	4.15924	4.15924	4.15924	9.93427	4.15924	chr1	10696661	10856707	ENSG00000130940	CASZ1	-	protein_coding	54897	CAS11|CST|SRG|ZNF693|dJ734G22.1	MIM:609895|HGNC:HGNC:26002|Ensembl:ENSG00000130940|HPRD:07897|Vega:OTTHUMG00000002035	1	1p36.22	castor zinc finger 1		GO:0005654(nucleoplasm)//GO:0043231(intracellular membrane-bounded organelle)//GO:0005737(cytoplasm)	GO:0046872(metal ion binding)//GO:0003677(DNA binding)	GO:0006351(transcription, DNA-templated)//GO:0060226(negative regulation of retinal cone cell fate commitment)//GO:0060040(retinal bipolar neuron differentiation)//GO:0006355(regulation of transcription, DNA-templated)//GO:0060223(retinal rod cell fate commitment)//GO:1902870(negative regulation of amacrine cell differentiation)
chr1	174066332	174067695	chr1:174066332-174067695	1363	-7.32646	6.73899	4.99795	0.0253809	0.412734	down	0	0	0	0	0	53	4.15924	4.15924	4.15924	4.15924	4.15924	9.1093
chr1	94146822	94146972	chr1:94146822-94146972	150	-7.10294	6.55393	4.92353	0.0264969	0.412734	down	0	0	0	16	0	29	4.15924	4.15924	4.15924	7.51386	4.15924	8.27748	chr1	94027347	94312706	ENSG00000137936	BCAR3	-	protein_coding	8412	NSP2|SH2D3B	MIM:604704|HGNC:HGNC:973|Ensembl:ENSG00000137936|HPRD:05268|Vega:OTTHUMG00000010301	1	1p22.1	breast cancer anti-estrogen resistance 3		GO:0005622(intracellular)	GO:0005515(protein binding)//GO:0005085(guanyl-nucleotide exchange factor activity)	GO:0042493(response to drug)//GO:0002089(lens morphogenesis in camera-type eye)//GO:0007264(small GTPase mediated signal transduction)//GO:0033138(positive regulation of peptidyl-serine phosphorylation)//GO:0043547(positive regulation of GTPase activity)//GO:0007165(signal transduction)
chr1	211972411	211972720	chr1:211972411-211972720	309	-8.06476	7.38109	4.53982	0.033119	0.412734	down	0	0	0	0	93	0	4.15924	4.15924	4.15924	4.15924	9.83155	4.15924	chr1	211916799	212004114	ENSG00000123684	LPGAT1	-	protein_coding	9926	FAM34A|FAM34A1|NET8	MIM:610473|HGNC:HGNC:28985|Ensembl:ENSG00000123684|HPRD:14304|Vega:OTTHUMG00000037120	1	1q32	lysophosphatidylglycerol acyltransferase 1	hsa00564(Glycerophospholipid metabolism)	GO:0016020(membrane)//GO:0016021(integral component of membrane)//GO:0005789(endoplasmic reticulum membrane)//GO:0005737(cytoplasm)	GO:0003674(molecular_function)//GO:0016746(transferase activity, transferring acyl groups)	GO:0006644(phospholipid metabolic process)//GO:0036148(phosphatidylglycerol acyl-chain remodeling)//GO:0044281(small molecule metabolic process)//GO:0046474(glycerophospholipid biosynthetic process)//GO:0008150(biological_process)
chr1	103154124	103154165	chr1:103154124-103154165	41	-8.78983	8.04604	3.85917	0.0494792	0.412734	down	0	0	0	0	6	141	4.15924	4.15924	4.15924	4.15924	6.23838	10.4915
chr1	197986600	197986809	chr1:197986600-197986809	209	-8.19749	7.50068	4.41763	0.0355734	0.412734	down	0	0	0	0	102	0	4.15924	4.15924	4.15924	4.15924	9.96232	4.15924
chr1	31529539	31529689	chr1:31529539-31529689	150	-7.14485	6.58825	4.98063	0.0256362	0.412734	down	0	0	0	32	0	14	4.15924	4.15924	4.15924	8.44156	4.15924	7.31322	chr1	31404353	31538838	ENSG00000134644	PUM1	-	protein_coding	9698	HSPUM|PUMH|PUMH1|PUML1	MIM:607204|HGNC:HGNC:14957|Ensembl:ENSG00000134644|HPRD:06230|Vega:OTTHUMG00000003795	1	1p35.2	pumilio RNA binding family member 1		GO:0000932(cytoplasmic mRNA processing body)//GO:0010494(cytoplasmic stress granule)//GO:0005829(cytosol)	GO:0044822(poly(A) RNA binding)//GO:0003723(RNA binding)//GO:0005515(protein binding)//GO:0003730(mRNA 3'-UTR binding)	GO:0060964(regulation of gene silencing by miRNA)//GO:0061024(membrane organization)//GO:2000637(positive regulation of gene silencing by miRNA)//GO:0048863(stem cell differentiation)//GO:0043488(regulation of mRNA stability)//GO:0007283(spermatogenesis)//GO:0016441(posttranscriptional gene silencing)//GO:0051983(regulation of chromosome segregation)//GO:0061157(mRNA destabilization)//GO:0006892(…
chr1	48164325	48164610	chr1:48164325-48164610	285	-7.02917	6.49399	4.81442	0.0282262	0.412734	down	0	0	0	0	20	24	4.15924	4.15924	4.15924	4.15924	7.71405	8.02166
chr1	109797927	109798077	chr1:109797927-109798077	150	-6.47874	6.06639	3.84954	0.0497642	0.412734	down	0	0	0	0	15	15	4.15924	4.15924	4.15924	4.15924	7.33937	7.40191	chr1	109792641	109818372	ENSG00000143126	CELSR2	+	protein_coding	1952	ADGRC2|CDHF10|EGFL2|Flamingo1|MEGF3	MIM:604265|HGNC:HGNC:3231|Ensembl:ENSG00000143126|HPRD:05040|Vega:OTTHUMG00000012003	1	1p21	cadherin EGF LAG seven-pass G-type receptor 2		GO:0005886(plasma membrane)//GO:0016021(integral component of membrane)//GO:0005737(cytoplasm)	GO:0004930(G-protein coupled receptor activity)//GO:0005509(calcium ion binding)	GO:0042384(cilium assembly)//GO:0032880(regulation of protein localization)//GO:0021999(neural plate anterior/posterior regionalization)//GO:0016055(Wnt signaling pathway)//GO:0007156(homophilic cell adhesion via plasma membrane adhesion molecules)//GO:0007283(spermatogenesis)//GO:0021591(ventricular system development)//GO:0003341(cilium movement)//GO:0060071(Wnt signaling pathway, planar cell p…
chr1	161164426	161164744	chr1:161164426-161164744	318	-8.77406	8.03124	3.87282	0.0490784	0.412734	down	0	0	0	142	0	0	4.15924	4.15924	4.15924	10.5327	4.15924	4.15924	chr1	161154098	161168846	ENSG00000158859	ADAMTS4	-	protein_coding	9507	ADAMTS-2|ADAMTS-4|ADMP-1	MIM:603876|HGNC:HGNC:220|HPRD:04853	1	1q21-q23	ADAM metallopeptidase with thrombospondin type 1 motif 4		GO:0005578(proteinaceous extracellular matrix)//GO:0031012(extracellular matrix)//GO:0016021(integral component of membrane)//GO:0005576(extracellular region)//GO:0005615(extracellular space)	GO:0008237(metallopeptidase activity)//GO:0008233(peptidase activity)//GO:0002020(protease binding)//GO:0004222(metalloendopeptidase activity)//GO:0008270(zinc ion binding)//GO:0005515(protein binding)	GO:0006508(proteolysis)//GO:0001501(skeletal system development)//GO:0042742(defense response to bacterium)//GO:0022617(extracellular matrix disassembly)//GO:0030198(extracellular matrix organization)
chr1	158025949	158026130	chr1:158025949-158026130	181	-8.11037	7.42207	4.49533	0.0339915	0.412734	down	0	0	0	0	96	0	4.15924	4.15924	4.15924	4.15924	9.87647	4.15924	chr1	157963063	158070052	ENSG00000183853	KIRREL	+	protein_coding	55243	NEPH1	MIM:607428|HGNC:HGNC:15734|Ensembl:ENSG00000183853|HPRD:06306|Vega:OTTHUMG00000022438	1	1q23.1	kin of IRRE like (Drosophila)		GO:0016021(integral component of membrane)//GO:0070062(extracellular exosome)//GO:0048471(perinuclear region of cytoplasm)//GO:0005886(plasma membrane)//GO:0043198(dendritic shaft)//GO:0045121(membrane raft)//GO:0031253(cell projection membrane)//GO:0005911(cell-cell junction)	GO:0017022(myosin binding)//GO:0005515(protein binding)	GO:0001933(negative regulation of protein phosphorylation)//GO:0030838(positive regulation of actin filament polymerization)//GO:0016337(single organismal cell-cell adhesion)//GO:0007588(excretion)
chr1	35139598	35139708	chr1:35139598-35139708	110	-6.62304	6.17501	4.10122	0.0428564	0.412734	down	0	0	0	0	34	0	4.15924	4.15924	4.15924	4.15924	8.42813	4.15924
chr1	203583066	203583613	chr1:203583066-203583613	547	-8.54717	7.82047	4.08041	0.0433874	0.412734	down	0	0	0	0	1	123	4.15924	4.15924	4.15924	4.15924	4.77991	10.2971
chr1	174066165	174067820	chr1:174066165-174067820	1655	-6.73239	6.25882	4.29864	0.0381471	0.412734	down	0	0	0	0	0	35	4.15924	4.15924	4.15924	4.15924	4.15924	8.53447
chr10	37617721	37617974	chr10:37617721-37617974	253	-6.91772	6.40445	4.63026	0.0314167	0.412734	down	0	0	0	39	0	0	4.15924	4.15924	4.15924	8.71359	4.15924	4.15924	chr10	37414785	37673039	ENSG00000148513	ANKRD30A	+	protein_coding	91074	NY-BR-1	MIM:610856|HGNC:HGNC:17234|Ensembl:ENSG00000148513|HPRD:10125|Vega:OTTHUMG00000017968	10	10p11.21	ankyrin repeat domain 30A		GO:0005634(nucleus)	GO:0003677(DNA binding)//GO:0003700(transcription factor activity, sequence-specific DNA binding)	GO:0006355(regulation of transcription, DNA-templated)
chr10	8021654	8021835	chr10:8021654-8021835	181	-6.76293	6.28248	4.3536	0.036935	0.412734	down	0	0	0	35	0	0	4.15924	4.15924	4.15924	8.56447	4.15924	4.15924	chr10	7860467	8058590	ENSG00000165632	TAF3	+	protein_coding	83860	TAF140|TAFII-140|TAFII140	MIM:606576|HGNC:HGNC:17303|Ensembl:ENSG00000165632|Vega:OTTHUMG00000017643	10	10p15.1	TATA-box binding protein associated factor 3	hsa03022(Basal transcription factors)//hsa05168(Herpes simplex infection)	GO:0005654(nucleoplasm)//GO:0005634(nucleus)//GO:0005669(transcription factor TFIID complex)	GO:0008270(zinc ion binding)//GO:0005515(protein binding)//GO:0002039(p53 binding)	GO:0051457(maintenance of protein location in nucleus)//GO:0006366(transcription from RNA polymerase II promoter)//GO:0010467(gene expression)//GO:0006367(transcription initiation from RNA polymerase II promoter)//GO:0016032(viral process)//GO:0000122(negative regulation of transcription from RNA polymerase II promoter)//GO:0043433(negative regulation of sequence-specific DNA binding transcriptio…
chr10	90899504	90899854	chr10:90899504-90899854	350	-8.41955	7.70292	4.2107	0.0401739	0.412734	down	0	0	0	111	0	0	4.15924	4.15924	4.15924	10.1822	4.15924	4.15924
chr10	103976625	103977031	chr10:103976625-103977031	406	-7.84735	7.18766	4.78903	0.0286453	0.412734	down	0	0	0	0	60	19	4.15924	4.15924	4.15924	4.15924	9.21476	7.7105
chr10	54436866	54437010	chr10:54436866-54437010	144	-7.85446	7.1939	4.77903	0.0288121	0.412734	down	0	0	0	74	1	0	4.15924	4.15924	4.15924	9.6083	4.77991	4.15924
chr10	20465913	20466016	chr10:20465913-20466016	103	-6.78192	6.29749	4.38912	0.036173	0.412734	down	0	0	0	0	38	0	4.15924	4.15924	4.15924	4.15924	8.5807	4.15924	chr10	20105168	20578785	ENSG00000120594	PLXDC2	+	protein_coding	84898	TEM7R	MIM:606827|HGNC:HGNC:21013|Ensembl:ENSG00000120594|HPRD:08440|Vega:OTTHUMG00000017781	10	10p12.31	plexin domain containing 2		GO:0016021(integral component of membrane)//GO:0070062(extracellular exosome)	GO:0005515(protein binding)
chr10	100278418	100278513	chr10:100278418-100278513	95	-8.53174	7.80617	4.09531	0.0430067	0.412734	down	0	0	0	120	0	0	4.15924	4.15924	4.15924	10.293	4.15924	4.15924	chr10	100218875	100995619	ENSG00000172987	HPSE2	-	protein_coding	60495	HPA2|HPR2|UFS|UFS1	MIM:613469|HGNC:HGNC:18374|Ensembl:ENSG00000172987|HPRD:13669	10	10q23-q24	heparanase 2 (inactive)	hsa00531(Glycosaminoglycan degradation)//	GO:0005578(proteinaceous extracellular matrix)//GO:0016020(membrane)//GO:0005886(plasma membrane)//GO:0005622(intracellular)	GO:0030305(heparanase activity)//GO:0043395(heparan sulfate proteoglycan binding)//GO:0016798(hydrolase activity, acting on glycosyl bonds)	GO:0008284(positive regulation of cell proliferation)//GO:0008152(metabolic process)//GO:0044281(small molecule metabolic process)//GO:0030198(extracellular matrix organization)//GO:0005975(carbohydrate metabolic process)//GO:0006027(glycosaminoglycan catabolic process)//GO:0008150(biological_process)//GO:0030203(glycosaminoglycan metabolic process)
chr10	52943955	52944015	chr10:52943955-52944015	60	-7.65689	7.02103	4.93612	0.0263046	0.412734	down	0	0	0	0	70	0	4.15924	4.15924	4.15924	4.15924	9.43094	4.15924	chr10	52750945	54058110	ENSG00000185532	PRKG1	+	protein_coding	5592	AAT8|PKG|PRKG1B|PRKGR1B|cGK|cGK 1|cGK1|cGKI|cGKI-BETA|cGKI-alpha	MIM:176894|HGNC:HGNC:9414|Ensembl:ENSG00000185532|HPRD:08910|Vega:OTTHUMG00000018248	10	10q11.2	protein kinase, cGMP-dependent, type I	hsa04022(cGMP-PKG signaling pathway)//hsa04270(Vascular smooth muscle contraction)//hsa04540(Gap junction)//hsa04611(Platelet activation)//hsa04713(Circadian entrainment)//hsa04730(Long-term depression)//hsa04740(Olfactory transduction)//hsa04923(Regulation of lipolysis in adipocytes)//hsa04970(Salivary secretion)	GO:0005886(plasma membrane)//GO:0005794(Golgi apparatus)//GO:0005737(cytoplasm)//GO:0005829(cytosol)	GO:0004692(cGMP-dependent protein kinase activity)//GO:0005524(ATP binding)//GO:0005515(protein binding)//GO:0030553(cGMP binding)//GO:0005246(calcium channel regulator activity)	GO:0019934(cGMP-mediated signaling)//GO:0007596(blood coagulation)//GO:0006468(protein phosphorylation)//GO:0098779(mitophagy in response to mitochondrial depolarization)//GO:0060087(relaxation of vascular smooth muscle)//GO:0030900(forebrain development)//GO:0001764(neuron migration)//GO:0030036(actin cytoskeleton organization)//GO:0016358(dendrite development)//GO:0090331(negative regulation of…
chr10	12451254	12451521	chr10:12451254-12451521	267	-7.55145	6.93001	4.95853	0.0259658	0.412734	down	0	0	0	0	0	62	4.15924	4.15924	4.15924	4.15924	4.15924	9.32878	chr10	12391481	12877545	ENSG00000183049	CAMK1D	+	protein_coding	57118	CKLiK|CaM-K1|CaMKID	MIM:607957|HGNC:HGNC:19341|Ensembl:ENSG00000183049|HPRD:06409|Vega:OTTHUMG00000017683	10	10p13	calcium/calmodulin dependent protein kinase ID	hsa04921(Oxytocin signaling pathway)//	GO:0005634(nucleus)//GO:0005737(cytoplasm)	GO:0005524(ATP binding)//GO:0005516(calmodulin binding)//GO:0004674(protein serine/threonine kinase activity)//GO:0004683(calmodulin-dependent protein kinase activity)	GO:0010976(positive regulation of neuron projection development)//GO:0050773(regulation of dendrite development)//GO:0071622(regulation of granulocyte chemotaxis)//GO:0043065(positive regulation of apoptotic process)//GO:0006468(protein phosphorylation)//GO:0090023(positive regulation of neutrophil chemotaxis)//GO:0006954(inflammatory response)//GO:0060267(positive regulation of respiratory burst…
chr10	52362847	52362911	chr10:52362847-52362911	64	-7.7566	7.10791	4.91293	0.02666	0.412734	down	0	0	0	70	0	0	4.15924	4.15924	4.15924	9.53002	4.15924	4.15924	chr10	52065360	52384923	ENSG00000198964	SGMS1	-	protein_coding	259230	MOB|MOB1|SMS1|TMEM23|hmob33	MIM:611573|HGNC:HGNC:29799|Ensembl:ENSG00000198964|HPRD:18203|Vega:OTTHUMG00000018231	10	10q11.2	sphingomyelin synthase 1	hsa00600(Sphingolipid metabolism)//	GO:0016021(integral component of membrane)//GO:0000138(Golgi trans cisterna)//GO:0016020(membrane)//GO:0005886(plasma membrane)//GO:0030173(integral component of Golgi membrane)//GO:0000139(Golgi membrane)//GO:0005783(endoplasmic reticulum)//GO:0005634(nucleus)	GO:0033188(sphingomyelin synthase activity)//GO:0016301(kinase activity)//GO:0047493(ceramide cholinephosphotransferase activity)	GO:0030148(sphingolipid biosynthetic process)//GO:0006665(sphingolipid metabolic process)//GO:0044281(small molecule metabolic process)//GO:0016310(phosphorylation)//GO:0006686(sphingomyelin biosynthetic process)//GO:0006915(apoptotic process)//GO:0016049(cell growth)
chr10	29526156	29526521	chr10:29526156-29526521	365	-8.10267	7.41506	4.50274	0.0338445	0.412734	down	0	0	0	0	0	91	4.15924	4.15924	4.15924	4.15924	4.15924	9.86955
chr10	125674749	125675706	chr10:125674749-125675706	957	-8.69119	7.95403	3.94626	0.0469799	0.412734	down	0	0	0	0	0	137	4.15924	4.15924	4.15924	4.15924	4.15924	10.4505	chr10	125465723	125699783	ENSG00000121898	CPXM2	-	protein_coding	119587	CPX2|UNQ676	HGNC:HGNC:26977|Ensembl:ENSG00000121898|HPRD:08517|Vega:OTTHUMG00000019206	10	10q26.13	carboxypeptidase X (M14 family), member 2		GO:0031012(extracellular matrix)//GO:0005615(extracellular space)	GO:0008270(zinc ion binding)//GO:0004181(metallocarboxypeptidase activity)//GO:0004185(serine-type carboxypeptidase activity)	GO:0006508(proteolysis)//GO:0006518(peptide metabolic process)//GO:0016485(protein processing)
chr10	119095114	119095233	chr10:119095114-119095233	119	-7.77491	7.12396	4.88809	0.0270462	0.412734	down	0	0	0	0	76	0	4.15924	4.15924	4.15924	4.15924	9.54664	4.15924	chr10	119040000	119134978	ENSG00000165650	PDZD8	-	protein_coding	118987	PDZK8	MIM:614235|HGNC:HGNC:26974|HPRD:11423	10	10q26.12	PDZ domain containing 8		GO:0005622(intracellular)//GO:0016020(membrane)	GO:0046872(metal ion binding)	GO:0035556(intracellular signal transduction)//GO:0007010(cytoskeleton organization)//GO:0016032(viral process)//GO:0022604(regulation of cell morphogenesis)
chr10	47132382	47132541	chr10:47132382-47132541	159	-6.58952	6.14925	4.04054	0.0444239	0.412734	down	0	0	0	31	0	0	4.15924	4.15924	4.15924	8.39814	4.15924	4.15924
chr10	5872273	5872487	chr10:5872273-5872487	214	-7.24462	6.67066	4.99767	0.0253851	0.412734	down	0	0	0	35	15	0	4.15924	4.15924	4.15924	8.56447	7.33937	4.15924	chr10	5807186	5884095	ENSG00000057608	GDI2	-	protein_coding	2665	HEL-S-46e|RABGDIB	MIM:600767|HGNC:HGNC:4227|Ensembl:ENSG00000057608|HPRD:02863|Vega:OTTHUMG00000017607	10	10p15	GDP dissociation inhibitor 2		GO:0043209(myelin sheath)//GO:0005737(cytoplasm)//GO:0016020(membrane)//GO:0005794(Golgi apparatus)//GO:0005829(cytosol)//GO:0070062(extracellular exosome)//GO:0005925(focal adhesion)//GO:0031982(vesicle)	GO:0005093(Rab GDP-dissociation inhibitor activity)//GO:0016491(oxidoreductase activity)//GO:0031267(small GTPase binding)//GO:0005096(GTPase activator activity)//GO:0044822(poly(A) RNA binding)//GO:0005515(protein binding)	GO:0055114(oxidation-reduction process)//GO:0050790(regulation of catalytic activity)//GO:0051056(regulation of small GTPase mediated signal transduction)//GO:0007264(small GTPase mediated signal transduction)//GO:0043547(positive regulation of GTPase activity)//GO:0016192(vesicle-mediated transport)//GO:0015031(protein transport)//GO:0007165(signal transduction)
chr10	26238535	26238837	chr10:26238535-26238837	302	-6.60437	6.16061	4.06725	0.0437267	0.412734	down	0	0	0	0	0	32	4.15924	4.15924	4.15924	4.15924	4.15924	8.41169	chr10	26223196	26501456	ENSG00000095777	MYO3A	+	protein_coding	53904	DFNB30	MIM:606808|HGNC:HGNC:7601|Ensembl:ENSG00000095777|HPRD:06008|Vega:OTTHUMG00000017837	10	10p11.1	myosin IIIA		GO:0001917(photoreceptor inner segment)//GO:0032426(stereocilium tip)//GO:0030175(filopodium)//GO:0031941(filamentous actin)//GO:0032433(filopodium tip)//GO:0016459(myosin complex)//GO:0005737(cytoplasm)	GO:0004674(protein serine/threonine kinase activity)//GO:0000146(microfilament motor activity)//GO:0004672(protein kinase activity)//GO:0005516(calmodulin binding)//GO:0043531(ADP binding)//GO:0005524(ATP binding)//GO:0003774(motor activity)//GO:0030898(actin-dependent ATPase activity)//GO:0051015(actin filament binding)//GO:0060002(plus-end directed microfilament motor activity)	GO:0048839(inner ear development)//GO:0006468(protein phosphorylation)//GO:0046777(protein autophosphorylation)//GO:0007601(visual perception)//GO:0018107(peptidyl-threonine phosphorylation)//GO:0051491(positive regulation of filopodium assembly)//GO:0007605(sensory perception of sound)//GO:0018105(peptidyl-serine phosphorylation)//GO:0050896(response to stimulus)
chr10	118927382	118927766	chr10:118927382-118927766	384	-7.27131	6.69288	4.99981	0.0253536	0.412734	down	0	0	0	0	0	51	4.15924	4.15924	4.15924	4.15924	4.15924	9.05563
chr11	67332487	67332836	chr11:67332487-67332836	349	-7.05978	6.51878	4.86257	0.027449	0.412734	down	0	0	0	0	0	44	4.15924	4.15924	4.15924	4.15924	4.15924	8.85033
chr11	70217432	70217662	chr11:70217432-70217662	230	-6.84239	6.34475	4.49783	0.033942	0.412734	down	0	0	0	37	0	0	4.15924	4.15924	4.15924	8.64096	4.15924	4.15924	chr11	70116806	70230509	ENSG00000131626	PPFIA1	+	protein_coding	8500	LIP.1|LIP1|LIPRIN	MIM:611054|HGNC:HGNC:9245|Ensembl:ENSG00000131626|HPRD:11451|Vega:OTTHUMG00000167266	11	11q13.3	PTPRF interacting protein alpha 1		GO:0048786(presynaptic active zone)//GO:0016021(integral component of membrane)//GO:0005925(focal adhesion)//GO:0005737(cytoplasm)//GO:0005829(cytosol)	GO:0004871(signal transducer activity)//GO:0005515(protein binding)	GO:0007268(synaptic transmission)//GO:0014047(glutamate secretion)//GO:0007165(signal transduction)//GO:0090005(negative regulation of establishment of protein localization to plasma membrane)//GO:0051497(negative regulation of stress fiber assembly)//GO:0007160(cell-matrix adhesion)//GO:0007269(neurotransmitter secretion)
chr11	17494697	17494844	chr11:17494697-17494844	147	-8.72237	7.98307	3.91851	0.0477616	0.412734	down	0	0	0	0	0	140	4.15924	4.15924	4.15924	4.15924	4.15924	10.4814	chr11	17414432	17498449	ENSG00000006071	ABCC8	-	protein_coding	6833	ABC36|HHF1|HI|HRINS|MRP8|PHHI|SUR|SUR1|SUR1delta2|TNDM2	MIM:600509|HGNC:HGNC:59|Ensembl:ENSG00000006071|HPRD:02741|Vega:OTTHUMG00000166316	11	11p15.1	ATP binding cassette subfamily C member 8	hsa02010(ABC transporters)//hsa04911(Insulin secretion)//hsa04930(Type II diabetes mellitus)	GO:0030672(synaptic vesicle membrane)//GO:0016021(integral component of membrane)//GO:0008076(voltage-gated potassium channel complex)//GO:0005886(plasma membrane)//GO:0042383(sarcolemma)	GO:0005267(potassium channel activity)//GO:0008281(sulfonylurea receptor activity)//GO:0005524(ATP binding)//GO:0044325(ion channel binding)//GO:0019905(syntaxin binding)//GO:0042626(ATPase activity, coupled to transmembrane movement of substances)	GO:0032868(response to insulin)//GO:0050796(regulation of insulin secretion)//GO:0008152(metabolic process)//GO:0044281(small molecule metabolic process)//GO:0042493(response to drug)//GO:0071805(potassium ion transmembrane transport)//GO:0032496(response to lipopolysaccharide)//GO:0007268(synaptic transmission)//GO:0043268(positive regulation of potassium ion transport)//GO:0006813(potassium ion…
chr11	102428335	102428477	chr11:102428335-102428477	142	-7.55145	6.93001	4.95853	0.0259658	0.412734	down	0	0	0	0	0	62	4.15924	4.15924	4.15924	4.15924	4.15924	9.32878
chr11	846557	846738	chr11:846557-846738	181	-6.76293	6.28248	4.3536	0.036935	0.412734	down	0	0	0	35	0	0	4.15924	4.15924	4.15924	8.56447	4.15924	4.15924	chr11	842808	867116	ENSG00000214063	TSPAN4	+	protein_coding	7106	NAG-2|NAG2|TETRASPAN|TM4SF7|TSPAN-4	MIM:602644|HGNC:HGNC:11859|Ensembl:ENSG00000214063|HPRD:04033|Vega:OTTHUMG00000133305	11	11p15.5	tetraspanin 4		GO:0031982(vesicle)//GO:0016021(integral component of membrane)//GO:0005887(integral component of plasma membrane)//GO:0005886(plasma membrane)//GO:0005925(focal adhesion)	GO:0005515(protein binding)//GO:0003823(antigen binding)//GO:0005178(integrin binding)	GO:0006461(protein complex assembly)//GO:0007166(cell surface receptor signaling pathway)
chr11	16528030	16528150	chr11:16528030-16528150	120	-6.99317	6.46492	4.75675	0.0291873	0.412734	down	0	0	0	0	0	42	4.15924	4.15924	4.15924	4.15924	4.15924	8.78587	chr11	15987995	16761138	ENSG00000110693	SOX6	-	protein_coding	55553	HSSOX6|SOXD	MIM:607257|HGNC:HGNC:16421|Ensembl:ENSG00000110693|HPRD:06267|Vega:OTTHUMG00000165876	11	11p15.3	SRY-box 6		GO:0005654(nucleoplasm)//GO:0005634(nucleus)	GO:0003700(transcription factor activity, sequence-specific DNA binding)//GO:0043565(sequence-specific DNA binding)//GO:0046982(protein heterodimerization activity)//GO:0044212(transcription regulatory region DNA binding)//GO:0005515(protein binding)//GO:0003677(DNA binding)	GO:0051216(cartilage development)//GO:0007517(muscle organ development)//GO:0000902(cell morphogenesis)//GO:0048708(astrocyte differentiation)//GO:0061036(positive regulation of cartilage development)//GO:0009791(post-embryonic development)//GO:0006351(transcription, DNA-templated)//GO:0016458(gene silencing)//GO:0001701(in utero embryonic development)//GO:2000741(positive regulation of mesenchym…
chr11	97094186	97094234	chr11:97094186-97094234	48	-7.55897	6.93647	4.95656	0.0259955	0.412734	down	0	0	0	61	0	0	4.15924	4.15924	4.15924	9.33661	4.15924	4.15924
chr11	117555063	117555384	chr11:117555063-117555384	321	-8.11838	7.4292	4.48744	0.0341488	0.412734	down	0	0	0	0	0	92	4.15924	4.15924	4.15924	4.15924	4.15924	9.88502	chr11	117298489	117688240	ENSG00000177103	DSCAML1	-	protein_coding	57453	DSCAM2	MIM:611782|HGNC:HGNC:14656|Ensembl:ENSG00000177103|HPRD:10921|Vega:OTTHUMG00000167071	11	11q23	Down syndrome cell adhesion molecule like 1		GO:0005886(plasma membrane)//GO:0009986(cell surface)//GO:0016021(integral component of membrane)//GO:0045202(synapse)//GO:0030054(cell junction)//GO:0005615(extracellular space)	GO:0042803(protein homodimerization activity)	GO:0007409(axonogenesis)//GO:0001709(cell fate determination)//GO:0007156(homophilic cell adhesion via plasma membrane adhesion molecules)//GO:0007420(brain development)//GO:0009953(dorsal/ventral pattern formation)//GO:0048704(embryonic skeletal system morphogenesis)//GO:0007417(central nervous system development)
chr11	103027386	103027558	chr11:103027386-103027558	172	-8.64695	7.91284	3.98669	0.0458654	0.412734	down	0	0	0	130	0	0	4.15924	4.15924	4.15924	10.4069	4.15924	4.15924	chr11	102980160	103350591	ENSG00000187240	DYNC2H1	+	protein_coding	79659	ATD3|DHC1b|DHC2|DNCH2|DYH1B|SRPS2B|SRTD3|hdhc11	MIM:603297|HGNC:HGNC:2962|Ensembl:ENSG00000187240|Vega:OTTHUMG00000165941	11	11q21-q22.1	dynein, cytoplasmic 2, heavy chain 1	hsa04145(Phagosome)//hsa04962(Vasopressin-regulated water reabsorption)//hsa05132(Salmonella infection)	GO:0005886(plasma membrane)//GO:0070062(extracellular exosome)//GO:0045177(apical part of cell)//GO:0005874(microtubule)//GO:0005930(axoneme)//GO:0005794(Golgi apparatus)//GO:0005829(cytosol)//GO:0030286(dynein complex)//GO:0097542(ciliary tip)//GO:0031512(motile primary cilium)//GO:0072372(primary cilium)	GO:0005524(ATP binding)//GO:0003774(motor activity)//GO:0016887(ATPase activity)//GO:0003777(microtubule motor activity)	GO:0008105(asymmetric protein localization)//GO:0061024(membrane organization)//GO:0042384(cilium assembly)//GO:0008152(metabolic process)//GO:0007018(microtubule-based movement)//GO:0030326(embryonic limb morphogenesis)//GO:0019886(antigen processing and presentation of exogenous peptide antigen via MHC class II)//GO:0035721(intraciliary retrograde transport)//GO:0030900(forebrain development)//…
chr11	88873833	88873997	chr11:88873833-88873997	164	-7.12262	6.57002	4.95114	0.026077	0.412734	down	0	0	0	45	0	0	4.15924	4.15924	4.15924	8.91183	4.15924	4.15924
chr11	83693507	83693644	chr11:83693507-83693644	137	-7.76614	7.11626	4.89976	0.026864	0.412734	down	0	0	0	0	0	72	4.15924	4.15924	4.15924	4.15924	4.15924	9.53894	chr11	83166055	85338966	ENSG00000150672	DLG2	-	protein_coding	1740	PPP1R58|PSD-93|PSD93|chapsyn-110	MIM:603583|HGNC:HGNC:2901|Ensembl:ENSG00000150672|HPRD:04663|HPRD:08220|Vega:OTTHUMG00000134309	11	11q14.1	discs large homolog 2	hsa04390(Hippo signaling pathway)	GO:0016323(basolateral plasma membrane)//GO:0005886(plasma membrane)//GO:0008076(voltage-gated potassium channel complex)//GO:0016020(membrane)//GO:0008328(ionotropic glutamate receptor complex)//GO:0014069(postsynaptic density)//GO:0097481(neuronal postsynaptic density)//GO:0030054(cell junction)//GO:0044224(juxtaparanode region of axon)//GO:0045211(postsynaptic membrane)	GO:0019900(kinase binding)//GO:0035255(ionotropic glutamate receptor binding)//GO:0005515(protein binding)//GO:0004385(guanylate kinase activity)	GO:0043113(receptor clustering)//GO:0010923(negative regulation of phosphatase activity)//GO:0019233(sensory perception of pain)//GO:0046037(GMP metabolic process)//GO:0007268(synaptic transmission)//GO:0097120(receptor localization to synapse)//GO:0046710(GDP metabolic process)//GO:0007399(nervous system development)//GO:0045197(establishment or maintenance of epithelial cell apical/basal polari…
chr11	106284487	106284641	chr11:106284487-106284641	154	-7.0575	6.51691	4.85906	0.027505	0.412734	down	0	0	0	43	0	0	4.15924	4.15924	4.15924	8.84873	4.15924	4.15924
chr12	25758783	25759140	chr12:25758783-25759140	357	-7.58231	6.95655	4.95165	0.0260694	0.412734	down	0	0	0	62	0	0	4.15924	4.15924	4.15924	9.35942	4.15924	4.15924	chr12	25562241	25801513	ENSG00000152936	IFLTD1	-	protein_coding
chr12	3349192	3349314	chr12:3349192-3349314	122	-8.00462	7.32721	4.60215	0.0319358	0.412734	down	0	0	0	0	0	85	4.15924	4.15924	4.15924	4.15924	4.15924	9.77309	chr12	3186521	3395730	ENSG00000011105	TSPAN9	+	protein_coding	10867	NET-5|NET5|PP1057	MIM:613137|HGNC:HGNC:21640|Ensembl:ENSG00000011105|HPRD:14823|Vega:OTTHUMG00000150333	12	12p13.33-p13.32	tetraspanin 9		GO:0016021(integral component of membrane)//GO:0005887(integral component of plasma membrane)//GO:0005886(plasma membrane)//GO:0005925(focal adhesion)//GO:0097197(tetraspanin-enriched microdomain)	GO:0003674(molecular_function)	GO:0007166(cell surface receptor signaling pathway)//GO:0008150(biological_process)
chr12	124923255	124923351	chr12:124923255-124923351	96	-6.70126	6.23473	4.24179	0.0394447	0.412734	down	0	0	0	20	4	10	4.15924	4.15924	4.15924	7.8073	5.81476	6.89121	chr12	124808961	125052135	ENSG00000196498	NCOR2	-	protein_coding	9612	CTG26|N-CoR2|SMAP270|SMRT|SMRTE|SMRTE-tau|TNRC14|TRAC|TRAC-1|TRAC1	MIM:600848|HGNC:HGNC:7673|Ensembl:ENSG00000196498|HPRD:02910|Vega:OTTHUMG00000150455	12	12q24	nuclear receptor corepressor 2	hsa04330(Notch signaling pathway)//hsa05169(Epstein-Barr virus infection)	GO:0016020(membrane)//GO:0000118(histone deacetylase complex)//GO:0017053(transcriptional repressor complex)//GO:0016363(nuclear matrix)//GO:0000785(chromatin)//GO:0005654(nucleoplasm)//GO:0005634(nucleus)//GO:0016604(nuclear body)	GO:0042826(histone deacetylase binding)//GO:0005112(Notch binding)//GO:0032403(protein complex binding)//GO:0043565(sequence-specific DNA binding)//GO:0003682(chromatin binding)//GO:0001012(RNA polymerase II regulatory region DNA binding)//GO:0046965(retinoid X receptor binding)//GO:0016922(ligand-dependent nuclear receptor binding)//GO:0008134(transcription factor binding)//GO:0047485(protein N-…	GO:0006351(transcription, DNA-templated)//GO:0000122(negative regulation of transcription from RNA polymerase II promoter)//GO:0072365(regulation of cellular ketone metabolic process by negative regulation of transcription from RNA polymerase II promoter)//GO:0007179(transforming growth factor beta receptor signaling pathway)//GO:0007595(lactation)//GO:0021846(cell proliferation in forebrain)//GO…
chr12	44076906	44077344	chr12:44076906-44077344	438	-7.89357	7.22847	4.73066	0.0296332	0.412734	down	0	0	0	77	0	0	4.15924	4.15924	4.15924	9.66435	4.15924	4.15924
chr12	6264923	6265344	chr12:6264923-6265344	421	-7.27131	6.69288	4.99981	0.0253536	0.412734	down	0	0	0	0	0	51	4.15924	4.15924	4.15924	4.15924	4.15924	9.05563
chr12	52565272	52565399	chr12:52565272-52565399	127	-6.53875	6.11115	3.95162	0.0468307	0.412734	down	0	0	0	12	15	4	4.15924	4.15924	4.15924	7.14508	7.33937	5.86298	chr12	52562780	52585784	ENSG00000167767	KRT80	-	protein_coding	144501	KB20	MIM:611161|HGNC:HGNC:27056|Ensembl:ENSG00000167767|HPRD:14068|Vega:OTTHUMG00000150193	12	12q13.13	keratin 80, type II		GO:0005882(intermediate filament)//GO:0045095(keratin filament)//GO:0005737(cytoplasm)//GO:0030057(desmosome)	GO:0005198(structural molecule activity)//GO:0005515(protein binding)
chr12	68278672	68278727	chr12:68278672-68278727	55	-6.95868	6.43729	4.7025	0.0301226	0.412734	down	0	0	0	0	43	0	4.15924	4.15924	4.15924	4.15924	8.75119	4.15924
chr12	87859645	87859797	chr12:87859645-87859797	152	-8.11037	7.42207	4.49533	0.0339915	0.412734	down	0	0	0	0	96	0	4.15924	4.15924	4.15924	4.15924	9.87647	4.15924
chr12	55938097	55938306	chr12:55938097-55938306	209	-7.57442	6.94976	4.95347	0.026042	0.412734	down	0	0	0	0	0	63	4.15924	4.15924	4.15924	4.15924	4.15924	9.35123
chr12	88017762	88017895	chr12:88017762-88017895	133	-6.92502	6.41039	4.64416	0.0311632	0.412734	down	0	0	0	0	42	0	4.15924	4.15924	4.15924	4.15924	8.71866	4.15924
chr12	107315617	107316044	chr12:107315617-107316044	427	-6.99317	6.46492	4.75675	0.0291873	0.412734	down	0	0	0	0	0	42	4.15924	4.15924	4.15924	4.15924	4.15924	8.78587
chr12	3160138	3160375	chr12:3160138-3160375	237	-7.24292	6.66925	4.99748	0.0253878	0.412734	down	0	0	0	0	0	50	4.15924	4.15924	4.15924	4.15924	4.15924	9.02803
chr12	39281744	39281831	chr12:39281744-39281831	87	-6.75687	6.27778	4.3427	0.0371719	0.412734	down	0	0	0	28	0	7	4.15924	4.15924	4.15924	8.25946	4.15924	6.46683	chr12	39040624	39301232	ENSG00000139117	CPNE8	-	protein_coding	144402	-	HGNC:HGNC:23498|Ensembl:ENSG00000139117|HPRD:16747|Vega:OTTHUMG00000169396	12	12q12	copine 8		GO:0070062(extracellular exosome)	GO:0003674(molecular_function)	GO:0008150(biological_process)
chr13	97955441	97955550	chr13:97955441-97955550	109	-6.55904	6.12633	3.9871	0.0458544	0.412734	down	0	0	0	0	0	31	4.15924	4.15924	4.15924	4.15924	4.15924	8.36832	chr13	97873688	98046374	ENSG00000139793	MBNL2	+	protein_coding	10150	MBLL|MBLL39|PRO2032	MIM:607327|HGNC:HGNC:16746|Ensembl:ENSG00000139793|HPRD:09543|Vega:OTTHUMG00000017239	13	13q32.1	muscleblind like splicing regulator 2		GO:0005634(nucleus)//GO:0005737(cytoplasm)	GO:0044822(poly(A) RNA binding)//GO:0046872(metal ion binding)	GO:0006397(mRNA processing)//GO:0008380(RNA splicing)//GO:0043484(regulation of RNA splicing)
chr13	78804560	78805029	chr13:78804560-78805029	469	-7.70502	7.06287	4.92828	0.0264242	0.412734	down	0	0	0	0	0	69	4.15924	4.15924	4.15924	4.15924	4.15924	9.47904
chr13	105116406	105116713	chr13:105116406-105116713	307	-6.81905	6.32656	4.45652	0.0347722	0.412734	down	0	0	0	0	39	0	4.15924	4.15924	4.15924	4.15924	8.61645	4.15924
chr13	63641791	63641913	chr13:63641791-63641913	122	-7.14565	6.58892	4.98166	0.0256209	0.412734	down	0	0	0	0	49	0	4.15924	4.15924	4.15924	4.15924	8.93229	4.15924
chr13	41985714	41985790	chr13:41985714-41985790	76	-6.81114	6.32023	4.4414	0.0350815	0.412734	down	0	0	0	25	12	0	4.15924	4.15924	4.15924	8.10602	7.05669	4.15924
chr13	46521062	46521119	chr13:46521062-46521119	57	-8.76389	8.02174	3.8818	0.0488166	0.412734	down	0	0	0	141	0	0	4.15924	4.15924	4.15924	10.5226	4.15924	4.15924
chr13	38454100	38454281	chr13:38454100-38454281	181	-6.55904	6.12633	3.9871	0.0458544	0.412734	down	0	0	0	0	0	31	4.15924	4.15924	4.15924	4.15924	4.15924	8.36832
chr13	45565878	45565979	chr13:45565878-45565979	101	-7.3872	6.79012	4.99278	0.0254569	0.412734	down	0	0	0	0	58	0	4.15924	4.15924	4.15924	4.15924	9.16735	4.15924	chr13	45563687	45607746	ENSG00000133114	GPALPP1	+	protein_coding	55425	AD029|KIAA1704|LSR7|bA245H20.2	HGNC:HGNC:20298|Ensembl:ENSG00000133114|HPRD:17225|Vega:OTTHUMG00000016841	13	13q14.12	GPALPP motifs containing 1
chr13	65461056	65461502	chr13:65461056-65461502	446	-7.40542	6.80551	4.98904	0.0255119	0.412734	down	0	0	0	0	0	56	4.15924	4.15924	4.15924	4.15924	4.15924	9.18623
chr14	69794069	69794143	chr14:69794069-69794143	74	-7.86637	7.20445	4.76455	0.0290555	0.412734	down	0	0	0	0	81	0	4.15924	4.15924	4.15924	4.15924	9.63643	4.15924	chr14	69725994	69821183	ENSG00000100626	GALNT16	+	protein_coding	57452	GALNACT16|GALNTL1|GalNAc-T16	MIM:615132|HGNC:HGNC:23233|HPRD:13562	14	14q24.1	polypeptide N-acetylgalactosaminyltransferase 16	hsa00512(Mucin type O-Glycan biosynthesis)//	GO:0016021(integral component of membrane)//GO:0070062(extracellular exosome)//GO:0000139(Golgi membrane)	GO:0004653(polypeptide N-acetylgalactosaminyltransferase activity)//GO:0030246(carbohydrate binding)//GO:0046872(metal ion binding)	GO:0006486(protein glycosylation)
chr14	94985275	94985333	chr14:94985275-94985333	58	-7.87737	7.21417	4.75087	0.0292872	0.412734	down	0	0	0	0	47	33	4.15924	4.15924	4.15924	4.15924	8.87441	8.45379
chr14	102387316	102387468	chr14:102387316-102387468	152	-8.72237	7.98307	3.91851	0.0477616	0.412734	down	0	0	0	0	0	140	4.15924	4.15924	4.15924	4.15924	4.15924	10.4814	chr14	102228135	102394326	ENSG00000078304	PPP2R5C	+	protein_coding	5527	B56G|PR61G	MIM:601645|HGNC:HGNC:9311|Ensembl:ENSG00000078304|HPRD:03385|Vega:OTTHUMG00000171597	14	14q32.31	protein phosphatase 2 regulatory subunit B', gamma	hsa03015(mRNA surveillance pathway)//hsa04071(Sphingolipid signaling pathway)//hsa04114(Oocyte meiosis)//hsa04151(PI3K-Akt signaling pathway)//hsa04152(AMPK signaling pathway)//hsa04261(Adrenergic signaling in cardiomyocytes)//hsa04728(Dopaminergic synapse)	GO:0005634(nucleus)//GO:0016021(integral component of membrane)//GO:0000159(protein phosphatase type 2A complex)//GO:0000775(chromosome, centromeric region)	GO:0008601(protein phosphatase type 2A regulator activity)//GO:0008233(peptidase activity)//GO:0005515(protein binding)	GO:0034047(regulation of protein phosphatase type 2A activity)//GO:0042771(intrinsic apoptotic signaling pathway in response to DNA damage by p53 class mediator)//GO:0008285(negative regulation of cell proliferation)//GO:0016485(protein processing)//GO:0043161(proteasome-mediated ubiquitin-dependent protein catabolic process)//GO:0006977(DNA damage response, signal transduction by p53 class media…
chr14	77542652	77542942	chr14:77542652-77542942	290	-6.83681	6.34048	4.48855	0.0341266	0.412734	down	0	0	0	0	29	10	4.15924	4.15924	4.15924	4.15924	8.2115	6.89121
chr14	59254978	59255284	chr14:59254978-59255284	306	-8.25277	7.55081	4.3724	0.0365295	0.412734	down	0	0	0	0	106	0	4.15924	4.15924	4.15924	4.15924	10.0168	4.15924
chr14	103138396	103138847	chr14:103138396-103138847	451	-8.38837	7.6744	4.24577	0.0393524	0.412734	down	0	0	0	0	0	111	4.15924	4.15924	4.15924	4.15924	4.15924	10.1512	chr14	103058998	103196913	ENSG00000089902	RCOR1	+	protein_coding	23186	COREST|RCOR	MIM:607675|HGNC:HGNC:17441|Ensembl:ENSG00000089902|HPRD:09645|Vega:OTTHUMG00000171778	14	14q32.31	REST corepressor 1	hsa05016(Huntington's disease)	GO:0005654(nucleoplasm)//GO:0005634(nucleus)//GO:0017053(transcriptional repressor complex)//GO:1990391(DNA repair complex)	GO:0044212(transcription regulatory region DNA binding)//GO:0005515(protein binding)//GO:0003677(DNA binding)//GO:0001078(transcriptional repressor activity, RNA polymerase II core promoter proximal region sequence-specific binding)	GO:0006325(chromatin organization)//GO:0007596(blood coagulation)//GO:0006351(transcription, DNA-templated)//GO:0045892(negative regulation of transcription, DNA-templated)//GO:0016032(viral process)//GO:0000122(negative regulation of transcription from RNA polymerase II promoter)//GO:0070933(histone H4 deacetylation)
chr14	88421637	88421683	chr14:88421637-88421683	46	-7.71496	7.07154	4.92658	0.0264502	0.412734	down	0	0	0	68	0	0	4.15924	4.15924	4.15924	9.48922	4.15924	4.15924	chr14	88304164	88460009	ENSG00000054983	GALC	-	protein_coding	2581	-	MIM:606890|HGNC:HGNC:4115|Ensembl:ENSG00000054983|HPRD:06057|Vega:OTTHUMG00000028646	14	14q31	galactosylceramidase	hsa00600(Sphingolipid metabolism)//	GO:0005764(lysosome)//GO:0005739(mitochondrion)//GO:0070062(extracellular exosome)//GO:0043202(lysosomal lumen)	GO:0004336(galactosylceramidase activity)	GO:0006683(galactosylceramide catabolic process)//GO:0044281(small molecule metabolic process)//GO:0005975(carbohydrate metabolic process)//GO:0006665(sphingolipid metabolic process)//GO:0006687(glycosphingolipid metabolic process)
chr14	41512002	41512178	chr14:41512002-41512178	176	-7.83048	7.17279	4.8121	0.0282643	0.412734	down	0	0	0	0	79	0	4.15924	4.15924	4.15924	4.15924	9.60118	4.15924
chr14	49621239	49621364	chr14:49621239-49621364	125	-8.76164	8.01985	3.88361	0.0487642	0.412734	down	0	0	0	0	151	0	4.15924	4.15924	4.15924	4.15924	10.5199	4.15924
chr15	95295026	95295176	chr15:95295026-95295176	150	-7.08826	6.54196	4.90292	0.0268149	0.412734	down	0	0	0	14	9	22	4.15924	4.15924	4.15924	7.34122	6.70479	7.90512
chr15	88413770	88414017	chr15:88413770-88414017	247	-6.55904	6.12633	3.9871	0.0458544	0.412734	down	0	0	0	0	0	31	4.15924	4.15924	4.15924	4.15924	4.15924	8.36832
chr15	60343694	60344102	chr15:60343694-60344102	408	-6.67882	6.2174	4.20078	0.0404096	0.412734	down	0	0	0	33	0	0	4.15924	4.15924	4.15924	8.4837	4.15924	4.15924	chr15	60296421	60353929	ENSG00000171956	FOXB1	+	protein_coding	27023	FKH5|HFKH-5	HGNC:HGNC:3799|HPRD:07017	15	15q22.2	forkhead box B1		GO:0005634(nucleus)	GO:0000981(RNA polymerase II transcription factor activity, sequence-specific DNA binding)//GO:0005515(protein binding)//GO:0043565(sequence-specific DNA binding)	GO:0009653(anatomical structure morphogenesis)//GO:0061381(cell migration in diencephalon)//GO:0001756(somitogenesis)//GO:0033504(floor plate development)//GO:0061030(epithelial cell differentiation involved in mammary gland alveolus development)//GO:0061374(mammillothalamic axonal tract development)//GO:0007595(lactation)//GO:0006351(transcription, DNA-templated)//GO:0021794(thalamus development…
chr15	44078216	44078313	chr15:44078216-44078313	97	-7.30205	6.71854	4.99865	0.0253707	0.412734	down	0	0	0	51	0	0	4.15924	4.15924	4.15924	9.08609	4.15924	4.15924	chr15	44064815	44091331	ENSG00000262560	RP11-296A16.1	-	protein_coding
chr15	44078216	44078313	chr15:44078216-44078313	97	-7.30205	6.71854	4.99865	0.0253707	0.412734	down	0	0	0	51	0	0	4.15924	4.15924	4.15924	9.08609	4.15924	4.15924	chr15	44069285	44094787	ENSG00000140264	SERF2	+	protein_coding	10169	4F5REL|FAM2C|H4F5REL|HsT17089	MIM:605054|HGNC:HGNC:10757|Ensembl:ENSG00000140264|HPRD:05447|Vega:OTTHUMG00000059935	15	15q15.3	small EDRK-rich factor 2		GO:0005634(nucleus)//GO:0005829(cytosol)	GO:0003674(molecular_function)	GO:0008150(biological_process)
chr15	27508248	27508630	chr15:27508248-27508630	382	-6.92502	6.41039	4.64416	0.0311632	0.412734	down	0	0	0	0	42	0	4.15924	4.15924	4.15924	4.15924	8.71866	4.15924	chr15	27216429	27778373	ENSG00000182256	GABRG3	+	protein_coding	2567	-	MIM:600233|HGNC:HGNC:4088|Ensembl:ENSG00000182256|HPRD:02579|Vega:OTTHUMG00000044462	15	15q12	gamma-aminobutyric acid type A receptor gamma3 subunit	hsa04080(Neuroactive ligand-receptor interaction)//hsa04723(Retrograde endocannabinoid signaling)//hsa04727(GABAergic synapse)//hsa05032(Morphine addiction)//hsa05033(Nicotine addiction)	GO:0005886(plasma membrane)//GO:1902711(GABA-A receptor complex)//GO:0034707(chloride channel complex)//GO:0016021(integral component of membrane)//GO:0030054(cell junction)//GO:0045211(postsynaptic membrane)	GO:0004890(GABA-A receptor activity)//GO:0005254(chloride channel activity)//GO:0005230(extracellular ligand-gated ion channel activity)	GO:0006821(chloride transport)//GO:1902476(chloride transmembrane transport)//GO:0007268(synaptic transmission)//GO:0007214(gamma-aminobutyric acid signaling pathway)//GO:0055085(transmembrane transport)//GO:0034220(ion transmembrane transport)//GO:0007165(signal transduction)
chr15	37259818	37260125	chr15:37259818-37260125	307	-7.78595	7.13363	4.87262	0.0272896	0.412734	down	0	0	0	0	0	73	4.15924	4.15924	4.15924	4.15924	4.15924	9.55836	chr15	37181406	37393504	ENSG00000134138	MEIS2	-	protein_coding	4212	HsT18361|MRG1	MIM:601740|HGNC:HGNC:7001|Ensembl:ENSG00000134138|HPRD:03443|Vega:OTTHUMG00000129781	15	15q14	Meis homeobox 2		GO:0005634(nucleus)//GO:0048471(perinuclear region of cytoplasm)	GO:0003712(transcription cofactor activity)//GO:0003700(transcription factor activity, sequence-specific DNA binding)//GO:0043565(sequence-specific DNA binding)//GO:0000978(RNA polymerase II core promoter proximal region sequence-specific DNA binding)//GO:0008134(transcription factor binding)//GO:0001077(transcriptional activator activity, RNA polymerase II core promoter proximal region sequence-…	GO:0031016(pancreas development)//GO:0008542(visual learning)//GO:0070848(response to growth factor)//GO:0001654(eye development)//GO:0045638(negative regulation of myeloid cell differentiation)//GO:0006366(transcription from RNA polymerase II promoter)//GO:0045944(positive regulation of transcription from RNA polymerase II promoter)//GO:0000122(negative regulation of transcription from RNA polym…
chr15	52739432	52739557	chr15:52739432-52739557	125	-8.71205	7.97346	3.92768	0.0475018	0.412734	down	0	0	0	0	0	139	4.15924	4.15924	4.15924	4.15924	4.15924	10.4712	chr15	52599480	52821247	ENSG00000197535	MYO5A	-	protein_coding	4644	GS1|MYH12|MYO5|MYR12	MIM:160777|HGNC:HGNC:7602|Ensembl:ENSG00000197535|HPRD:01179|Vega:OTTHUMG00000137383	15	15q21	myosin VA		GO:0005777(peroxisome)//GO:0043005(neuron projection)//GO:0005770(late endosome)//GO:0005882(intermediate filament)//GO:0042470(melanosome)//GO:0005737(cytoplasm)//GO:0016020(membrane)//GO:0005794(Golgi apparatus)//GO:0001750(photoreceptor outer segment)//GO:0005884(actin filament)//GO:0042641(actomyosin)//GO:0030426(growth cone)//GO:0005783(endoplasmic reticulum)//GO:0005769(early endosome)//GO:…	GO:0017137(Rab GTPase binding)//GO:0000146(microfilament motor activity)//GO:0005524(ATP binding)//GO:0005516(calmodulin binding)//GO:0003774(motor activity)//GO:0051015(actin filament binding)//GO:0044822(poly(A) RNA binding)//GO:0003779(actin binding)//GO:0005509(calcium ion binding)	GO:0061024(membrane organization)//GO:0044267(cellular protein metabolic process)//GO:0008152(metabolic process)//GO:0042552(myelination)//GO:0051643(endoplasmic reticulum localization)//GO:0030318(melanocyte differentiation)//GO:0030073(insulin secretion)//GO:0016192(vesicle-mediated transport)//GO:0030050(vesicle transport along actin filament)//GO:0031585(regulation of inositol 1,4,5-trisphosp…
chr15	67465656	67465777	chr15:67465656-67465777	121	-8.08603	7.40011	4.51896	0.0335252	0.412734	down	0	0	0	0	1	89	4.15924	4.15924	4.15924	4.15924	4.77991	9.83811	chr15	67356101	67487533	ENSG00000166949	SMAD3	+	protein_coding	4088	HSPC193|HsT17436|JV15-2|LDS1C|LDS3|MADH3	MIM:603109|HGNC:HGNC:6769|Ensembl:ENSG00000166949|HPRD:04380|HPRD:08533|Vega:OTTHUMG00000133230	15	15q22.33	SMAD family member 3	hsa04068(FoxO signaling pathway)//hsa04110(Cell cycle)//hsa04144(Endocytosis)//hsa04310(Wnt signaling pathway)//hsa04350(TGF-beta signaling pathway)//hsa04390(Hippo signaling pathway)//hsa04520(Adherens junction)//hsa04550(Signaling pathways regulating pluripotency of stem cells)//	GO:0005886(plasma membrane)//GO:0005637(nuclear inner membrane)//GO:0043235(receptor complex)//GO:0000790(nuclear chromatin)//GO:0071141(SMAD protein complex)//GO:0071144(SMAD2-SMAD3 protein complex)//GO:0005829(cytosol)//GO:0005667(transcription factor complex)//GO:0005622(intracellular)//GO:0005654(nucleoplasm)//GO:0005634(nucleus)//GO:0005737(cytoplasm)	GO:0030618(transforming growth factor beta receptor, pathway-specific cytoplasmic mediator activity)//GO:0003700(transcription factor activity, sequence-specific DNA binding)//GO:0000978(RNA polymerase II core promoter proximal region sequence-specific DNA binding)//GO:0008134(transcription factor binding)//GO:0031490(chromatin DNA binding)//GO:0008270(zinc ion binding)//GO:0000987(core promoter …	GO:0032909(regulation of transforming growth factor beta2 production)//GO:0007183(SMAD protein complex assembly)//GO:0009880(embryonic pattern specification)//GO:0043066(negative regulation of apoptotic process)//GO:0010628(positive regulation of gene expression)//GO:0048340(paraxial mesoderm morphogenesis)//GO:0097296(activation of cysteine-type endopeptidase activity involved in apoptotic signa…
chr16	26865993	26866206	chr16:26865993-26866206	213	-8.26675	7.56342	4.36162	0.0367614	0.412734	down	0	0	0	0	0	102	4.15924	4.15924	4.15924	4.15924	4.15924	10.0312
chr16	8480258	8480379	chr16:8480258-8480379	121	-8.54622	7.81972	4.08124	0.0433661	0.412734	down	0	0	0	0	130	0	4.15924	4.15924	4.15924	4.15924	10.3067	4.15924
chr16	72762413	72762678	chr16:72762413-72762678	265	-8.17957	7.48439	4.43297	0.0352551	0.412734	down	0	0	0	0	0	96	4.15924	4.15924	4.15924	4.15924	4.15924	9.94528
chr16	70321882	70322226	chr16:70321882-70322226	344	-6.66346	6.20576	4.17362	0.0410622	0.412734	down	0	0	0	13	20	1	4.15924	4.15924	4.15924	7.24648	7.71405	4.80481	chr16	70286198	70323446	ENSG00000090861	AARS	-	protein_coding	16	CMT2N|EIEE29	MIM:601065|HGNC:HGNC:20|Ensembl:ENSG00000090861|HPRD:03042|Vega:OTTHUMG00000177042	16	16q22	alanyl-tRNA synthetase	hsa00970(Aminoacyl-tRNA biosynthesis)	GO:0016020(membrane)//GO:0070062(extracellular exosome)//GO:0005739(mitochondrion)//GO:0005737(cytoplasm)//GO:0005829(cytosol)	GO:0002161(aminoacyl-tRNA editing activity)//GO:0003676(nucleic acid binding)//GO:0004813(alanine-tRNA ligase activity)//GO:0005524(ATP binding)//GO:0000049(tRNA binding)//GO:0046872(metal ion binding)//GO:0016597(amino acid binding)	GO:0006450(regulation of translational fidelity)//GO:0021680(cerebellar Purkinje cell layer development)//GO:0043524(negative regulation of neuron apoptotic process)//GO:0010467(gene expression)//GO:0006418(tRNA aminoacylation for protein translation)//GO:0006457(protein folding)//GO:0043200(response to amino acid)//GO:0001942(hair follicle development)//GO:0006400(tRNA modification)//GO:0050885(…
chr16	9251778	9251990	chr16:9251778-9251990	212	-7.61976	6.98887	4.94394	0.0261858	0.412734	down	0	0	0	1	0	64	4.15924	4.15924	4.15924	4.81626	4.15924	9.37334
chr16	73577592	73577891	chr16:73577592-73577891	299	-7.18442	6.62082	4.98958	0.025504	0.412734	down	0	0	0	0	0	48	4.15924	4.15924	4.15924	4.15924	4.15924	8.9712
chr16	32263332	32263607	chr16:32263332-32263607	275	-7.48028	6.86911	4.97451	0.0257271	0.412734	down	0	0	0	0	0	59	4.15924	4.15924	4.15924	4.15924	4.15924	9.25927
chr16	2522538	2522601	chr16:2522538-2522601	63	-6.75042	6.27286	4.33157	0.0374159	0.412734	down	0	0	0	13	18	5	4.15924	4.15924	4.15924	7.24648	7.57563	6.0935	chr16	2521500	2524146	ENSG00000162068	NTN3	+	protein_coding	4917	NTN2L	MIM:602349|HGNC:HGNC:8030|Ensembl:ENSG00000162068|HPRD:03827|Vega:OTTHUMG00000128867	16	16p13.3	netrin 3	hsa04360(Axon guidance)	GO:0005578(proteinaceous extracellular matrix)//GO:0005575(cellular_component)//GO:0005794(Golgi apparatus)	GO:0005102(receptor binding)//GO:0003674(molecular_function)//GO:0005515(protein binding)	GO:0042692(muscle cell differentiation)//GO:0007411(axon guidance)//GO:0051149(positive regulation of muscle cell differentiation)
chr16	84371859	84371950	chr16:84371859-84371950	91	-7.20712	6.63957	4.99256	0.02546	0.412734	down	0	0	0	44	4	0	4.15924	4.15924	4.15924	8.88062	5.81476	4.15924
chr16	4320052	4320730	chr16:4320052-4320730	678	-6.89055	6.38298	4.58346	0.0322859	0.412734	down	0	0	0	0	41	0	4.15924	4.15924	4.15924	4.15924	8.68539	4.15924	chr16	4307187	4323076	ENSG00000090447	TFAP4	-	protein_coding	7023	AP-4|bHLHc41	MIM:600743|HGNC:HGNC:11745|Ensembl:ENSG00000090447|HPRD:11795|Vega:OTTHUMG00000129435	16	16p13	transcription factor AP-4 (activating enhancer binding protein 4)	hsa05205(Proteoglycans in cancer)	GO:0005634(nucleus)//GO:0017053(transcriptional repressor complex)	GO:0042826(histone deacetylase binding)//GO:0042803(protein homodimerization activity)//GO:0043565(sequence-specific DNA binding)//GO:0000978(RNA polymerase II core promoter proximal region sequence-specific DNA binding)//GO:0044212(transcription regulatory region DNA binding)//GO:0070888(E-box binding)//GO:0003705(transcription factor activity, RNA polymerase II distal enhancer sequence-specific…	GO:0071157(negative regulation of cell cycle arrest)//GO:0045944(positive regulation of transcription from RNA polymerase II promoter)//GO:0043392(negative regulation of DNA binding)//GO:0043065(positive regulation of apoptotic process)//GO:0043923(positive regulation by host of viral transcription)//GO:0045736(negative regulation of cyclin-dependent protein serine/threonine kinase activity)//GO:…
chr16	82852156	82852221	chr16:82852156-82852221	65	-7.71496	7.07154	4.92658	0.0264502	0.412734	down	0	0	0	68	0	0	4.15924	4.15924	4.15924	9.48922	4.15924	4.15924	chr16	82660408	83830204	ENSG00000140945	CDH13	+	protein_coding	1012	CDHH|P105	MIM:601364|HGNC:HGNC:1753|Ensembl:ENSG00000140945|HPRD:03219|Vega:OTTHUMG00000176635	16	16q23.3	cadherin 13		GO:0005886(plasma membrane)//GO:0048471(perinuclear region of cytoplasm)//GO:0005901(caveola)//GO:0009897(external side of plasma membrane)//GO:0031225(anchored component of membrane)//GO:0016021(integral component of membrane)//GO:0043005(neuron projection)//GO:0070062(extracellular exosome)//GO:0005737(cytoplasm)//GO:0005615(extracellular space)//GO:0005925(focal adhesion)	GO:0042803(protein homodimerization activity)//GO:0030169(low-density lipoprotein particle binding)//GO:0055100(adiponectin binding)//GO:0045296(cadherin binding)//GO:0071813(lipoprotein particle binding)//GO:0005509(calcium ion binding)	GO:0016601(Rac protein signal transduction)//GO:0008285(negative regulation of cell proliferation)//GO:0051668(localization within membrane)//GO:0043542(endothelial cell migration)//GO:0007156(homophilic cell adhesion via plasma membrane adhesion molecules)//GO:0050927(positive regulation of positive chemotaxis)//GO:0045944(positive regulation of transcription from RNA polymerase II promoter)//GO…
chr16	27617769	27617879	chr16:27617769-27617879	110	-8.77288	8.0302	3.8738	0.0490497	0.412734	down	0	0	0	0	0	145	4.15924	4.15924	4.15924	4.15924	4.15924	10.5314	chr16	27561454	27791690	ENSG00000047578	KIAA0556	+	protein_coding	23247	JBTS26	MIM:616650|HGNC:HGNC:29068|Ensembl:ENSG00000047578|HPRD:13806|Vega:OTTHUMG00000176780	16	16p12.1	KIAA0556		GO:0005654(nucleoplasm)//GO:0005886(plasma membrane)//GO:0005634(nucleus)//GO:0005615(extracellular space)
chr16	10777144	10777195	chr16:10777144-10777195	51	-7.16447	6.60438	4.98657	0.0255484	0.412734	down	0	0	0	22	3	22	4.15924	4.15924	4.15924	7.9343	5.54482	7.90512	chr16	10721358	10788802	ENSG00000153060	TEKT5	-	protein_coding	146279	CT149	HGNC:HGNC:26554|Ensembl:ENSG00000153060|HPRD:08736|Vega:OTTHUMG00000129750	16	16p13.13	tektin 5		GO:0005634(nucleus)//GO:0005874(microtubule)//GO:0005737(cytoplasm)//GO:0005929(cilium)	GO:0005515(protein binding)
chr16	10777138	10777224	chr16:10777138-10777224	86	-6.85285	6.35304	4.51663	0.0335709	0.412734	down	0	0	0	10	3	25	4.15924	4.15924	4.15924	6.91802	5.54482	8.07658	chr16	10721358	10788802	ENSG00000153060	TEKT5	-	protein_coding	146279	CT149	HGNC:HGNC:26554|Ensembl:ENSG00000153060|HPRD:08736|Vega:OTTHUMG00000129750	16	16p13.13	tektin 5		GO:0005634(nucleus)//GO:0005874(microtubule)//GO:0005737(cytoplasm)//GO:0005929(cilium)	GO:0005515(protein binding)
chr16	23382835	23383005	chr16:23382835-23383005	170	-7.62765	6.9957	4.94217	0.0262127	0.412734	down	0	0	0	39	10	16	4.15924	4.15924	4.15924	8.71359	6.83187	7.48546	chr16	23289552	23392620	ENSG00000168447	SCNN1B	+	protein_coding	6338	BESC1|ENaCb|ENaCbeta|SCNEB	MIM:600760|HGNC:HGNC:10600|Ensembl:ENSG00000168447|HPRD:02861|Vega:OTTHUMG00000131608	16	16p12.2-p12.1	sodium channel epithelial 1 beta subunit	hsa04742(Taste transduction)//hsa04960(Aldosterone-regulated sodium reabsorption)	GO:0009897(external side of plasma membrane)//GO:0005887(integral component of plasma membrane)//GO:0030659(cytoplasmic vesicle membrane)//GO:0005886(plasma membrane)//GO:0016021(integral component of membrane)//GO:0070062(extracellular exosome)//GO:0034706(sodium channel complex)//GO:0016324(apical plasma membrane)	GO:0005272(sodium channel activity)//GO:0005515(protein binding)//GO:0015280(ligand-gated sodium channel activity)//GO:0050699(WW domain binding)	GO:0035725(sodium ion transmembrane transport)//GO:0055078(sodium ion homeostasis)//GO:0035313(wound healing, spreading of epidermal cells)//GO:0001666(response to hypoxia)//GO:0050891(multicellular organismal water homeostasis)//GO:0050909(sensory perception of taste)//GO:0006814(sodium ion transport)//GO:0007588(excretion)//GO:0002028(regulation of sodium ion transport)//GO:0055085(transmembran…
chr16	82852155	82852222	chr16:82852155-82852222	67	-7.71496	7.07154	4.92658	0.0264502	0.412734	down	0	0	0	68	0	0	4.15924	4.15924	4.15924	9.48922	4.15924	4.15924	chr16	82660408	83830204	ENSG00000140945	CDH13	+	protein_coding	1012	CDHH|P105	MIM:601364|HGNC:HGNC:1753|Ensembl:ENSG00000140945|HPRD:03219|Vega:OTTHUMG00000176635	16	16q23.3	cadherin 13		GO:0005886(plasma membrane)//GO:0048471(perinuclear region of cytoplasm)//GO:0005901(caveola)//GO:0009897(external side of plasma membrane)//GO:0031225(anchored component of membrane)//GO:0016021(integral component of membrane)//GO:0043005(neuron projection)//GO:0070062(extracellular exosome)//GO:0005737(cytoplasm)//GO:0005615(extracellular space)//GO:0005925(focal adhesion)	GO:0042803(protein homodimerization activity)//GO:0030169(low-density lipoprotein particle binding)//GO:0055100(adiponectin binding)//GO:0045296(cadherin binding)//GO:0071813(lipoprotein particle binding)//GO:0005509(calcium ion binding)	GO:0016601(Rac protein signal transduction)//GO:0008285(negative regulation of cell proliferation)//GO:0051668(localization within membrane)//GO:0043542(endothelial cell migration)//GO:0007156(homophilic cell adhesion via plasma membrane adhesion molecules)//GO:0050927(positive regulation of positive chemotaxis)//GO:0045944(positive regulation of transcription from RNA polymerase II promoter)//GO…
chr17	54610308	54610370	chr17:54610308-54610370	62	-7.9704	7.2967	4.63925	0.0312525	0.412734	down	0	0	0	0	0	83	4.15924	4.15924	4.15924	4.15924	4.15924	9.73945
chr17	27011770	27011840	chr17:27011770-27011840	70	-8.1804	7.48511	4.43222	0.0352706	0.412734	down	0	0	0	94	0	0	4.15924	4.15924	4.15924	9.94639	4.15924	4.15924	chr17	26989109	27029697	ENSG00000109111	SUPT6H	+	protein_coding	6830	SPT6|SPT6H|emb-5	MIM:601333|HGNC:HGNC:11470|Ensembl:ENSG00000109111|HPRD:03211|Vega:OTTHUMG00000179449	17	17q11.2	SPT6 homolog, histone chaperone		GO:0005634(nucleus)	GO:0044822(poly(A) RNA binding)//GO:0042393(histone binding)//GO:0005515(protein binding)//GO:0003677(DNA binding)//GO:0003700(transcription factor activity, sequence-specific DNA binding)	GO:0050684(regulation of mRNA processing)//GO:0008380(RNA splicing)//GO:0051028(mRNA transport)//GO:0010793(regulation of mRNA export from nucleus)//GO:0006351(transcription, DNA-templated)//GO:0045191(regulation of isotype switching)//GO:0061086(negative regulation of histone H3-K27 methylation)//GO:0016032(viral process)//GO:0051147(regulation of muscle cell differentiation)//GO:0006397(mRNA pr…
chr17	55785094	55785244	chr17:55785094-55785244	150	-7.12258	6.57	4.95137	0.0260737	0.412734	down	0	0	0	31	15	0	4.15924	4.15924	4.15924	8.39814	7.33937	4.15924
chr17	63825252	63825482	chr17:63825252-63825482	230	-7.40542	6.80551	4.98904	0.0255119	0.412734	down	0	0	0	0	0	56	4.15924	4.15924	4.15924	4.15924	4.15924	9.18623	chr17	63631656	64188202	ENSG00000154240	CEP112	-	protein_coding	201134	CCDC46|MACOCO	HGNC:HGNC:28514|Ensembl:ENSG00000154240|HPRD:11336|Vega:OTTHUMG00000179474	17	17q24.1	centrosomal protein 112kDa		GO:0005813(centrosome)//GO:0005886(plasma membrane)//GO:0005737(cytoplasm)//GO:0060077(inhibitory synapse)		GO:0097120(receptor localization to synapse)
chr17	76652899	76653182	chr17:76652899-76653182	283	-6.72149	6.25031	4.27839	0.0386041	0.412734	down	0	0	0	34	0	0	4.15924	4.15924	4.15924	8.52465	4.15924	4.15924
chr17	48050524	48050674	chr17:48050524-48050674	150	-6.94091	6.42297	4.67137	0.0306733	0.412734	down	0	0	0	25	1	14	4.15924	4.15924	4.15924	8.10602	4.77991	7.31322	chr17	48046334	48052321	ENSG00000108813	DLX4	+	protein_coding	1748	BP1|DLX7|DLX8|DLX9|OFC15	MIM:601911|HGNC:HGNC:2917|Ensembl:ENSG00000108813|HPRD:03553|Vega:OTTHUMG00000161839	17	17q21.33	distal-less homeobox 4		GO:0005634(nucleus)	GO:0003700(transcription factor activity, sequence-specific DNA binding)//GO:0043565(sequence-specific DNA binding)//GO:0000978(RNA polymerase II core promoter proximal region sequence-specific DNA binding)//GO:0005515(protein binding)//GO:0001078(transcriptional repressor activity, RNA polymerase II core promoter proximal region sequence-specific binding)	GO:0007275(multicellular organism development)//GO:0006355(regulation of transcription, DNA-templated)//GO:0000122(negative regulation of transcription from RNA polymerase II promoter)
chr18	2210535	2210710	chr18:2210535-2210710	175	-7.18442	6.62082	4.98958	0.025504	0.412734	down	0	0	0	0	0	48	4.15924	4.15924	4.15924	4.15924	4.15924	8.9712
chr18	4762797	4762965	chr18:4762797-4762965	168	-6.67882	6.2174	4.20078	0.0404096	0.412734	down	0	0	0	33	0	0	4.15924	4.15924	4.15924	8.4837	4.15924	4.15924
chr18	74849576	74849726	chr18:74849576-74849726	150	-6.60179	6.15866	4.0627	0.0438446	0.412734	down	0	0	0	21	11	0	4.15924	4.15924	4.15924	7.8722	6.94866	4.15924
chr18	21211172	21211410	chr18:21211172-21211410	238	-6.75413	6.27565	4.33779	0.0372795	0.412734	down	0	0	0	27	1	7	4.15924	4.15924	4.15924	8.21011	4.77991	6.46683	chr18	21178890	21242849	ENSG00000154065	ANKRD29	-	protein_coding	147463	-	HGNC:HGNC:27110|Ensembl:ENSG00000154065|HPRD:12464|Vega:OTTHUMG00000131875	18	18q11.2	ankyrin repeat domain 29		GO:0016021(integral component of membrane)
chr18	34870807	34870897	chr18:34870807-34870897	90	-6.73239	6.25882	4.29864	0.0381471	0.412734	down	0	0	0	0	0	35	4.15924	4.15924	4.15924	4.15924	4.15924	8.53447	chr18	34823010	35146000	ENSG00000101489	CELF4	-	protein_coding	56853	BRUNOL4|CELF-4	MIM:612679|HGNC:HGNC:14015|Ensembl:ENSG00000101489|HPRD:12534|Vega:OTTHUMG00000178178	18	18q12	CUGBP, Elav-like family member 4		GO:0005634(nucleus)//GO:0005737(cytoplasm)	GO:0000166(nucleotide binding)//GO:0003676(nucleic acid binding)//GO:0000900(translation repressor activity, nucleic acid binding)//GO:0042835(BRE binding)//GO:0003729(mRNA binding)	GO:0007281(germ cell development)//GO:0090394(negative regulation of excitatory postsynaptic potential)//GO:0017148(negative regulation of translation)//GO:0000380(alternative mRNA splicing, via spliceosome)//GO:0048025(negative regulation of mRNA splicing, via spliceosome)//GO:0006376(mRNA splice site selection)//GO:0000381(regulation of alternative mRNA splicing, via spliceosome)//GO:0048026(po…
chr18	50167146	50167311	chr18:50167146-50167311	165	-7.15425	6.59598	4.98383	0.0255888	0.412734	down	0	0	0	0	0	47	4.15924	4.15924	4.15924	4.15924	4.15924	8.94191	chr18	49866542	51057784	ENSG00000187323	DCC	+	protein_coding	1630	CRC18|CRCR1|IGDCC1|MRMV1|NTN1R1	MIM:120470|HGNC:HGNC:2701|Ensembl:ENSG00000187323|HPRD:00391|Vega:OTTHUMG00000132698	18	18q21.3	DCC netrin 1 receptor	hsa04360(Axon guidance)//hsa05200(Pathways in cancer)//hsa05210(Colorectal cancer)	GO:0016021(integral component of membrane)//GO:0030424(axon)//GO:0005886(plasma membrane)//GO:0005829(cytosol)	GO:0005515(protein binding)//GO:0004888(transmembrane signaling receptor activity)	GO:0007409(axonogenesis)//GO:0007411(axon guidance)//GO:0010977(negative regulation of neuron projection development)//GO:1901214(regulation of neuron death)//GO:0012501(programmed cell death)//GO:0033563(dorsal/ventral axon guidance)//GO:0048671(negative regulation of collateral sprouting)//GO:0033564(anterior/posterior axon guidance)//GO:0021965(spinal cord ventral commissure morphogenesis)//GO…
chr18	61462493	61462591	chr18:61462493-61462591	98	-7.93724	7.26724	4.67732	0.0305672	0.412734	down	0	0	0	0	83	2	4.15924	4.15924	4.15924	4.15924	9.67084	5.24923	chr18	61420169	61472604	ENSG00000166396	SERPINB7	+	protein_coding	8710	MEGSIN|PPKN|TP55	MIM:603357|HGNC:HGNC:13902|Ensembl:ENSG00000166396|HPRD:04524|Vega:OTTHUMG00000060591	18	18q21.33	serpin peptidase inhibitor, clade B (ovalbumin), member 7		GO:0005615(extracellular space)//GO:0005737(cytoplasm)	GO:0004867(serine-type endopeptidase inhibitor activity)	GO:0032914(positive regulation of transforming growth factor beta1 production)//GO:0032967(positive regulation of collagen biosynthetic process)//GO:0010951(negative regulation of endopeptidase activity)//GO:0072126(positive regulation of glomerular mesangial cell proliferation)//GO:0090362(positive regulation of platelet-derived growth factor production)
chr18	34821259	34821510	chr18:34821259-34821510	251	-7.18442	6.62082	4.98958	0.025504	0.412734	down	0	0	0	0	0	48	4.15924	4.15924	4.15924	4.15924	4.15924	8.9712
chr19	17811057	17811208	chr19:17811057-17811208	151	-6.49104	6.0753	3.86896	0.0491913	0.412734	down	0	0	0	28	1	0	4.15924	4.15924	4.15924	8.25946	4.77991	4.15924
chr19	49337851	49338237	chr19:49337851-49338237	386	-6.56659	6.13215	4.00089	0.0454806	0.412734	down	0	0	0	0	18	14	4.15924	4.15924	4.15924	4.15924	7.57563	7.31322	chr19	49316274	49339935	ENSG00000087076	HSD17B14	-	protein_coding	51171	DHRS10|SDR47C1|retSDR3	MIM:612832|HGNC:HGNC:23238|Ensembl:ENSG00000087076|HPRD:16801|Vega:OTTHUMG00000183328	19	19q13.33	hydroxysteroid (17-beta) dehydrogenase 14		GO:0005829(cytosol)	GO:0047045(testosterone 17-beta-dehydrogenase (NADP+) activity)//GO:0016491(oxidoreductase activity)//GO:0005515(protein binding)//GO:0004303(estradiol 17-beta-dehydrogenase activity)	GO:0055114(oxidation-reduction process)//GO:0006706(steroid catabolic process)
chr19	55029997	55030117	chr19:55029997-55030117	120	-8.10179	7.41424	4.50354	0.0338287	0.412734	down	0	0	0	89	0	0	4.15924	4.15924	4.15924	9.86901	4.15924	4.15924
chr19	11310300	11310857	chr19:11310300-11310857	557	-8.63768	7.9043	3.99516	0.0456355	0.412734	down	0	0	0	0	0	132	4.15924	4.15924	4.15924	4.15924	4.15924	10.3976	chr19	11309971	11373157	ENSG00000130158	DOCK6	-	protein_coding	57572	AOS2|ZIR1	MIM:614194|HGNC:HGNC:19189|Ensembl:ENSG00000130158|HPRD:13243|Vega:OTTHUMG00000180826	19	19p13.2	dedicator of cytokinesis 6		GO:0005622(intracellular)//GO:0048471(perinuclear region of cytoplasm)//GO:0005737(cytoplasm)//GO:0005829(cytosol)	GO:0005085(guanyl-nucleotide exchange factor activity)	GO:0007596(blood coagulation)//GO:0007264(small GTPase mediated signal transduction)//GO:0043547(positive regulation of GTPase activity)
chr19	45553758	45553908	chr19:45553758-45553908	150	-7.25891	6.68255	4.99956	0.0253573	0.412734	down	0	0	0	12	15	24	4.15924	4.15924	4.15924	7.14508	7.33937	8.02166	chr19	45542298	45574214	ENSG00000104859	CLASRP	+	protein_coding	11129	CLASP|SFRS16|SWAP2	HGNC:HGNC:17731|Ensembl:ENSG00000104859|HPRD:11552|Vega:OTTHUMG00000150189	19	19q13.3	CLK4-associating serine/arginine rich protein		GO:0005634(nucleus)		GO:0006397(mRNA processing)//GO:0008380(RNA splicing)
chr19	44188639	44188740	chr19:44188639-44188740	101	-6.49122	6.0758	3.87053	0.0491456	0.412734	down	0	0	0	0	31	0	4.15924	4.15924	4.15924	4.15924	8.30209	4.15924
chr19	42370507	42370636	chr19:42370507-42370636	129	-8.224	7.52458	4.39475	0.0360539	0.412734	down	0	0	0	92	0	5	4.15924	4.15924	4.15924	9.91594	4.15924	6.0935	chr19	42363988	42376994	ENSG00000105372	RPS19	+	protein_coding	6223	DBA|DBA1|S19	MIM:603474|HGNC:HGNC:10402|HPRD:04591	19	19q13.2	ribosomal protein S19	hsa03010(Ribosome)	GO:0070062(extracellular exosome)//GO:0016020(membrane)//GO:0005829(cytosol)//GO:0022627(cytosolic small ribosomal subunit)//GO:0005737(cytoplasm)//GO:0005730(nucleolus)//GO:0005840(ribosome)//GO:0005925(focal adhesion)	GO:0003735(structural constituent of ribosome)//GO:0017134(fibroblast growth factor binding)//GO:0042803(protein homodimerization activity)//GO:0019901(protein kinase binding)//GO:0044822(poly(A) RNA binding)//GO:0005515(protein binding)	GO:0006415(translational termination)//GO:0044267(cellular protein metabolic process)//GO:0060266(negative regulation of respiratory burst involved in inflammatory response)//GO:0007000(nucleolus organization)//GO:0030218(erythrocyte differentiation)//GO:0000462(maturation of SSU-rRNA from tricistronic rRNA transcript (SSU-rRNA, 5.8S rRNA, LSU-rRNA))//GO:0006614(SRP-dependent cotranslational prot…
chr19	19744868	19745018	chr19:19744868-19745018	150	-6.87828	6.37322	4.56167	0.0326991	0.412734	down	0	0	0	5	29	6	4.15924	4.15924	4.15924	6.11683	8.2115	6.2922	chr19	19740285	19754476	ENSG00000089639	GMIP	-	protein_coding	51291	ARHGAP46	MIM:609694|HGNC:HGNC:24852|Ensembl:ENSG00000089639|HPRD:11005|Vega:OTTHUMG00000182329	19	19p13.11	GEM interacting protein		GO:0005622(intracellular)//GO:0005829(cytosol)	GO:0005096(GTPase activator activity)//GO:0046872(metal ion binding)//GO:0005515(protein binding)	GO:0098792(xenophagy)//GO:0098779(mitophagy in response to mitochondrial depolarization)//GO:0007264(small GTPase mediated signal transduction)//GO:0043547(positive regulation of GTPase activity)//GO:0035556(intracellular signal transduction)//GO:0034260(negative regulation of GTPase activity)//GO:0051056(regulation of small GTPase mediated signal transduction)//GO:0002230(positive regulation of …
chr19	7524153	7524298	chr19:7524153-7524298	145	-6.88712	6.38017	4.57673	0.0324129	0.412734	down	0	0	0	0	0	39	4.15924	4.15924	4.15924	4.15924	4.15924	8.68344	chr19	7445850	7535131	ENSG00000268861	CTD-2207O23.3	+	protein_coding
chr19	7524153	7524298	chr19:7524153-7524298	145	-6.88712	6.38017	4.57673	0.0324129	0.412734	down	0	0	0	0	0	39	4.15924	4.15924	4.15924	4.15924	4.15924	8.68344	chr19	7459999	7537363	ENSG00000104880	ARHGEF18	+	protein_coding	23370	P114-RhoGEF	MIM:616432|HGNC:HGNC:17090|Ensembl:ENSG00000104880|Ensembl:ENSG00000268861|HPRD:12479|Vega:OTTHUMG00000177341|Vega:OTTHUMG00000177342	19	19p13.3	Rho/Rac guanine nucleotide exchange factor 18		GO:0070062(extracellular exosome)//GO:0045177(apical part of cell)//GO:0005829(cytosol)//GO:0030054(cell junction)//GO:0005737(cytoplasm)//GO:0005856(cytoskeleton)//GO:0016324(apical plasma membrane)	GO:0005089(Rho guanyl-nucleotide exchange factor activity)//GO:0005085(guanyl-nucleotide exchange factor activity)	GO:0008360(regulation of cell shape)//GO:0043065(positive regulation of apoptotic process)//GO:0007264(small GTPase mediated signal transduction)//GO:0043547(positive regulation of GTPase activity)//GO:0048011(neurotrophin TRK receptor signaling pathway)//GO:0035023(regulation of Rho protein signal transduction)//GO:0030036(actin cytoskeleton organization)//GO:0007179(transforming growth factor b…
chr19	31536698	31537162	chr19:31536698-31537162	464	-6.81183	6.32077	4.44266	0.0350557	0.412734	down	0	0	0	0	0	37	4.15924	4.15924	4.15924	4.15924	4.15924	8.61088
chr19	13153303	13153451	chr19:13153303-13153451	148	-6.56446	6.13055	3.99716	0.0455813	0.412734	down	0	0	0	0	19	13	4.15924	4.15924	4.15924	4.15924	7.6465	7.21872	chr19	13106422	13209610	ENSG00000008441	NFIX	+	protein_coding	4784	MRSHSS|NF1A|SOTOS2	MIM:164005|HGNC:HGNC:7788|Ensembl:ENSG00000008441|HPRD:01234|Vega:OTTHUMG00000180726	19	19p13.3	nuclear factor I/X (CCAAT-binding transcription factor)		GO:0005634(nucleus)	GO:0005515(protein binding)//GO:0003705(transcription factor activity, RNA polymerase II distal enhancer sequence-specific binding)//GO:0003677(DNA binding)//GO:0003700(transcription factor activity, sequence-specific DNA binding)	GO:0048708(astrocyte differentiation)//GO:0021680(cerebellar Purkinje cell layer development)//GO:0021707(cerebellar granule cell differentiation)//GO:0006351(transcription, DNA-templated)//GO:0006366(transcription from RNA polymerase II promoter)//GO:0045944(positive regulation of transcription from RNA polymerase II promoter)//GO:0000122(negative regulation of transcription from RNA polymerase …
chr19	11767657	11767921	chr19:11767657-11767921	264	-8.70128	7.96336	3.93732	0.0472303	0.412734	down	0	0	0	135	0	0	4.15924	4.15924	4.15924	10.4607	4.15924	4.15924
chr2	8120743	8121008	chr2:8120743-8121008	265	-7.88398	7.22003	4.74283	0.0294245	0.412734	down	0	0	0	0	82	0	4.15924	4.15924	4.15924	4.15924	9.65374	4.15924
chr2	61521289	61521770	chr2:61521289-61521770	481	-7.4117	6.81084	4.98839	0.0255216	0.412734	down	0	0	0	0	59	0	4.15924	4.15924	4.15924	4.15924	9.19125	4.15924	chr2	61414598	61697904	ENSG00000115464	USP34	-	protein_coding	9736	-	MIM:615295|HGNC:HGNC:20066|Ensembl:ENSG00000115464|HPRD:11665|Vega:OTTHUMG00000152265	2	2p15	ubiquitin specific peptidase 34		GO:0000124(SAGA complex)//GO:0005829(cytosol)	GO:0004843(thiol-dependent ubiquitin-specific protease activity)//GO:0005515(protein binding)//GO:0036459(thiol-dependent ubiquitinyl hydrolase activity)//GO:0004197(cysteine-type endopeptidase activity)	GO:0071108(protein K48-linked deubiquitination)//GO:0016579(protein deubiquitination)//GO:0016055(Wnt signaling pathway)//GO:0090263(positive regulation of canonical Wnt signaling pathway)//GO:0006511(ubiquitin-dependent protein catabolic process)//GO:0016578(histone deubiquitination)//GO:0006355(regulation of transcription, DNA-templated)
chr2	108436935	108437070	chr2:108436935-108437070	135	-6.99317	6.46492	4.75675	0.0291873	0.412734	down	0	0	0	0	0	42	4.15924	4.15924	4.15924	4.15924	4.15924	8.78587
chr2	173711341	173711734	chr2:173711341-173711734	393	-7.30205	6.71854	4.99865	0.0253707	0.412734	down	0	0	0	51	0	0	4.15924	4.15924	4.15924	9.08609	4.15924	4.15924	chr2	173600002	173917621	ENSG00000091428	RAPGEF4	+	protein_coding	11069	CAMP-GEFII|CGEF2|EPAC|EPAC 2|EPAC2|Nbla00496	MIM:606058|HGNC:HGNC:16626|Ensembl:ENSG00000091428|HPRD:06929|Vega:OTTHUMG00000133677	2	2q31-q32	Rap guanine nucleotide exchange factor 4	hsa04015(Rap1 signaling pathway)//hsa04024(cAMP signaling pathway)//	GO:0016020(membrane)//GO:0005622(intracellular)//GO:0005886(plasma membrane)//GO:0005829(cytosol)	GO:0017016(Ras GTPase binding)//GO:0005088(Ras guanyl-nucleotide exchange factor activity)//GO:0005515(protein binding)//GO:0005085(guanyl-nucleotide exchange factor activity)//GO:0030552(cAMP binding)	GO:0030168(platelet activation)//GO:0050796(regulation of insulin secretion)//GO:0030073(insulin secretion)//GO:0044281(small molecule metabolic process)//GO:0017157(regulation of exocytosis)//GO:0019933(cAMP-mediated signaling)//GO:0007596(blood coagulation)//GO:0007264(small GTPase mediated signal transduction)//GO:0043547(positive regulation of GTPase activity)//GO:0006112(energy reserve metab…
chr2	37322962	37323190	chr2:37322962-37323190	228	-7.25802	6.68182	4.9999	0.0253523	0.412734	down	0	0	0	0	53	0	4.15924	4.15924	4.15924	4.15924	9.04151	4.15924	chr2	37311594	37326387	ENSG00000152133	GPATCH11	+	protein_coding	253635	CCDC75|CENP-Y|CENPY	HGNC:HGNC:26768|Ensembl:ENSG00000152133|HPRD:08785|Vega:OTTHUMG00000128469	2	2p22.2	G-patch domain containing 11			GO:0003676(nucleic acid binding)//GO:0005515(protein binding)
chr2	73173985	73174491	chr2:73173985-73174491	506	-6.60786	6.16325	4.07338	0.0435682	0.412734	down	0	0	0	23	9	0	4.15924	4.15924	4.15924	7.99384	6.70479	4.15924	chr2	73169165	73302747	ENSG00000144040	SFXN5	-	protein_coding	94097	BBG-TCC	MIM:615572|HGNC:HGNC:16073|Ensembl:ENSG00000144040|HPRD:18047|Vega:OTTHUMG00000129775	2	2p13	sideroflexin 5		GO:0016020(membrane)//GO:0016021(integral component of membrane)//GO:0005743(mitochondrial inner membrane)	GO:0015137(citrate transmembrane transporter activity)//GO:0015075(ion transmembrane transporter activity)	GO:0055072(iron ion homeostasis)//GO:0015746(citrate transport)//GO:0034220(ion transmembrane transport)
chr2	190600995	190601562	chr2:190600995-190601562	567	-7.72568	7.08088	4.9251	0.0264728	0.412734	down	0	0	0	0	0	70	4.15924	4.15924	4.15924	4.15924	4.15924	9.49928	chr2	190539016	190625919	ENSG00000151687	ANKAR	+	protein_coding	150709	-	MIM:609803|HGNC:HGNC:26350|Ensembl:ENSG00000151687|Vega:OTTHUMG00000154398	2	2q32.2	ankyrin and armadillo repeat containing		GO:0016021(integral component of membrane)
chr2	15225520	15225670	chr2:15225520-15225670	150	-6.67887	6.21754	4.20137	0.0403956	0.412734	down	0	0	0	19	15	0	4.15924	4.15924	4.15924	7.73934	7.33937	4.15924
chr2	150644030	150644377	chr2:150644030-150644377	347	-8.06911	7.3849	4.53539	0.0332048	0.412734	down	0	0	0	87	0	0	4.15924	4.15924	4.15924	9.83685	4.15924	4.15924
chr2	177918058	177918188	chr2:177918058-177918188	130	-8.43111	7.7137	4.19842	0.0404658	0.412734	down	0	0	0	0	120	0	4.15924	4.15924	4.15924	4.15924	10.1929	4.15924
chr2	71071569	71071841	chr2:71071569-71071841	272	-7.48028	6.86911	4.97451	0.0257271	0.412734	down	0	0	0	0	0	59	4.15924	4.15924	4.15924	4.15924	4.15924	9.25927
chr2	109145827	109146431	chr2:109145827-109146431	604	-6.99317	6.46492	4.75675	0.0291873	0.412734	down	0	0	0	0	0	42	4.15924	4.15924	4.15924	4.15924	4.15924	8.78587
chr2	172875497	172875647	chr2:172875497-172875647	150	-6.67131	6.21176	4.18777	0.0407209	0.412734	down	0	0	0	0	10	24	4.15924	4.15924	4.15924	4.15924	6.83187	8.02166	chr2	172864490	172947158	ENSG00000172878	METAP1D	+	protein_coding	254042	MAP 1D|MAP1D|MetAP 1D|Metap1l	MIM:610267|HGNC:HGNC:32583|Ensembl:ENSG00000172878|HPRD:17462|Vega:OTTHUMG00000132283	2	2q31.1	methionyl aminopeptidase type 1D (mitochondrial)		GO:0005739(mitochondrion)	GO:0004177(aminopeptidase activity)//GO:0008235(metalloexopeptidase activity)//GO:0046872(metal ion binding)	GO:0006508(proteolysis)//GO:0018206(peptidyl-methionine modification)//GO:0031365(N-terminal protein amino acid modification)
chr2	26012518	26012642	chr2:26012518-26012642	124	-8.5021	7.779	4.12397	0.0422839	0.412734	down	0	0	0	1	125	0	4.15924	4.15924	4.15924	4.81626	10.2509	4.15924	chr2	25956622	26101385	ENSG00000143970	ASXL2	-	protein_coding	55252	ASXH2	MIM:612991|HGNC:HGNC:23805|Ensembl:ENSG00000143970|HPRD:10676|Vega:OTTHUMG00000152176	2	2p24.1	additional sex combs like 2, transcriptional regulator		GO:0005654(nucleoplasm)//GO:0000790(nuclear chromatin)	GO:0046872(metal ion binding)//GO:0042975(peroxisome proliferator activated receptor binding)//GO:0003677(DNA binding)	GO:0035360(positive regulation of peroxisome proliferator activated receptor signaling pathway)//GO:0045600(positive regulation of fat cell differentiation)//GO:0048704(embryonic skeletal system morphogenesis)//GO:0003007(heart morphogenesis)//GO:0006351(transcription, DNA-templated)//GO:1900159(positive regulation of bone mineralization involved in bone maturation)//GO:1902466(positive regulatio…
chr2	170340059	170340189	chr2:170340059-170340189	130	-7.36227	6.7691	4.99675	0.0253984	0.412734	down	0	0	0	0	57	0	4.15924	4.15924	4.15924	4.15924	9.14304	4.15924	chr2	170335688	170382432	ENSG00000163093	BBS5	+	protein_coding	129880	-	MIM:603650|HGNC:HGNC:970|Ensembl:ENSG00000163093|HPRD:10353|Vega:OTTHUMG00000132207	2	2q31.1	Bardet-Biedl syndrome 5		GO:0005930(axoneme)//GO:0034464(BBSome)//GO:0005829(cytosol)//GO:0060170(ciliary membrane)//GO:0005622(intracellular)//GO:0036064(ciliary basal body)	GO:0032266(phosphatidylinositol-3-phosphate binding)//GO:0005515(protein binding)//GO:0001103(RNA polymerase II repressing transcription factor binding)	GO:0050896(response to stimulus)//GO:0042384(cilium assembly)//GO:0032402(melanosome transport)//GO:0006996(organelle organization)//GO:0001947(heart looping)//GO:0007601(visual perception)//GO:0015031(protein transport)//GO:0046907(intracellular transport)//GO:0044458(motile cilium assembly)
chr2	170340059	170340189	chr2:170340059-170340189	130	-7.36227	6.7691	4.99675	0.0253984	0.412734	down	0	0	0	0	57	0	4.15924	4.15924	4.15924	4.15924	9.14304	4.15924	chr2	170335990	170382432	ENSG00000251569	RP11-724O16.1	+	protein_coding
chr2	114101665	114101876	chr2:114101665-114101876	211	-7.71496	7.07154	4.92658	0.0264502	0.412734	down	0	0	0	68	0	0	4.15924	4.15924	4.15924	9.48922	4.15924	4.15924
chr2	134507345	134507462	chr2:134507345-134507462	117	-7.9364	7.2665	4.67834	0.030549	0.412734	down	0	0	0	0	84	1	4.15924	4.15924	4.15924	4.15924	9.68774	4.80481
chr2	120575082	120575208	chr2:120575082-120575208	126	-8.79927	8.05501	3.85093	0.049723	0.412734	down	0	0	0	0	155	0	4.15924	4.15924	4.15924	4.15924	10.5572	4.15924	chr2	120517207	120741394	ENSG00000088179	PTPN4	+	protein_coding	5775	MEG|PTPMEG|PTPMEG1	MIM:176878|HGNC:HGNC:9656|Ensembl:ENSG00000088179|HPRD:01471|Vega:OTTHUMG00000131436	2	2q14.2	protein tyrosine phosphatase, non-receptor type 4		GO:0019898(extrinsic component of membrane)//GO:0005856(cytoskeleton)//GO:0005737(cytoplasm)//GO:0009898(cytoplasmic side of plasma membrane)	GO:0005515(protein binding)//GO:0004726(non-membrane spanning protein tyrosine phosphatase activity)//GO:0008092(cytoskeletal protein binding)//GO:0004725(protein tyrosine phosphatase activity)	GO:0006470(protein dephosphorylation)//GO:0035335(peptidyl-tyrosine dephosphorylation)
chr2	232571884	232572034	chr2:232571884-232572034	150	-6.72149	6.25031	4.27839	0.0386041	0.412734	down	0	0	0	34	0	0	4.15924	4.15924	4.15924	8.52465	4.15924	4.15924	chr2	232571605	232578251	ENSG00000187514	PTMA	+	protein_coding	5757	TMSA	MIM:188390|HGNC:HGNC:9623|Ensembl:ENSG00000187514|HPRD:01778|Vega:OTTHUMG00000153810	2	2q37.1	prothymosin, alpha	hsa05169(Epstein-Barr virus infection)	GO:0005654(nucleoplasm)//GO:0005634(nucleus)//GO:0005737(cytoplasm)//GO:0070062(extracellular exosome)	GO:0005515(protein binding)	GO:0006351(transcription, DNA-templated)
chr2	191635906	191636068	chr2:191635906-191636068	162	-6.95868	6.43722	4.70184	0.0301341	0.412734	down	0	0	0	0	0	41	4.15924	4.15924	4.15924	4.15924	4.15924	8.75253
chr2	182244866	182245082	chr2:182244866-182245082	216	-7.55058	6.92926	4.95918	0.0259561	0.412734	down	0	0	0	0	65	0	4.15924	4.15924	4.15924	4.15924	9.3269	4.15924
chr2	17878941	17879265	chr2:17878941-17879265	324	-6.91772	6.40445	4.63026	0.0314167	0.412734	down	0	0	0	39	0	0	4.15924	4.15924	4.15924	8.71359	4.15924	4.15924	chr2	17845079	17981509	ENSG00000163029	SMC6	-	protein_coding	79677	SMC-6|SMC6L1|hSMC6	MIM:609387|HGNC:HGNC:20466|Ensembl:ENSG00000163029|HPRD:10242|Vega:OTTHUMG00000090675	2	2p24.2	structural maintenance of chromosomes 6		GO:0035861(site of double-strand break)//GO:0000803(sex chromosome)//GO:0035061(interchromatin granule)//GO:0016607(nuclear speck)//GO:0000781(chromosome, telomeric region)//GO:0016605(PML body)//GO:0005622(intracellular)//GO:0005654(nucleoplasm)//GO:0005634(nucleus)//GO:0030915(Smc5-Smc6 complex)	GO:0005524(ATP binding)//GO:0005515(protein binding)//GO:0031625(ubiquitin protein ligase binding)	GO:0044267(cellular protein metabolic process)//GO:0006974(cellular response to DNA damage stimulus)//GO:0090398(cellular senescence)//GO:0000724(double-strand break repair via homologous recombination)//GO:0043687(post-translational protein modification)//GO:0000722(telomere maintenance via recombination)//GO:0016925(protein sumoylation)//GO:0051984(positive regulation of chromosome segregation)
chr2	97334319	97334524	chr2:97334319-97334524	205	-6.64832	6.1941	4.1459	0.0417397	0.412734	down	0	0	0	0	0	33	4.15924	4.15924	4.15924	4.15924	4.15924	8.45379
chr2	103583384	103583556	chr2:103583384-103583556	172	-8.22559	7.52601	4.39338	0.0360828	0.412734	down	0	0	0	97	0	0	4.15924	4.15924	4.15924	9.99091	4.15924	4.15924
chr2	66732918	66733198	chr2:66732918-66733198	280	-6.64832	6.1941	4.1459	0.0417397	0.412734	down	0	0	0	0	0	33	4.15924	4.15924	4.15924	4.15924	4.15924	8.45379	chr2	66660584	66801001	ENSG00000143995	MEIS1	+	protein_coding	4211	-	MIM:601739|HGNC:HGNC:7000|Ensembl:ENSG00000143995|HPRD:03442|Vega:OTTHUMG00000150714	2	2p14	Meis homeobox 1	hsa04550(Signaling pathways regulating pluripotency of stem cells)//hsa05202(Transcriptional misregulation in cancer)	GO:0005667(transcription factor complex)//GO:0005634(nucleus)	GO:0000978(RNA polymerase II core promoter proximal region sequence-specific DNA binding)//GO:0003682(chromatin binding)//GO:0003705(transcription factor activity, RNA polymerase II distal enhancer sequence-specific binding)//GO:0001077(transcriptional activator activity, RNA polymerase II core promoter proximal region sequence-specific binding)//GO:0046982(protein heterodimerization activity)//G…	GO:0002089(lens morphogenesis in camera-type eye)//GO:0060216(definitive hemopoiesis)//GO:0035855(megakaryocyte development)//GO:0045665(negative regulation of neuron differentiation)//GO:0045638(negative regulation of myeloid cell differentiation)//GO:0006366(transcription from RNA polymerase II promoter)//GO:0007626(locomotory behavior)//GO:0045944(positive regulation of transcription from RNA …
chr2	39330745	39330973	chr2:39330745-39330973	228	-7.35326	6.76151	4.99672	0.025399	0.412734	down	0	0	0	0	0	54	4.15924	4.15924	4.15924	4.15924	4.15924	9.1354	chr2	39208537	39351486	ENSG00000115904	SOS1	-	protein_coding	6654	GF1|GGF1|GINGF|HGF|NS4	MIM:182530|HGNC:HGNC:11187|Ensembl:ENSG00000115904|HPRD:01681|Vega:OTTHUMG00000102109	2	2p21	SOS Ras/Rac guanine nucleotide exchange factor 1	hsa04010(MAPK signaling pathway)//hsa04012(ErbB signaling pathway)//hsa04014(Ras signaling pathway)//hsa04062(Chemokine signaling pathway)//hsa04068(FoxO signaling pathway)//	GO:0014069(postsynaptic density)//GO:0005622(intracellular)//GO:0005886(plasma membrane)//GO:0043025(neuronal cell body)//GO:0005829(cytosol)	GO:0005088(Ras guanyl-nucleotide exchange factor activity)//GO:0046982(protein heterodimerization activity)//GO:0017124(SH3 domain binding)//GO:0005096(GTPase activator activity)//GO:0005089(Rho guanyl-nucleotide exchange factor activity)//GO:0005515(protein binding)//GO:0003677(DNA binding)	GO:0030168(platelet activation)//GO:0051057(positive regulation of small GTPase mediated signal transduction)//GO:0033081(regulation of T cell differentiation in thymus)//GO:0001782(B cell homeostasis)//GO:0042129(regulation of T cell proliferation)//GO:0097190(apoptotic signaling pathway)//GO:0048011(neurotrophin TRK receptor signaling pathway)//GO:0050900(leukocyte migration)//GO:0043065(positi…
chr2	63657395	63657769	chr2:63657395-63657769	374	-7.24292	6.66925	4.99748	0.0253878	0.412734	down	0	0	0	0	0	50	4.15924	4.15924	4.15924	4.15924	4.15924	9.02803	chr2	63348518	64054977	ENSG00000143951	WDPCP	-	protein_coding	51057	BBS15|C2orf86|CHDTHP|FRITZ|FRTZ	MIM:613580|HGNC:HGNC:28027|Ensembl:ENSG00000143951|HPRD:14228|Vega:OTTHUMG00000152566	2	2p15	WD repeat containing planar cell polarity effector		GO:0005886(plasma membrane)//GO:0005930(axoneme)//GO:0005938(cell cortex)//GO:0097541(axonemal basal plate)//GO:0005856(cytoskeleton)//GO:0016324(apical plasma membrane)		GO:0042384(cilium assembly)//GO:0042733(embryonic digit morphogenesis)//GO:0060021(palate development)//GO:0032880(regulation of protein localization)//GO:0010762(regulation of fibroblast migration)//GO:0055123(digestive system development)//GO:0060541(respiratory system development)//GO:0045184(establishment of protein localization)//GO:2000114(regulation of establishment of cell polarity)//GO:0…
chr2	11733118	11733268	chr2:11733118-11733268	150	-6.53651	6.10963	3.94831	0.0469229	0.412734	down	0	0	0	0	32	0	4.15924	4.15924	4.15924	4.15924	8.34534	4.15924	chr2	11674242	11782914	ENSG00000196208	GREB1	+	protein_coding	9687	-	MIM:611736|HGNC:HGNC:24885|Ensembl:ENSG00000196208|HPRD:13611|Vega:OTTHUMG00000141276	2	2p25.1	growth regulation by estrogen in breast cancer 1		GO:0016021(integral component of membrane)//GO:0070062(extracellular exosome)
chr2	4030305	4030568	chr2:4030305-4030568	263	-6.60437	6.16061	4.06725	0.0437267	0.412734	down	0	0	0	0	0	32	4.15924	4.15924	4.15924	4.15924	4.15924	8.41169
chr2	17374745	17374803	chr2:17374745-17374803	58	-6.86775	6.36479	4.54255	0.0330663	0.412734	down	0	0	0	22	0	16	4.15924	4.15924	4.15924	7.9343	4.15924	7.48546
chr2	62057852	62058181	chr2:62057852-62058181	329	-6.6792	6.2178	4.20199	0.0403808	0.412734	down	0	0	0	0	6	28	4.15924	4.15924	4.15924	4.15924	6.23838	8.22982	chr2	62051989	62081278	ENSG00000170264	FAM161A	-	protein_coding	84140	RP28	MIM:613596|HGNC:HGNC:25808|Ensembl:ENSG00000170264|Vega:OTTHUMG00000152165	2	2p15	family with sequence similarity 161 member A		GO:0005813(centrosome)//GO:0036064(ciliary basal body)//GO:0005737(cytoplasm)//GO:0032391(photoreceptor connecting cilium)	GO:0005515(protein binding)	GO:0042384(cilium assembly)//GO:0007601(visual perception)//GO:0050896(response to stimulus)
chr2	37302297	37302488	chr2:37302297-37302488	191	-8.58981	7.86004	4.0394	0.0444539	0.412734	down	0	0	0	0	134	0	4.15924	4.15924	4.15924	4.15924	10.3498	4.15924	chr2	37195526	37311485	ENSG00000008869	HEATR5B	-	protein_coding	54497	-	HGNC:HGNC:29273|Ensembl:ENSG00000008869|HPRD:11145|Vega:OTTHUMG00000152158	2	2p22.2	HEAT repeat containing 5B		GO:0016020(membrane)//GO:0070062(extracellular exosome)
chr2	77297154	77297302	chr2:77297154-77297302	148	-7.86258	7.20108	4.76895	0.0289812	0.412734	down	0	0	0	0	0	77	4.15924	4.15924	4.15924	4.15924	4.15924	9.63354	chr2	76974845	77820445	ENSG00000176204	LRRTM4	-	protein_coding	80059	-	MIM:610870|HGNC:HGNC:19411|Ensembl:ENSG00000176204|HPRD:11288|Vega:OTTHUMG00000152842	2	2p12	leucine rich repeat transmembrane neuronal 4		GO:0016021(integral component of membrane)//GO:0030054(cell junction)//GO:0045211(postsynaptic membrane)//GO:0005737(cytoplasm)	GO:0004860(protein kinase inhibitor activity)	GO:0006469(negative regulation of protein kinase activity)//GO:0050808(synapse organization)//GO:0019221(cytokine-mediated signaling pathway)//GO:1904030(negative regulation of cyclin-dependent protein kinase activity)//GO:0046426(negative regulation of JAK-STAT cascade)
chr20	8535863	8535903	chr20:8535863-8535903	40	-6.84997	6.35077	4.51163	0.0336691	0.412734	down	0	0	0	0	0	38	4.15924	4.15924	4.15924	4.15924	4.15924	8.64761	chr20	8112824	8949003	ENSG00000182621	PLCB1	+	protein_coding	23236	EIEE12|PI-PLC|PLC-154|PLC-I|PLC-beta-1|PLC154|PLCB1A|PLCB1B	MIM:607120|HGNC:HGNC:15917|Ensembl:ENSG00000182621|HPRD:06177|Vega:OTTHUMG00000031849	20	20p12	phospholipase C beta 1	hsa00562(Inositol phosphate metabolism)//	GO:0043209(myelin sheath)//GO:0000790(nuclear chromatin)//GO:0031965(nuclear membrane)//GO:0005829(cytosol)//GO:0070062(extracellular exosome)//GO:0016607(nuclear speck)//GO:0005634(nucleus)//GO:0005737(cytoplasm)	GO:0005546(phosphatidylinositol-4,5-bisphosphate binding)//GO:0042803(protein homodimerization activity)//GO:0004871(signal transducer activity)//GO:0019899(enzyme binding)//GO:0005516(calmodulin binding)//GO:0005096(GTPase activator activity)//GO:0004435(phosphatidylinositol phospholipase C activity)//GO:0005515(protein binding)//GO:0005509(calcium ion binding)//GO:0005521(lamin binding)	GO:0008152(metabolic process)//GO:0060466(activation of meiosis involved in egg activation)//GO:0021987(cerebral cortex development)//GO:0016042(lipid catabolic process)//GO:0007213(G-protein coupled acetylcholine receptor signaling pathway)//GO:2000344(positive regulation of acrosome reaction)//GO:0035722(interleukin-12-mediated signaling pathway)//GO:0048639(positive regulation of developmental…
chr20	15715866	15716143	chr20:15715866-15716143	277	-7.65689	7.02103	4.93612	0.0263046	0.412734	down	0	0	0	0	70	0	4.15924	4.15924	4.15924	4.15924	9.43094	4.15924	chr20	13976015	16033842	ENSG00000172264	MACROD2	+	protein_coding	140733	C20orf133	MIM:611567|HGNC:HGNC:16126|Ensembl:ENSG00000172264|HPRD:16640|Vega:OTTHUMG00000031919	20	20p12.1	MACRO domain containing 2		GO:0005634(nucleus)	GO:0016798(hydrolase activity, acting on glycosyl bonds)//GO:0019213(deacetylase activity)	GO:0007420(brain development)//GO:0042278(purine nucleoside metabolic process)//GO:0051725(protein de-ADP-ribosylation)//GO:0006974(cellular response to DNA damage stimulus)
chr20	50438066	50438151	chr20:50438066-50438151	85	-7.3299	6.74188	4.99757	0.0253865	0.412734	down	0	0	0	52	0	0	4.15924	4.15924	4.15924	9.11319	4.15924	4.15924
chr20	52936091	52936206	chr20:52936091-52936206	115	-6.73239	6.25882	4.29864	0.0381471	0.412734	down	0	0	0	0	0	35	4.15924	4.15924	4.15924	4.15924	4.15924	8.53447
chr20	45292125	45292365	chr20:45292125-45292365	240	-8.36221	7.65046	4.27589	0.0386608	0.412734	down	0	0	0	0	0	109	4.15924	4.15924	4.15924	4.15924	4.15924	10.1254	chr20	45186463	45304714	ENSG00000158296	SLC13A3	-	protein_coding	64849	NADC3|SDCT2	MIM:606411|HGNC:HGNC:14430|Ensembl:ENSG00000158296|HPRD:10450|Vega:OTTHUMG00000033042	20	20q13.12	solute carrier family 13 member 3		GO:0016021(integral component of membrane)//GO:0005887(integral component of plasma membrane)//GO:0005886(plasma membrane)//GO:0070062(extracellular exosome)	GO:0015183(L-aspartate transmembrane transporter activity)//GO:0005215(transporter activity)//GO:0015141(succinate transmembrane transporter activity)//GO:0015362(high-affinity sodium:dicarboxylate symporter activity)//GO:0015137(citrate transmembrane transporter activity)//GO:0017153(sodium:dicarboxylate symporter activity)	GO:0006814(sodium ion transport)//GO:0055085(transmembrane transport)//GO:0071422(succinate transmembrane transport)//GO:0015746(citrate transport)//GO:0089712(L-aspartate transmembrane transport)
chr21	32194706	32195010	chr21:32194706-32195010	304	-6.88712	6.38017	4.57673	0.0324129	0.412734	down	0	0	0	0	0	39	4.15924	4.15924	4.15924	4.15924	4.15924	8.68344
chr21	38923087	38923484	chr21:38923087-38923484	397	-6.74381	6.26783	4.32016	0.0376675	0.412734	down	0	0	0	0	37	0	4.15924	4.15924	4.15924	4.15924	8.54404	4.15924
chr21	45590893	45591179	chr21:45590893-45591179	286	-6.98283	6.45664	4.74069	0.029461	0.412734	down	0	0	0	0	28	15	4.15924	4.15924	4.15924	4.15924	8.16397	7.40191	chr21	45587818	45593580	ENSG00000267913	AP001055.1	-	protein_coding
chr21	33853733	33853826	chr21:33853733-33853826	93	-8.09533	7.40854	4.51	0.0337012	0.412734	down	0	0	0	0	95	0	4.15924	4.15924	4.15924	4.15924	9.86165	4.15924	chr21	33784314	33887707	ENSG00000166979	EVA1C	+	protein_coding	59271	B18|B19|C21orf63|C21orf64|FAM176C|PRED34|SUE21	HGNC:HGNC:13239|Ensembl:ENSG00000166979|HPRD:10760|Vega:OTTHUMG00000064922	21	21q22.11	eva-1 homolog C (C. elegans)		GO:0016021(integral component of membrane)	GO:0030246(carbohydrate binding)
chr22	28916786	28917193	chr22:28916786-28917193	407	-8.04923	7.36717	4.55498	0.032827	0.412734	down	0	0	0	0	92	0	4.15924	4.15924	4.15924	4.15924	9.81626	4.15924	chr22	28374004	29075853	ENSG00000100154	TTC28	-	protein_coding	23331	TPRBK	MIM:615098|HGNC:HGNC:29179|Ensembl:ENSG00000100154|HPRD:10020|Vega:OTTHUMG00000151006	22	22q12.1	tetratricopeptide repeat domain 28		GO:0005813(centrosome)//GO:0030496(midbody)//GO:0005737(cytoplasm)//GO:0000922(spindle pole)		GO:0007346(regulation of mitotic cell cycle)//GO:0051301(cell division)//GO:0007067(mitotic nuclear division)
chr22	20187253	20187423	chr22:20187253-20187423	170	-8.55833	7.83091	4.06959	0.0436661	0.412734	down	0	0	0	0	129	2	4.15924	4.15924	4.15924	4.15924	10.2957	5.24923
chr22	45413037	45413234	chr22:45413037-45413234	197	-8.26675	7.56342	4.36162	0.0367614	0.412734	down	0	0	0	0	0	102	4.15924	4.15924	4.15924	4.15924	4.15924	10.0312
chr3	191824738	191825972	chr3:191824738-191825972	1234	-8.49038	7.76821	4.1362	0.0419795	0.412734	down	0	0	0	0	124	1	4.15924	4.15924	4.15924	4.15924	10.2395	4.80481
chr3	190901869	190902020	chr3:190901869-190902020	151	-6.58952	6.14925	4.04054	0.0444239	0.412734	down	0	0	0	31	0	0	4.15924	4.15924	4.15924	8.39814	4.15924	4.15924
chr3	9851577	9851696	chr3:9851577-9851696	119	-7.34821	6.75726	4.997	0.0253948	0.412734	down	0	0	0	2	5	47	4.15924	4.15924	4.15924	5.26602	6.04206	8.94191	chr3	9834766	9877085	ENSG00000250151	ARPC4-TTLL3	+	protein_coding	100526693	-	HGNC:HGNC:38830|Ensembl:ENSG00000250151|Vega:OTTHUMG00000161408	3	3p	ARPC4-TTLL3 readthrough		GO:0005885(Arp2/3 protein complex)//GO:0005737(cytoplasm)	GO:0003779(actin binding)	GO:0034314(Arp2/3 complex-mediated actin nucleation)//GO:0030041(actin filament polymerization)//GO:0006464(cellular protein modification process)
chr3	9851577	9851696	chr3:9851577-9851696	119	-7.34821	6.75726	4.997	0.0253948	0.412734	down	0	0	0	2	5	47	4.15924	4.15924	4.15924	5.26602	6.04206	8.94191	chr3	9849770	9896822	ENSG00000214021	TTLL3	+	protein_coding	26140	HOTTL	HGNC:HGNC:24483|HPRD:15585	3	3p25.3	tubulin tyrosine ligase like 3		GO:0005929(cilium)//GO:0005874(microtubule)//GO:0005930(axoneme)//GO:0015630(microtubule cytoskeleton)	GO:0005524(ATP binding)//GO:0070735(protein-glycine ligase activity)//GO:0070736(protein-glycine ligase activity, initiating)	GO:0006464(cellular protein modification process)//GO:0035082(axoneme assembly)//GO:0042384(cilium assembly)//GO:0018094(protein polyglycylation)
chr3	57313682	57313933	chr3:57313682-57313933	251	-6.85524	6.35505	4.52157	0.0334741	0.412734	down	0	0	0	0	40	0	4.15924	4.15924	4.15924	4.15924	8.65133	4.15924	chr3	57302375	57326710	ENSG00000239388	ASB14	-	protein_coding	142686	-	HGNC:HGNC:19766|Ensembl:ENSG00000239388|HPRD:10668|Vega:OTTHUMG00000158602	3	3p21.1	ankyrin repeat and SOCS box containing 14		GO:0005622(intracellular)		GO:0035556(intracellular signal transduction)//GO:0016567(protein ubiquitination)
chr3	130474279	130474382	chr3:130474279-130474382	103	-6.89225	6.38433	4.58643	0.03223	0.412734	down	0	0	0	0	40	1	4.15924	4.15924	4.15924	4.15924	8.65133	4.80481
chr3	13932309	13932460	chr3:13932309-13932460	151	-6.57523	6.13849	4.01546	0.0450892	0.412734	down	0	0	0	25	4	2	4.15924	4.15924	4.15924	8.10602	5.81476	5.24923
chr3	132302288	132303094	chr3:132302288-132303094	806	-7.24292	6.66925	4.99748	0.0253878	0.412734	down	0	0	0	0	0	50	4.15924	4.15924	4.15924	4.15924	4.15924	9.02803	chr3	132276982	132379567	ENSG00000240303	ACAD11	-	protein_coding	84129	ACAD-11	MIM:614288|HGNC:HGNC:30211|Ensembl:ENSG00000240303|HPRD:13352|Vega:OTTHUMG00000159780	3	3q22.1	acyl-CoA dehydrogenase family member 11		GO:0005743(mitochondrial inner membrane)//GO:0005634(nucleus)//GO:0005777(peroxisome)//GO:0031966(mitochondrial membrane)	GO:0052890(oxidoreductase activity, acting on the CH-CH group of donors, with a flavin as acceptor)//GO:0070991(medium-chain-acyl-CoA dehydrogenase activity)//GO:0003995(acyl-CoA dehydrogenase activity)//GO:0009055(electron carrier activity)//GO:0000062(fatty-acyl-CoA binding)//GO:0004466(long-chain-acyl-CoA dehydrogenase activity)//GO:0050660(flavin adenine dinucleotide binding)//GO:0017099(very…	GO:0055114(oxidation-reduction process)//GO:0044255(cellular lipid metabolic process)//GO:0006635(fatty acid beta-oxidation)//GO:0044281(small molecule metabolic process)//GO:0055088(lipid homeostasis)//GO:0033539(fatty acid beta-oxidation using acyl-CoA dehydrogenase)
chr3	132302288	132303094	chr3:132302288-132303094	806	-7.24292	6.66925	4.99748	0.0253878	0.412734	down	0	0	0	0	0	50	4.15924	4.15924	4.15924	4.15924	4.15924	9.02803	chr3	132276986	132441303	ENSG00000113971	NPHP3	-	protein_coding	27031	CFAP31|MKS7|NPH3|RHPD|RHPD1|SLSN3	MIM:608002|HGNC:HGNC:7907|Ensembl:ENSG00000113971|HPRD:06417|Vega:OTTHUMG00000159713	3	3q22.1	nephronophthisis 3 (adolescent)		GO:0005929(cilium)//GO:0072372(primary cilium)//GO:0005829(cytosol)	GO:0005515(protein binding)	GO:0060271(cilium morphogenesis)//GO:0003283(atrial septum development)//GO:0045494(photoreceptor cell maintenance)//GO:0072189(ureter development)//GO:0060993(kidney morphogenesis)//GO:0090090(negative regulation of canonical Wnt signaling pathway)//GO:0071910(determination of liver left/right asymmetry)//GO:0016055(Wnt signaling pathway)//GO:2000095(regulation of Wnt signaling pathway, planar c…
chr3	173430869	173431119	chr3:173430869-173431119	250	-7.59702	6.96923	4.94879	0.0261125	0.412734	down	0	0	0	0	0	64	4.15924	4.15924	4.15924	4.15924	4.15924	9.37334	chr3	173114074	174004434	ENSG00000169760	NLGN1	+	protein_coding	22871	NL1	MIM:600568|HGNC:HGNC:14291|Ensembl:ENSG00000169760|HPRD:07195|Vega:OTTHUMG00000157005	3	3q26.31	neuroligin 1	hsa04514(Cell adhesion molecules (CAMs))	GO:0045211(postsynaptic membrane)//GO:0005886(plasma membrane)//GO:0005887(integral component of plasma membrane)//GO:0098793(presynapse)//GO:0009986(cell surface)//GO:0005615(extracellular space)//GO:0030425(dendrite)//GO:0060076(excitatory synapse)//GO:0005794(Golgi apparatus)//GO:0009897(external side of plasma membrane)//GO:0017146(NMDA selective glutamate receptor complex)//GO:0045202(synaps…	GO:0004872(receptor activity)//GO:0030165(PDZ domain binding)//GO:0052689(carboxylic ester hydrolase activity)//GO:0042043(neurexin family protein binding)//GO:0097110(scaffold protein binding)//GO:0050839(cell adhesion molecule binding)//GO:0046983(protein dimerization activity)	GO:0051290(protein heterotetramerization)//GO:0051260(protein homooligomerization)//GO:0035418(protein localization to synapse)//GO:0007158(neuron cell-cell adhesion)//GO:0045184(establishment of protein localization)//GO:0051968(positive regulation of synaptic transmission, glutamatergic)//GO:0048511(rhythmic process)//GO:0097104(postsynaptic membrane assembly)//GO:2000311(regulation of alpha-am…
chr3	111916722	111916880	chr3:111916722-111916880	158	-7.21512	6.64619	4.99359	0.025445	0.412734	down	0	0	0	48	0	0	4.15924	4.15924	4.15924	9.00159	4.15924	4.15924	chr3	111859734	112013105	ENSG00000172139	SLC9C1	-	protein_coding	285335	NHE|SLC9A10|sperm-NHE	MIM:612738|HGNC:HGNC:31401|Ensembl:ENSG00000172139|HPRD:11257|Vega:OTTHUMG00000159245	3	3q13.2	solute carrier family 9 member C1		GO:0016021(integral component of membrane)//GO:0031514(motile cilium)//GO:0005886(plasma membrane)	GO:0015299(solute:proton antiporter activity)	GO:0030317(sperm motility)//GO:1902600(hydrogen ion transmembrane transport)//GO:0030154(cell differentiation)//GO:0007283(spermatogenesis)//GO:0007275(multicellular organism development)//GO:0006814(sodium ion transport)//GO:0055085(transmembrane transport)//GO:0034220(ion transmembrane transport)
chr3	42448041	42448701	chr3:42448041-42448701	660	-8.76292	8.0209	3.8826	0.0487935	0.412734	down	0	0	0	0	0	144	4.15924	4.15924	4.15924	4.15924	4.15924	10.5215	chr3	42438570	42452092	ENSG00000157093	LYZL4	-	protein_coding	131375	LYC4|LYZA	MIM:612750|HGNC:HGNC:28387|Ensembl:ENSG00000157093|HPRD:14338|Vega:OTTHUMG00000131793	3	3p22.1	lysozyme like 4		GO:0005634(nucleus)//GO:0005576(extracellular region)	GO:0003796(lysozyme activity)	GO:0008152(metabolic process)
chr3	196259634	196259824	chr3:196259634-196259824	190	-7.73664	7.09046	4.92376	0.0264935	0.412734	down	0	0	0	0	74	0	4.15924	4.15924	4.15924	4.15924	9.50909	4.15924
chr3	188973352	188973480	chr3:188973352-188973480	128	-8.80236	8.05776	3.84839	0.0497983	0.412734	down	0	0	0	0	0	148	4.15924	4.15924	4.15924	4.15924	4.15924	10.5606	chr3	188665003	189043093	ENSG00000188001	TPRG1	+	protein_coding	285386	FAM79B	HGNC:HGNC:24759|HPRD:13451	3	3q28	tumor protein p63 regulated 1		GO:0005737(cytoplasm)
chr3	137185866	137186227	chr3:137185866-137186227	361	-8.32582	7.61718	4.31669	0.0377444	0.412734	down	0	0	0	104	0	0	4.15924	4.15924	4.15924	10.0897	4.15924	4.15924
chr3	47149269	47149363	chr3:47149269-47149363	94	-7.73664	7.09046	4.92376	0.0264935	0.412734	down	0	0	0	0	74	0	4.15924	4.15924	4.15924	4.15924	9.50909	4.15924	chr3	47057919	47205457	ENSG00000181555	SETD2	-	protein_coding	29072	HBP231|HIF-1|HIP-1|HSPC069|HYPB|KMT3A|SET2|p231HBP	MIM:612778|HGNC:HGNC:18420|Ensembl:ENSG00000181555|HPRD:11043|Vega:OTTHUMG00000133514	3	3p21.31	SET domain containing 2	hsa00310(Lysine degradation)	GO:0005654(nucleoplasm)//GO:0005634(nucleus)//GO:0005694(chromosome)	GO:0018024(histone-lysine N-methyltransferase activity)//GO:0005515(protein binding)//GO:0046975(histone methyltransferase activity (H3-K36 specific))	GO:0048864(stem cell development)//GO:0006325(chromatin organization)//GO:0035441(cell migration involved in vasculogenesis)//GO:0048332(mesoderm morphogenesis)//GO:0034728(nucleosome organization)//GO:0060669(embryonic placenta morphogenesis)//GO:0010793(regulation of mRNA export from nucleus)//GO:0001763(morphogenesis of a branching structure)//GO:0030900(forebrain development)//GO:0060977(coro…
chr3	155284453	155284586	chr3:155284453-155284586	133	-8.21151	7.51338	4.40557	0.0358257	0.412734	down	0	0	0	0	103	0	4.15924	4.15924	4.15924	4.15924	9.97615	4.15924	chr3	155093369	155462856	ENSG00000114805	PLCH1	-	protein_coding	23007	PLCL3	MIM:612835|HGNC:HGNC:29185|Ensembl:ENSG00000114805|HPRD:11438|Vega:OTTHUMG00000158477	3	3q25.31	phospholipase C eta 1	hsa00562(Inositol phosphate metabolism)//	GO:0005886(plasma membrane)//GO:0043231(intracellular membrane-bounded organelle)//GO:0005737(cytoplasm)//GO:0005829(cytosol)	GO:0004871(signal transducer activity)//GO:0050429(calcium-dependent phospholipase C activity)//GO:0004435(phosphatidylinositol phospholipase C activity)//GO:0005509(calcium ion binding)	GO:0016042(lipid catabolic process)//GO:0044281(small molecule metabolic process)//GO:0048015(phosphatidylinositol-mediated signaling)//GO:0043647(inositol phosphate metabolic process)
chr3	48602579	48602698	chr3:48602579-48602698	119	-6.94788	6.42854	4.68365	0.0304548	0.412734	down	0	0	0	32	0	8	4.15924	4.15924	4.15924	8.44156	4.15924	6.62258	chr3	48601506	48632700	ENSG00000114270	COL7A1	-	protein_coding	1294	EBD1|EBDCT|EBR1|NDNC8	MIM:120120|HGNC:HGNC:2214|Ensembl:ENSG00000114270|HPRD:00358|Vega:OTTHUMG00000133541	3	3p21.1	collagen type VII alpha 1	hsa04974(Protein digestion and absorption)	GO:0005604(basement membrane)//GO:0033116(endoplasmic reticulum-Golgi intermediate compartment membrane)//GO:0005576(extracellular region)//GO:0005590(collagen type VII trimer)//GO:0005788(endoplasmic reticulum lumen)//GO:0000139(Golgi membrane)//GO:0030134(ER to Golgi transport vesicle)//GO:0031012(extracellular matrix)//GO:0005615(extracellular space)	GO:0004867(serine-type endopeptidase inhibitor activity)//GO:0005515(protein binding)//GO:0042802(identical protein binding)	GO:0061024(membrane organization)//GO:0044267(cellular protein metabolic process)//GO:0035987(endodermal cell differentiation)//GO:0022617(extracellular matrix disassembly)//GO:0030198(extracellular matrix organization)//GO:0008544(epidermis development)//GO:0007155(cell adhesion)//GO:0048208(COPII vesicle coating)//GO:0043687(post-translational protein modification)//GO:0030574(collagen cataboli…
chr3	123794616	123794727	chr3:123794616-123794727	111	-8.19447	7.49787	4.42016	0.0355207	0.412734	down	0	0	0	0	0	97	4.15924	4.15924	4.15924	4.15924	4.15924	9.95996
chr3	69177174	69177376	chr3:69177174-69177376	202	-7.08598	6.54012	4.90028	0.0268559	0.412734	down	0	0	0	0	47	0	4.15924	4.15924	4.15924	4.15924	8.87441	4.15924
chr3	12054369	12054575	chr3:12054369-12054575	206	-8.27964	7.57524	4.35177	0.0369746	0.412734	down	0	0	0	0	108	0	4.15924	4.15924	4.15924	4.15924	10.0433	4.15924
chr3	39186037	39186197	chr3:39186037-39186197	160	-6.47794	6.0658	3.84826	0.0498022	0.412734	down	0	0	0	10	20	0	4.15924	4.15924	4.15924	6.91802	7.71405	4.15924	chr3	39183346	39196053	ENSG00000144655	CSRNP1	-	protein_coding	64651	AXUD1|CSRNP-1|FAM130B|TAIP-3|URAX1	MIM:606458|HGNC:HGNC:14300|Ensembl:ENSG00000144655|HPRD:07347|Vega:OTTHUMG00000131293	3	3p22	cysteine-serine-rich nuclear protein 1		GO:0005634(nucleus)	GO:0043565(sequence-specific DNA binding)//GO:0003674(molecular_function)//GO:0003700(transcription factor activity, sequence-specific DNA binding)//GO:0005515(protein binding)//GO:0001228(transcriptional activator activity, RNA polymerase II transcription regulatory region sequence-specific binding)	GO:0048008(platelet-derived growth factor receptor signaling pathway)//GO:0060021(palate development)//GO:0048705(skeletal system morphogenesis)//GO:0009791(post-embryonic development)//GO:0006366(transcription from RNA polymerase II promoter)//GO:0045944(positive regulation of transcription from RNA polymerase II promoter)//GO:0006915(apoptotic process)//GO:0060325(face morphogenesis)
chr3	48374470	48374712	chr3:48374470-48374712	242	-7.59405	6.96667	4.94984	0.0260966	0.412734	down	0	0	0	0	67	0	4.15924	4.15924	4.15924	4.15924	9.36942	4.15924
chr3	146166680	146166746	chr3:146166680-146166746	66	-6.74381	6.26783	4.32016	0.0376675	0.412734	down	0	0	0	0	37	0	4.15924	4.15924	4.15924	4.15924	8.54404	4.15924	chr3	146109208	146213778	ENSG00000163746	PLSCR2	-	protein_coding	57047	-	MIM:607610|HGNC:HGNC:16494|Ensembl:ENSG00000163746|HPRD:09621|Vega:OTTHUMG00000159429	3	3q24	phospholipid scramblase 2		GO:0005886(plasma membrane)//GO:0005634(nucleus)//GO:0016021(integral component of membrane)	GO:0005509(calcium ion binding)//GO:0017128(phospholipid scramblase activity)	GO:0017121(phospholipid scrambling)
chr3	191824639	191825988	chr3:191824639-191825988	1349	-8.61164	7.88027	4.01904	0.0449936	0.412734	down	0	0	0	0	135	1	4.15924	4.15924	4.15924	4.15924	10.3604	4.80481
chr3	93713605	93713756	chr3:93713605-93713756	151	-8.48981	7.76768	4.13679	0.0419648	0.412734	down	0	0	0	0	125	0	4.15924	4.15924	4.15924	4.15924	10.2509	4.15924	chr3	93698983	93774512	ENSG00000169379	ARL13B	+	protein_coding	200894	ARL2L1|JBTS8	MIM:608922|HGNC:HGNC:25419|Ensembl:ENSG00000169379|HPRD:12334|Vega:OTTHUMG00000159012	3	3q11.1	ADP ribosylation factor like GTPase 13B		GO:0060170(ciliary membrane)//GO:0005929(cilium)//GO:0072372(primary cilium)//GO:0005930(axoneme)//GO:0031514(motile cilium)	GO:0005515(protein binding)//GO:0005525(GTP binding)	GO:0042384(cilium assembly)//GO:0021830(interneuron migration from the subpallium to the cortex)//GO:0021532(neural tube patterning)//GO:0070986(left/right axis specification)//GO:0007264(small GTPase mediated signal transduction)//GO:0006996(organelle organization)//GO:0001947(heart looping)//GO:0035058(nonmotile primary cilium assembly)//GO:0009953(dorsal/ventral pattern formation)//GO:0007224(…
chr3	108857086	108857403	chr3:108857086-108857403	317	-8.37535	7.66248	4.26074	0.039007	0.412734	down	0	0	0	0	0	110	4.15924	4.15924	4.15924	4.15924	4.15924	10.1383
chr3	40290891	40291027	chr3:40290891-40291027	136	-8.67323	7.93745	3.96247	0.0465298	0.412734	down	0	0	0	0	142	0	4.15924	4.15924	4.15924	4.15924	10.4323	4.15924	chr3	39850405	40301812	ENSG00000170011	MYRIP	+	protein_coding	25924	SLAC2-C|SLAC2C	MIM:611790|HGNC:HGNC:19156|Ensembl:ENSG00000170011|HPRD:14796|Vega:OTTHUMG00000131392	3	3p22.1	myosin VIIA and Rab interacting protein		GO:0031045(dense core granule)//GO:0015629(actin cytoskeleton)//GO:0030133(transport vesicle)//GO:0000145(exocyst)//GO:0001750(photoreceptor outer segment)//GO:0045202(synapse)//GO:0048471(perinuclear region of cytoplasm)//GO:0030667(secretory granule membrane)//GO:0042470(melanosome)//GO:0005622(intracellular)//GO:0016324(apical plasma membrane)	GO:0005515(protein binding)//GO:0017137(Rab GTPase binding)//GO:0008270(zinc ion binding)//GO:0003779(actin binding)//GO:0051018(protein kinase A binding)	GO:0032024(positive regulation of insulin secretion)//GO:0006886(intracellular protein transport)
chr3	157601403	157601601	chr3:157601403-157601601	198	-6.95395	6.43339	4.69401	0.0302718	0.412734	down	0	0	0	40	0	0	4.15924	4.15924	4.15924	8.74858	4.15924	4.15924
chr3	153732016	153732292	chr3:153732016-153732292	276	-8.16451	7.47079	4.44592	0.0349887	0.412734	down	0	0	0	0	0	95	4.15924	4.15924	4.15924	4.15924	4.15924	9.93045
chr3	133516765	133516934	chr3:133516765-133516934	169	-6.99317	6.46492	4.75675	0.0291873	0.412734	down	0	0	0	0	0	42	4.15924	4.15924	4.15924	4.15924	4.15924	8.78587	chr3	133502877	133544616	ENSG00000144867	SRPRB	+	protein_coding	58477	APMCF1	HGNC:HGNC:24085|Ensembl:ENSG00000144867|HPRD:18105|Vega:OTTHUMG00000159753	3	3q22.1	SRP receptor beta subunit	hsa03060(Protein export)	GO:0016021(integral component of membrane)//GO:0005881(cytoplasmic microtubule)//GO:0005785(signal recognition particle receptor complex)//GO:0005789(endoplasmic reticulum membrane)//GO:0016020(membrane)//GO:0005737(cytoplasm)	GO:0005047(signal recognition particle binding)//GO:0005525(GTP binding)	GO:0006614(SRP-dependent cotranslational protein targeting to membrane)//GO:0044267(cellular protein metabolic process)//GO:0030968(endoplasmic reticulum unfolded protein response)//GO:0010467(gene expression)//GO:0007264(small GTPase mediated signal transduction)//GO:0006412(translation)//GO:0036498(IRE1-mediated unfolded protein response)
chr3	9229676	9229881	chr3:9229676-9229881	205	-7.37958	6.78368	4.99361	0.0254446	0.412734	down	0	0	0	0	0	55	4.15924	4.15924	4.15924	4.15924	4.15924	9.16104	chr3	9022275	9404737	ENSG00000196220	SRGAP3	-	protein_coding	9901	ARHGAP14|MEGAP|SRGAP2|WRP	MIM:606525|HGNC:HGNC:19744|Ensembl:ENSG00000196220|HPRD:12108|Vega:OTTHUMG00000090589	3	3p25.3	SLIT-ROBO Rho GTPase activating protein 3	hsa04360(Axon guidance)	GO:0005737(cytoplasm)//GO:0005829(cytosol)	GO:0048365(Rac GTPase binding)//GO:0005096(GTPase activator activity)//GO:0005515(protein binding)	GO:0043547(positive regulation of GTPase activity)//GO:0051056(regulation of small GTPase mediated signal transduction)//GO:0007264(small GTPase mediated signal transduction)//GO:0030336(negative regulation of cell migration)
chr3	9851614	9851735	chr3:9851614-9851735	121	-7.56901	6.9451	4.9546	0.026025	0.412734	down	0	0	0	2	6	55	4.15924	4.15924	4.15924	5.26602	6.23838	9.16104	chr3	9834766	9877085	ENSG00000250151	ARPC4-TTLL3	+	protein_coding	100526693	-	HGNC:HGNC:38830|Ensembl:ENSG00000250151|Vega:OTTHUMG00000161408	3	3p	ARPC4-TTLL3 readthrough		GO:0005885(Arp2/3 protein complex)//GO:0005737(cytoplasm)	GO:0003779(actin binding)	GO:0034314(Arp2/3 complex-mediated actin nucleation)//GO:0030041(actin filament polymerization)//GO:0006464(cellular protein modification process)
chr3	9851614	9851735	chr3:9851614-9851735	121	-7.56901	6.9451	4.9546	0.026025	0.412734	down	0	0	0	2	6	55	4.15924	4.15924	4.15924	5.26602	6.23838	9.16104	chr3	9849770	9896822	ENSG00000214021	TTLL3	+	protein_coding	26140	HOTTL	HGNC:HGNC:24483|HPRD:15585	3	3p25.3	tubulin tyrosine ligase like 3		GO:0005929(cilium)//GO:0005874(microtubule)//GO:0005930(axoneme)//GO:0015630(microtubule cytoskeleton)	GO:0005524(ATP binding)//GO:0070735(protein-glycine ligase activity)//GO:0070736(protein-glycine ligase activity, initiating)	GO:0006464(cellular protein modification process)//GO:0035082(axoneme assembly)//GO:0042384(cilium assembly)//GO:0018094(protein polyglycylation)
chr3	152748562	152748765	chr3:152748562-152748765	203	-7.15425	6.59598	4.98383	0.0255888	0.412734	down	0	0	0	0	0	47	4.15924	4.15924	4.15924	4.15924	4.15924	8.94191
chr3	39033145	39033342	chr3:39033145-39033342	197	-8.38837	7.6744	4.24577	0.0393524	0.412734	down	0	0	0	0	0	111	4.15924	4.15924	4.15924	4.15924	4.15924	10.1512
chr4	105238055	105238277	chr4:105238055-105238277	222	-8.14	7.44875	4.4671	0.0345576	0.412734	down	0	0	0	0	98	0	4.15924	4.15924	4.15924	4.15924	9.90566	4.15924
chr4	69017145	69017246	chr4:69017145-69017246	101	-7.88398	7.22003	4.74283	0.0294245	0.412734	down	0	0	0	0	82	0	4.15924	4.15924	4.15924	4.15924	9.65374	4.15924
chr4	113431139	113431289	chr4:113431139-113431289	150	-6.66443	6.20662	4.17589	0.0410074	0.412734	down	0	0	0	0	35	0	4.15924	4.15924	4.15924	4.15924	8.46781	4.15924
chr4	6247356	6247506	chr4:6247356-6247506	150	-6.80321	6.31395	4.42664	0.0353861	0.412734	down	0	0	0	36	0	0	4.15924	4.15924	4.15924	8.60322	4.15924	4.15924
chr4	163099331	163099552	chr4:163099331-163099552	221	-7.98761	7.31203	4.62058	0.0315944	0.412734	down	0	0	0	0	0	84	4.15924	4.15924	4.15924	4.15924	4.15924	9.75637
chr4	102268125	102268401	chr4:102268125-102268401	276	-6.80001	6.3116	4.42173	0.0354881	0.412734	down	0	0	0	2	29	7	4.15924	4.15924	4.15924	5.26602	8.2115	6.46683	chr4	101944566	102269435	ENSG00000138814	PPP3CA	-	protein_coding	5530	CALN|CALNA|CALNA1|CCN1|CNA1|PPP2B	MIM:114105|HGNC:HGNC:9314|Ensembl:ENSG00000138814|HPRD:00234|Vega:OTTHUMG00000133839	4	4q24	protein phosphatase 3 catalytic subunit alpha	hsa04010(MAPK signaling pathway)//hsa04020(Calcium signaling pathway)//hsa04022(cGMP-PKG signaling pathway)//hsa04114(Oocyte meiosis)//hsa04310(Wnt signaling pathway)//hsa04360(Axon guidance)//hsa04370(VEGF signaling pathway)//hsa04380(Osteoclast differentiation)//hsa04650(Natural killer cell mediated cytotoxicity)//hsa04660(T cell receptor signaling pathway)//hsa04662(B cell receptor signaling p…	GO:0030018(Z disc)//GO:0005955(calcineurin complex)//GO:0098794(postsynapse)//GO:0005739(mitochondrion)//GO:0042383(sarcolemma)//GO:0005654(nucleoplasm)//GO:0005829(cytosol)//GO:0005737(cytoplasm)	GO:0046982(protein heterodimerization activity)//GO:0033192(calmodulin-dependent protein phosphatase activity)//GO:0019899(enzyme binding)//GO:0005516(calmodulin binding)//GO:0004721(phosphoprotein phosphatase activity)//GO:0004722(protein serine/threonine phosphatase activity)//GO:0046983(protein dimerization activity)//GO:0008144(drug binding)//GO:0005515(protein binding)//GO:0005509(calcium io…	GO:0033555(multicellular organismal response to stress)//GO:0042110(T cell activation)//GO:0001975(response to amphetamine)//GO:0060079(excitatory postsynaptic potential)//GO:0014883(transition between fast and slow fiber)//GO:0000082(G1/S transition of mitotic cell cycle)//GO:0035562(negative regulation of chromatin binding)//GO:0035690(cellular response to drug)//GO:0006816(calcium ion transpor…
chr4	142706902	142707060	chr4:142706902-142707060	158	-7.4358	6.83126	4.98389	0.025588	0.412734	down	0	0	0	0	60	0	4.15924	4.15924	4.15924	4.15924	9.21476	4.15924
chr4	127011255	127011397	chr4:127011255-127011397	142	-7.21397	6.64524	4.99369	0.0254435	0.412734	down	0	0	0	0	0	49	4.15924	4.15924	4.15924	4.15924	4.15924	8.99989
chr4	33870187	33870454	chr4:33870187-33870454	267	-8.07072	7.38637	4.53388	0.0332341	0.412734	down	0	0	0	0	0	89	4.15924	4.15924	4.15924	4.15924	4.15924	9.83811
chr4	149513525	149513677	chr4:149513525-149513677	152	-6.74381	6.26783	4.32016	0.0376675	0.412734	down	0	0	0	0	37	0	4.15924	4.15924	4.15924	4.15924	8.54404	4.15924
chr4	1306135	1306263	chr4:1306135-1306263	128	-6.95868	6.43729	4.7025	0.0301226	0.412734	down	0	0	0	0	43	0	4.15924	4.15924	4.15924	4.15924	8.75119	4.15924	chr4	1283639	1333935	ENSG00000090316	MAEA	+	protein_coding	10296	EMLP|EMP|GID9|HLC-10|PIG5	MIM:606801|HGNC:HGNC:13731|Ensembl:ENSG00000090316|HPRD:08427|Vega:OTTHUMG00000160169	4	4p16.3	macrophage erythroblast attacher		GO:0005887(integral component of plasma membrane)//GO:0005826(actomyosin contractile ring)//GO:0016363(nuclear matrix)//GO:0005819(spindle)//GO:0005634(nucleus)//GO:0005856(cytoskeleton)//GO:0005737(cytoplasm)	GO:0003779(actin binding)	GO:0007010(cytoskeleton organization)//GO:0033033(negative regulation of myeloid cell apoptotic process)//GO:0007346(regulation of mitotic cell cycle)//GO:0007155(cell adhesion)//GO:0051301(cell division)//GO:0007049(cell cycle)//GO:0048822(enucleate erythrocyte development)//GO:0043249(erythrocyte maturation)
chr4	18684235	18684302	chr4:18684235-18684302	67	-7.18442	6.62082	4.98958	0.025504	0.412734	down	0	0	0	0	0	48	4.15924	4.15924	4.15924	4.15924	4.15924	8.9712
chr4	5664524	5664596	chr4:5664524-5664596	72	-7.86549	7.20366	4.76542	0.0290408	0.412734	down	0	0	0	0	18	60	4.15924	4.15924	4.15924	4.15924	7.57563	9.28281	chr4	5544499	5711275	ENSG00000173040	EVC2	-	protein_coding	132884	LBN|WAD	MIM:607261|HGNC:HGNC:19747|Ensembl:ENSG00000173040|HPRD:06269|Vega:OTTHUMG00000125493	4	4p16.2	EvC ciliary complex subunit 2		GO:0016021(integral component of membrane)//GO:0005929(cilium)//GO:0060170(ciliary membrane)//GO:0005634(nucleus)//GO:0005856(cytoskeleton)//GO:0005737(cytoplasm)		GO:0007224(smoothened signaling pathway)
chr4	29657876	29658285	chr4:29657876-29658285	409	-8.48295	7.76119	4.14407	0.041785	0.412734	down	0	0	0	116	0	0	4.15924	4.15924	4.15924	10.2448	4.15924	4.15924
chr4	65666999	65667324	chr4:65666999-65667324	325	-8.32207	7.6138	4.31923	0.037688	0.412734	down	0	0	0	0	0	106	4.15924	4.15924	4.15924	4.15924	4.15924	10.0858
chr4	4044788	4045035	chr4:4044788-4045035	247	-8.10179	7.41424	4.50354	0.0338287	0.412734	down	0	0	0	89	0	0	4.15924	4.15924	4.15924	9.86901	4.15924	4.15924
chr4	105940795	105940939	chr4:105940795-105940939	144	-6.81183	6.32077	4.44266	0.0350557	0.412734	down	0	0	0	0	0	37	4.15924	4.15924	4.15924	4.15924	4.15924	8.61088
chr4	40699060	40699439	chr4:40699060-40699439	379	-7.67209	7.03422	4.93292	0.0263534	0.412734	down	0	0	0	66	0	0	4.15924	4.15924	4.15924	9.44724	4.15924	4.15924
chr4	118298672	118299015	chr4:118298672-118299015	343	-7.82477	7.16775	4.81958	0.0281419	0.412734	down	0	0	0	0	0	75	4.15924	4.15924	4.15924	4.15924	4.15924	9.59644
chr4	106727716	106727759	chr4:106727716-106727759	43	-6.78192	6.29749	4.38912	0.036173	0.412734	down	0	0	0	0	38	0	4.15924	4.15924	4.15924	4.15924	8.5807	4.15924	chr4	106603784	106817143	ENSG00000138785	INTS12	-	protein_coding	57117	INT12|PHF22|SBBI22	MIM:611355|HGNC:HGNC:25067|Ensembl:ENSG00000138785|HPRD:11271|Vega:OTTHUMG00000131215	4	4q24	integrator complex subunit 12		GO:0032039(integrator complex)	GO:0008270(zinc ion binding)//GO:0005515(protein binding)	GO:0016180(snRNA processing)
chr4	106727716	106727759	chr4:106727716-106727759	43	-6.78192	6.29749	4.38912	0.036173	0.412734	down	0	0	0	0	38	0	4.15924	4.15924	4.15924	4.15924	8.5807	4.15924	chr4	106629935	106768885	ENSG00000138780	GSTCD	+	protein_coding	79807	-	MIM:615912|HGNC:HGNC:25806|Ensembl:ENSG00000138780|HPRD:07823|Vega:OTTHUMG00000131211	4	4q24	glutathione S-transferase C-terminal domain containing		GO:0070062(extracellular exosome)//GO:0005737(cytoplasm)	GO:0003674(molecular_function)//GO:0005515(protein binding)	GO:0008150(biological_process)
chr5	105850140	105850305	chr5:105850140-105850305	165	-8.27964	7.57524	4.35177	0.0369746	0.412734	down	0	0	0	0	108	0	4.15924	4.15924	4.15924	4.15924	10.0433	4.15924
chr5	178720528	178720677	chr5:178720528-178720677	149	-7.41037	6.8097	4.98792	0.0255285	0.412734	down	0	0	0	55	0	0	4.15924	4.15924	4.15924	9.19157	4.15924	4.15924	chr5	178537852	178772431	ENSG00000087116	ADAMTS2	-	protein_coding	9509	ADAM-TS2|ADAMTS-2|ADAMTS-3|NPI|PC I-NP|PCI-NP|PCINP|PCPNI|PNPI	MIM:604539|HGNC:HGNC:218|Ensembl:ENSG00000087116|HPRD:05173|Vega:OTTHUMG00000130915	5	5qter	ADAM metallopeptidase with thrombospondin type 1 motif 2		GO:0005578(proteinaceous extracellular matrix)//GO:0005576(extracellular region)	GO:0008237(metallopeptidase activity)//GO:0008270(zinc ion binding)//GO:0004222(metalloendopeptidase activity)	GO:0043588(skin development)//GO:0030198(extracellular matrix organization)//GO:0016485(protein processing)//GO:0007283(spermatogenesis)//GO:0030199(collagen fibril organization)//GO:0030574(collagen catabolic process)//GO:0030324(lung development)
chr5	9093376	9094022	chr5:9093376-9094022	646	-6.51224	6.09122	3.90499	0.0481475	0.412734	down	0	0	0	0	0	30	4.15924	4.15924	4.15924	4.15924	4.15924	8.32362	chr5	9035138	9546187	ENSG00000112902	SEMA5A	-	protein_coding	9037	SEMAF|semF	MIM:609297|HGNC:HGNC:10736|Ensembl:ENSG00000112902|HPRD:10219|Vega:OTTHUMG00000090501	5	5p15.2	semaphorin 5A	hsa04360(Axon guidance)	GO:0016020(membrane)//GO:0005886(plasma membrane)//GO:0070062(extracellular exosome)//GO:0016021(integral component of membrane)	GO:0035373(chondroitin sulfate proteoglycan binding)//GO:0008046(axon guidance receptor activity)//GO:0043395(heparan sulfate proteoglycan binding)//GO:0030215(semaphorin receptor binding)//GO:0045545(syndecan binding)//GO:0045499(chemorepellent activity)	GO:0048843(negative regulation of axon extension involved in axon guidance)//GO:0050918(positive chemotaxis)//GO:0050908(detection of light stimulus involved in visual perception)//GO:0048842(positive regulation of axon extension involved in axon guidance)//GO:2000352(negative regulation of endothelial cell apoptotic process)//GO:0045766(positive regulation of angiogenesis)//GO:0001569(patterning…
chr5	174927425	174927597	chr5:174927425-174927597	172	-8.2694	7.56579	4.35956	0.0368059	0.412734	down	0	0	0	100	0	0	4.15924	4.15924	4.15924	10.0341	4.15924	4.15924	chr5	174904065	174956745	ENSG00000164466	SFXN1	+	protein_coding	94081	-	MIM:615569|HGNC:HGNC:16085|Ensembl:ENSG00000164466|HPRD:18044|Vega:OTTHUMG00000130555	5	5q35.3	sideroflexin 1		GO:0016020(membrane)//GO:0005743(mitochondrial inner membrane)//GO:0005739(mitochondrion)//GO:0016021(integral component of membrane)	GO:0015075(ion transmembrane transporter activity)	GO:0055072(iron ion homeostasis)//GO:0030218(erythrocyte differentiation)//GO:0034220(ion transmembrane transport)
chr5	35828929	35829283	chr5:35828929-35829283	354	-7.05519	6.51509	4.8563	0.027549	0.412734	down	0	0	0	0	46	0	4.15924	4.15924	4.15924	4.15924	8.84458	4.15924
chr5	159963772	159963892	chr5:159963772-159963892	120	-7.17457	6.61271	4.98872	0.0255166	0.412734	down	0	0	0	0	50	0	4.15924	4.15924	4.15924	4.15924	8.96038	4.15924
chr5	54948248	54948646	chr5:54948248-54948646	398	-6.64832	6.1941	4.1459	0.0417397	0.412734	down	0	0	0	0	0	33	4.15924	4.15924	4.15924	4.15924	4.15924	8.45379	chr5	54921673	55069022	ENSG00000177058	SLC38A9	-	protein_coding	153129	URLC11	MIM:616203|HGNC:HGNC:26907|Ensembl:ENSG00000177058|HPRD:08817|Vega:OTTHUMG00000131189	5	5q11.2	solute carrier family 38 member 9		GO:0016021(integral component of membrane)//GO:0071986(Ragulator complex)//GO:0005770(late endosome)//GO:0005765(lysosomal membrane)//GO:0005783(endoplasmic reticulum)//GO:0005764(lysosome)	GO:0005515(protein binding)//GO:0015171(amino acid transmembrane transporter activity)	GO:0003333(amino acid transmembrane transport)//GO:0071230(cellular response to amino acid stimulus)//GO:0032008(positive regulation of TOR signaling)
chr5	107056247	107056631	chr5:107056247-107056631	384	-8.65956	7.92462	3.97508	0.0461826	0.412734	down	0	0	0	1	0	133	4.15924	4.15924	4.15924	4.81626	4.15924	10.4083
chr5	11402315	11402450	chr5:11402315-11402450	135	-7.48658	6.87447	4.97294	0.0257504	0.412734	down	0	0	0	58	0	0	4.15924	4.15924	4.15924	9.26591	4.15924	4.15924	chr5	10971952	11904155	ENSG00000169862	CTNND2	-	protein_coding	1501	GT24|NPRAP	MIM:604275|HGNC:HGNC:2516|Ensembl:ENSG00000169862|HPRD:09181|Vega:OTTHUMG00000090511	5	5p15.2	catenin delta 2		GO:0043204(perikaryon)//GO:0030425(dendrite)//GO:0014069(postsynaptic density)//GO:0005912(adherens junction)//GO:0005634(nucleus)//GO:0005737(cytoplasm)	GO:0005515(protein binding)//GO:0008013(beta-catenin binding)	GO:0060828(regulation of canonical Wnt signaling pathway)//GO:0050808(synapse organization)//GO:0048167(regulation of synaptic plasticity)//GO:0007612(learning)//GO:0001763(morphogenesis of a branching structure)//GO:0016055(Wnt signaling pathway)//GO:0006351(transcription, DNA-templated)//GO:0007155(cell adhesion)//GO:0060997(dendritic spine morphogenesis)//GO:0016337(single organismal cell-cell…
chr5	113055872	113056052	chr5:113055872-113056052	180	-7.27131	6.69288	4.99981	0.0253536	0.412734	down	0	0	0	0	0	51	4.15924	4.15924	4.15924	4.15924	4.15924	9.05563
chr5	137706709	137706955	chr5:137706709-137706955	246	-7.55145	6.93001	4.95853	0.0259658	0.412734	down	0	0	0	0	0	62	4.15924	4.15924	4.15924	4.15924	4.15924	9.32878	chr5	137688285	137772717	ENSG00000120733	KDM3B	+	protein_coding	51780	5qNCA|C5orf7|JMJD1B|NET22	MIM:609373|HGNC:HGNC:1337|Ensembl:ENSG00000120733|HPRD:11055|Vega:OTTHUMG00000163469	5	5q31	lysine demethylase 3B		GO:0005654(nucleoplasm)	GO:0016209(antioxidant activity)//GO:0046872(metal ion binding)//GO:0051213(dioxygenase activity)	GO:0055114(oxidation-reduction process)//GO:0006325(chromatin organization)//GO:0098869(cellular oxidant detoxification)//GO:0016568(chromatin modification)//GO:0006351(transcription, DNA-templated)//GO:0072718(response to cisplatin)//GO:0006355(regulation of transcription, DNA-templated)
chr5	37338389	37338559	chr5:37338389-37338559	170	-7.61618	6.98577	4.94474	0.0261738	0.412734	down	0	0	0	0	3	62	4.15924	4.15924	4.15924	4.15924	5.54482	9.32878	chr5	37288239	37371283	ENSG00000113569	NUP155	-	protein_coding	9631	ATFB15|N155	MIM:606694|HGNC:HGNC:8063|Ensembl:ENSG00000113569|HPRD:05984|Vega:OTTHUMG00000090803	5	5p13.1	nucleoporin 155kDa	hsa03013(RNA transport)	GO:0031965(nuclear membrane)//GO:0016020(membrane)//GO:0005643(nuclear pore)//GO:0005635(nuclear envelope)	GO:0017056(structural constituent of nuclear pore)//GO:0005515(protein binding)//GO:0005215(transporter activity)	GO:0044267(cellular protein metabolic process)//GO:0005975(carbohydrate metabolic process)//GO:0007077(mitotic nuclear envelope disassembly)//GO:0043687(post-translational protein modification)//GO:0019054(modulation by virus of host process)//GO:0008645(hexose transport)//GO:0008033(tRNA processing)//GO:0031047(gene silencing by RNA)//GO:0019083(viral transcription)//GO:0019048(modulation by vir…
chr5	163588420	163588736	chr5:163588420-163588736	316	-7.43081	6.82702	4.98436	0.0255811	0.412734	down	0	0	0	0	0	57	4.15924	4.15924	4.15924	4.15924	4.15924	9.21099
chr6	122314279	122314463	chr6:122314279-122314463	184	-7.71711	7.07341	4.92683	0.0264464	0.412734	down	0	0	0	0	73	0	4.15924	4.15924	4.15924	4.15924	9.48995	4.15924
chr6	48200428	48200935	chr6:48200428-48200935	507	-8.65282	7.91849	3.98116	0.0460163	0.412734	down	0	0	0	0	140	0	4.15924	4.15924	4.15924	4.15924	10.4121	4.15924
chr6	36175425	36175927	chr6:36175425-36175927	502	-7.65689	7.02103	4.93612	0.0263046	0.412734	down	0	0	0	0	70	0	4.15924	4.15924	4.15924	4.15924	9.43094	4.15924	chr6	36164521	36200567	ENSG00000096070	BRPF3	+	protein_coding	27154	-	HGNC:HGNC:14256|Ensembl:ENSG00000096070|HPRD:16565|Vega:OTTHUMG00000014589	6	6p21	bromodomain and PHD finger containing 3		GO:0005576(extracellular region)//GO:0070776(MOZ/MORF histone acetyltransferase complex)//GO:0005829(cytosol)	GO:0008270(zinc ion binding)//GO:0005515(protein binding)	GO:0030168(platelet activation)//GO:0007596(blood coagulation)//GO:0043966(histone H3 acetylation)//GO:0002576(platelet degranulation)
chr6	136418612	136418880	chr6:136418612-136418880	268	-7.82519	7.16812	4.81901	0.0281512	0.412734	down	0	0	0	1	0	74	4.15924	4.15924	4.15924	4.81626	4.15924	9.57753	chr6	136172834	136516712	ENSG00000171408	PDE7B	+	protein_coding	27115	bA472E5.1	MIM:604645|HGNC:HGNC:8792|Ensembl:ENSG00000171408|HPRD:06870|Vega:OTTHUMG00000015641	6	6q23-q24	phosphodiesterase 7B	hsa00230(Purine metabolism)//hsa05032(Morphine addiction)	GO:0005829(cytosol)	GO:0004115(3',5'-cyclic-AMP phosphodiesterase activity)//GO:0046872(metal ion binding)//GO:0004114(3',5'-cyclic-nucleotide phosphodiesterase activity)	GO:0008152(metabolic process)//GO:0007268(synaptic transmission)//GO:0006198(cAMP catabolic process)//GO:0007165(signal transduction)
chr6	97987194	97987349	chr6:97987194-97987349	155	-7.55145	6.93001	4.95853	0.0259658	0.412734	down	0	0	0	0	0	62	4.15924	4.15924	4.15924	4.15924	4.15924	9.32878
chr6	53606283	53606443	chr6:53606283-53606443	160	-8.10179	7.41424	4.50354	0.0338287	0.412734	down	0	0	0	89	0	0	4.15924	4.15924	4.15924	9.86901	4.15924	4.15924
chr6	42249099	42249166	chr6:42249099-42249166	67	-7.77491	7.12396	4.88809	0.0270462	0.412734	down	0	0	0	0	76	0	4.15924	4.15924	4.15924	4.15924	9.54664	4.15924	chr6	42192669	42419789	ENSG00000124496	TRERF1	-	protein_coding	55809	BCAR2|HSA277276|RAPA|TREP132|TReP-132|dJ139D8.5	MIM:610322|HGNC:HGNC:18273|Ensembl:ENSG00000124496|HPRD:11647|Vega:OTTHUMG00000014698	6	6p21.1-p12.1	transcriptional regulating factor 1		GO:0005634(nucleus)	GO:0003700(transcription factor activity, sequence-specific DNA binding)//GO:0030374(ligand-dependent nuclear receptor transcription coactivator activity)//GO:0001104(RNA polymerase II transcription cofactor activity)//GO:0008134(transcription factor binding)//GO:0008301(DNA binding, bending)//GO:0046872(metal ion binding)	GO:0046885(regulation of hormone biosynthetic process)//GO:0006351(transcription, DNA-templated)//GO:0007275(multicellular organism development)//GO:0042592(homeostatic process)//GO:0006357(regulation of transcription from RNA polymerase II promoter)//GO:0006694(steroid biosynthetic process)//GO:0045893(positive regulation of transcription, DNA-templated)//GO:0006707(cholesterol catabolic process)
chr6	168052450	168052569	chr6:168052450-168052569	119	-6.57718	6.14011	4.01946	0.0449824	0.412734	down	0	0	0	0	13	19	4.15924	4.15924	4.15924	4.15924	7.1572	7.7105
chr6	87483735	87483862	chr6:87483735-87483862	127	-7.52834	6.91019	4.96433	0.0258789	0.412734	down	0	0	0	0	64	0	4.15924	4.15924	4.15924	4.15924	9.30516	4.15924
chr6	118084340	118084570	chr6:118084340-118084570	230	-7.48281	6.87127	4.97442	0.0257283	0.412734	down	0	0	0	0	62	0	4.15924	4.15924	4.15924	4.15924	9.26067	4.15924
chr6	8311670	8312157	chr6:8311670-8312157	487	-8.05249	7.36999	4.55161	0.0328918	0.412734	down	0	0	0	86	0	0	4.15924	4.15924	4.15924	9.8205	4.15924	4.15924
chr6	50130264	50130706	chr6:50130264-50130706	442	-7.43622	6.83161	4.98311	0.0255995	0.412734	down	0	0	0	56	0	0	4.15924	4.15924	4.15924	9.21678	4.15924	4.15924
chr6	560108	560275	chr6:560108-560275	167	-8.73292	7.99284	3.9092	0.0480269	0.412734	down	0	0	0	138	0	0	4.15924	4.15924	4.15924	10.492	4.15924	4.15924	chr6	485133	693117	ENSG00000112685	EXOC2	-	protein_coding	55770	SEC5|SEC5L1|Sec5p	MIM:615329|HGNC:HGNC:24968|Ensembl:ENSG00000112685|HPRD:11544|Vega:OTTHUMG00000137437	6	6p25.3	exocyst complex component 2	hsa04014(Ras signaling pathway)	GO:0016020(membrane)//GO:0005886(plasma membrane)//GO:0000145(exocyst)//GO:0043231(intracellular membrane-bounded organelle)//GO:0005829(cytosol)	GO:0019901(protein kinase binding)//GO:0017160(Ral GTPase binding)//GO:0047485(protein N-terminus binding)//GO:0005515(protein binding)	GO:0061024(membrane organization)//GO:0044267(cellular protein metabolic process)//GO:0001927(exocyst assembly)//GO:0006893(Golgi to plasma membrane transport)//GO:0006996(organelle organization)//GO:2000535(regulation of entry of bacterium into host cell)//GO:0015031(protein transport)
chr6	71799280	71799625	chr6:71799280-71799625	345	-7.32519	6.73793	4.99801	0.02538	0.412734	down	0	0	0	0	1	52	4.15924	4.15924	4.15924	4.15924	4.77991	9.08272
chr6	131923542	131923977	chr6:131923542-131923977	435	-7.48028	6.86911	4.97451	0.0257271	0.412734	down	0	0	0	0	0	59	4.15924	4.15924	4.15924	4.15924	4.15924	9.25927	chr6	131895106	131949369	ENSG00000112282	MED23	-	protein_coding	9439	ARC130|CRSP130|CRSP133|CRSP3|DRIP130|MRT18|SUR-2|SUR2	MIM:605042|HGNC:HGNC:2372|Ensembl:ENSG00000112282|HPRD:05436|Vega:OTTHUMG00000015565	6	6q22.33-q24.1	mediator complex subunit 23		GO:0005654(nucleoplasm)//GO:0005667(transcription factor complex)//GO:0016592(mediator complex)	GO:0005515(protein binding)//GO:0003713(transcription coactivator activity)	GO:0010628(positive regulation of gene expression)//GO:0010467(gene expression)//GO:2000409(positive regulation of T cell extravasation)//GO:0006367(transcription initiation from RNA polymerase II promoter)//GO:0006357(regulation of transcription from RNA polymerase II promoter)//GO:0006355(regulation of transcription, DNA-templated)
chr6	7669286	7669382	chr6:7669286-7669382	96	-7.33691	6.74777	4.99801	0.0253801	0.412734	down	0	0	0	0	56	0	4.15924	4.15924	4.15924	4.15924	9.11832	4.15924
chr6	130372657	130372833	chr6:130372657-130372833	176	-7.4595	6.8514	4.9793	0.025656	0.412734	down	0	0	0	0	61	0	4.15924	4.15924	4.15924	4.15924	9.2379	4.15924	chr6	130334844	130462594	ENSG00000198945	L3MBTL3	+	protein_coding	84456	MBT-1|MBT1	HGNC:HGNC:23035|Ensembl:ENSG00000198945|HPRD:11222|Vega:OTTHUMG00000015554	6	6q23	l(3)mbt-like 3 (Drosophila)		GO:0005634(nucleus)	GO:0003674(molecular_function)//GO:0005515(protein binding)	GO:0016568(chromatin modification)//GO:0030851(granulocyte differentiation)//GO:0006351(transcription, DNA-templated)//GO:0030225(macrophage differentiation)//GO:0043249(erythrocyte maturation)//GO:0006355(regulation of transcription, DNA-templated)
chr6	170485741	170485925	chr6:170485741-170485925	184	-6.51721	6.09491	3.91345	0.0479055	0.412734	down	0	0	0	7	1	22	4.15924	4.15924	4.15924	6.49202	4.77991	7.90512
chr6	3885073	3885320	chr6:3885073-3885320	247	-7.81648	7.16045	4.83075	0.0279602	0.412734	down	0	0	0	72	0	1	4.15924	4.15924	4.15924	9.56969	4.15924	4.80481
chr6	112440206	112440347	chr6:112440206-112440347	141	-8.03841	7.35742	4.56556	0.0326249	0.412734	down	0	0	0	1	0	86	4.15924	4.15924	4.15924	4.81626	4.15924	9.78962	chr6	112429963	112576141	ENSG00000112769	LAMA4	-	protein_coding	3910	CMD1JJ|LAMA3|LAMA4*-1	MIM:600133|HGNC:HGNC:6484|Ensembl:ENSG00000112769|HPRD:02532|Vega:OTTHUMG00000015386	6	6q21	laminin subunit alpha 4	hsa04151(PI3K-Akt signaling pathway)//hsa04510(Focal adhesion)//hsa04512(ECM-receptor interaction)//hsa05143(African trypanosomiasis)//hsa05145(Toxoplasmosis)//hsa05146(Amoebiasis)//hsa05200(Pathways in cancer)//hsa05222(Small cell lung cancer)	GO:0005605(basal lamina)//GO:0005604(basement membrane)//GO:0070062(extracellular exosome)//GO:0005576(extracellular region)//GO:0031012(extracellular matrix)	GO:0005102(receptor binding)//GO:0005201(extracellular matrix structural constituent)//GO:0005515(protein binding)	GO:0030334(regulation of cell migration)//GO:0030155(regulation of cell adhesion)//GO:0030198(extracellular matrix organization)//GO:0007155(cell adhesion)//GO:0001568(blood vessel development)//GO:0050873(brown fat cell differentiation)//GO:0045995(regulation of embryonic development)
chr6	8220534	8220623	chr6:8220534-8220623	89	-6.62304	6.17501	4.10122	0.0428564	0.412734	down	0	0	0	0	34	0	4.15924	4.15924	4.15924	4.15924	8.42813	4.15924
chr6	126218315	126218702	chr6:126218315-126218702	387	-7.9175	7.24968	4.70136	0.0301426	0.412734	down	0	0	0	0	0	80	4.15924	4.15924	4.15924	4.15924	4.15924	9.68747	chr6	126102307	126252266	ENSG00000111912	NCOA7	+	protein_coding	135112	ERAP140|ESNA1|NCOA7-AS|Nbla00052|Nbla10993|TLDC4|dJ187J11.3	MIM:609752|HGNC:HGNC:21081|Ensembl:ENSG00000111912|HPRD:14814|Vega:OTTHUMG00000015513	6	6q22.32	nuclear receptor coactivator 7		GO:0005622(intracellular)//GO:0005634(nucleus)	GO:0035257(nuclear hormone receptor binding)//GO:0030374(ligand-dependent nuclear receptor transcription coactivator activity)//GO:0005515(protein binding)	GO:0006351(transcription, DNA-templated)//GO:0045944(positive regulation of transcription from RNA polymerase II promoter)
chr6	104660123	104660407	chr6:104660123-104660407	284	-8.47826	7.75705	4.14887	0.0416665	0.412734	down	0	0	0	0	124	0	4.15924	4.15924	4.15924	4.15924	10.2395	4.15924
chr6	64663208	64663351	chr6:64663208-64663351	143	-7.55145	6.93001	4.95853	0.0259658	0.412734	down	0	0	0	0	0	62	4.15924	4.15924	4.15924	4.15924	4.15924	9.32878	chr6	64429876	66417118	ENSG00000188107	EYS	-	protein_coding	346007	C6orf178|C6orf179|C6orf180|EGFL10|EGFL11|RP25|SPAM|bA166P24.2|bA307F22.3|bA74E24.1|dJ1018A4.2|dJ22I17.2|dJ303F19.1	MIM:612424|HGNC:HGNC:21555|Ensembl:ENSG00000188107|HPRD:16853|Vega:OTTHUMG00000014971	6	6q12	eyes shut homolog (Drosophila)		GO:0070062(extracellular exosome)	GO:0003674(molecular_function)//GO:0005509(calcium ion binding)	GO:0043403(skeletal muscle tissue regeneration)//GO:0050908(detection of light stimulus involved in visual perception)
chr6	18360301	18360400	chr6:18360301-18360400	99	-6.67882	6.2174	4.20078	0.0404096	0.412734	down	0	0	0	33	0	0	4.15924	4.15924	4.15924	8.4837	4.15924	4.15924
chr7	126166723	126167228	chr7:126166723-126167228	505	-7.86258	7.20108	4.76895	0.0289812	0.412734	down	0	0	0	0	0	77	4.15924	4.15924	4.15924	4.15924	4.15924	9.63354	chr7	126078652	126893348	ENSG00000179603	GRM8	-	protein_coding	2918	GLUR8|GPRC1H|MGLUR8|mGlu8	MIM:601116|HGNC:HGNC:4600|Ensembl:ENSG00000179603|HPRD:03071|Vega:OTTHUMG00000022888	7	7q31.3-q32.1	glutamate receptor, metabotropic 8		GO:0016021(integral component of membrane)//GO:0005887(integral component of plasma membrane)//GO:0042734(presynaptic membrane)//GO:0005886(plasma membrane)	GO:0001642(group III metabotropic glutamate receptor activity)//GO:0008066(glutamate receptor activity)//GO:0004930(G-protein coupled receptor activity)	GO:0030818(negative regulation of cAMP biosynthetic process)//GO:0007608(sensory perception of smell)//GO:0007196(adenylate cyclase-inhibiting G-protein coupled glutamate receptor signaling pathway)//GO:0007186(G-protein coupled receptor signaling pathway)//GO:0007601(visual perception)
chr7	130794947	130795142	chr7:130794947-130795142	195	-6.61501	6.16866	4.08598	0.0432448	0.412734	down	0	0	0	24	6	2	4.15924	4.15924	4.15924	8.05102	6.23838	5.24923	chr7	130794855	131181395	ENSG00000128585	MKLN1	+	protein_coding	4289	TWA2	MIM:605623|HGNC:HGNC:7109|Ensembl:ENSG00000128585|HPRD:16129|Vega:OTTHUMG00000154880	7	7q32	muskelin 1		GO:0001726(ruffle)//GO:0005938(cell cortex)//GO:0005829(cytosol)		GO:0008360(regulation of cell shape)//GO:0031532(actin cytoskeleton reorganization)//GO:0007160(cell-matrix adhesion)//GO:0007165(signal transduction)
chr7	75858473	75858634	chr7:75858473-75858634	161	-8.13392	7.4432	4.4723	0.0344525	0.412734	down	0	0	0	0	0	93	4.15924	4.15924	4.15924	4.15924	4.15924	9.90032	chr7	75831216	75916605	ENSG00000177679	SRRM3	+	protein_coding	222183	-	HGNC:HGNC:26729|Ensembl:ENSG00000177679|HPRD:08219|Vega:OTTHUMG00000130489	7	7q11.23	serine/arginine repetitive matrix 3
chr7	104384891	104385287	chr7:104384891-104385287	396	-8.03805	7.35709	4.56595	0.0326174	0.412734	down	0	0	0	0	0	87	4.15924	4.15924	4.15924	4.15924	4.15924	9.80597	chr7	103969104	104549001	ENSG00000187416	LHFPL3	+	protein_coding	375612	LHFPL4	MIM:609719|HGNC:HGNC:6589|HPRD:17273	7	7q22.2	lipoma HMGIC fusion partner-like 3		GO:0016021(integral component of membrane)
chr7	149077615	149077853	chr7:149077615-149077853	238	-7.18442	6.62082	4.98958	0.025504	0.412734	down	0	0	0	0	0	48	4.15924	4.15924	4.15924	4.15924	4.15924	8.9712
chr7	112165821	112165979	chr7:112165821-112165979	158	-8.13375	7.44301	4.47243	0.03445	0.412734	down	0	0	0	91	0	0	4.15924	4.15924	4.15924	9.90046	4.15924	4.15924
chr7	97403803	97403922	chr7:97403803-97403922	119	-6.60533	6.16134	4.06894	0.0436829	0.412734	down	0	0	0	1	0	31	4.15924	4.15924	4.15924	4.81626	4.15924	8.36832
chr7	26364730	26364979	chr7:26364730-26364979	249	-7.96637	7.29309	4.64353	0.0311746	0.412734	down	0	0	0	81	0	0	4.15924	4.15924	4.15924	9.73584	4.15924	4.15924	chr7	26331541	26413949	ENSG00000086300	SNX10	+	protein_coding	29887	OPTB8	MIM:614780|HGNC:HGNC:14974|Ensembl:ENSG00000086300|HPRD:15409|Vega:OTTHUMG00000023650	7	7p15.2	sorting nexin 10		GO:0005783(endoplasmic reticulum)//GO:0005813(centrosome)//GO:0031313(extrinsic component of endosome membrane)//GO:0005634(nucleus)	GO:0035091(phosphatidylinositol binding)//GO:0051117(ATPase binding)//GO:0005515(protein binding)//GO:0005545(1-phosphatidylinositol binding)	GO:0006897(endocytosis)//GO:0071539(protein localization to centrosome)//GO:0042384(cilium assembly)//GO:0015031(protein transport)//GO:0016050(vesicle organization)//GO:0007032(endosome organization)//GO:0061512(protein localization to cilium)//GO:0030316(osteoclast differentiation)
chr7	75461516	75461698	chr7:75461516-75461698	182	-6.53262	6.1064	3.9403	0.0471467	0.412734	down	0	0	0	20	0	10	4.15924	4.15924	4.15924	7.8073	4.15924	6.89121
chr7	34674827	34675256	chr7:34674827-34675256	429	-7.7566	7.10791	4.91293	0.02666	0.412734	down	0	0	0	70	0	0	4.15924	4.15924	4.15924	9.53002	4.15924	4.15924
chr7	19437436	19437859	chr7:19437436-19437859	423	-7.09196	6.54497	4.90813	0.0267342	0.412734	down	0	0	0	0	0	45	4.15924	4.15924	4.15924	4.15924	4.15924	8.88151
chr7	286428	286542	chr7:286428-286542	114	-6.50681	6.08736	3.89652	0.0483907	0.412734	down	0	0	0	0	24	7	4.15924	4.15924	4.15924	4.15924	7.95648	6.46683	chr7	192969	300711	ENSG00000177706	FAM20C	+	protein_coding	56975	DMP-4|DMP4|GEF-CK|RNS	MIM:611061|HGNC:HGNC:22140|Ensembl:ENSG00000177706|HPRD:13298|Vega:OTTHUMG00000151401	7	7p22.3	family with sequence similarity 20 member C		GO:0070062(extracellular exosome)//GO:0005794(Golgi apparatus)//GO:0005615(extracellular space)	GO:0005524(ATP binding)//GO:0005515(protein binding)//GO:0030145(manganese ion binding)//GO:0004674(protein serine/threonine kinase activity)//GO:0005509(calcium ion binding)	GO:0051174(regulation of phosphorus metabolic process)//GO:0040036(regulation of fibroblast growth factor receptor signaling pathway)//GO:0045669(positive regulation of osteoblast differentiation)//GO:0006468(protein phosphorylation)//GO:0036179(osteoclast maturation)//GO:0031214(biomineral tissue development)//GO:0071895(odontoblast differentiation)//GO:0070166(enamel mineralization)//GO:0097187…
chr7	119357233	119357548	chr7:119357233-119357548	315	-6.77265	6.29013	4.37157	0.0365473	0.412734	down	0	0	0	0	0	36	4.15924	4.15924	4.15924	4.15924	4.15924	8.57318
chr7	118081976	118082200	chr7:118081976-118082200	224	-8.44525	7.72652	4.18361	0.0408209	0.412734	down	0	0	0	113	0	0	4.15924	4.15924	4.15924	10.2076	4.15924	4.15924
chr8	145120593	145120984	chr8:145120593-145120984	391	-7.84671	7.18707	4.78961	0.0286357	0.412734	down	0	0	0	68	7	0	4.15924	4.15924	4.15924	9.48922	6.41115	4.15924
chr8	121681244	121681361	chr8:121681244-121681361	117	-7.12344	6.5707	4.95258	0.0260553	0.412734	down	0	0	0	0	0	46	4.15924	4.15924	4.15924	4.15924	4.15924	8.91203	chr8	121547985	121825513	ENSG00000172164	SNTB1	-	protein_coding	6641	59-DAP|A1B|BSYN2|DAPA1B|SNT2|SNT2B1|TIP-43	MIM:600026|HGNC:HGNC:11168|Ensembl:ENSG00000172164|HPRD:02490|Vega:OTTHUMG00000165041	8	8q23-q24	syntrophin beta 1		GO:0005737(cytoplasm)//GO:0043234(protein complex)//GO:0045202(synapse)//GO:0042383(sarcolemma)//GO:0016010(dystrophin-associated glycoprotein complex)//GO:0005856(cytoskeleton)//GO:0005925(focal adhesion)	GO:0005515(protein binding)//GO:0005198(structural molecule activity)//GO:0005516(calmodulin binding)//GO:0003779(actin binding)//GO:0030165(PDZ domain binding)	GO:0006936(muscle contraction)
chr8	37620173	37620323	chr8:37620173-37620323	150	-7.15938	6.60019	4.98541	0.0255655	0.412734	down	0	0	0	25	8	14	4.15924	4.15924	4.15924	8.10602	6.56543	7.31322	chr8	37620111	37637283	ENSG00000147471	PROSC	+	protein_coding	11212	-	MIM:604436|HGNC:HGNC:9457|Ensembl:ENSG00000147471|HPRD:16060|Vega:OTTHUMG00000164024	8	8p11.2	proline synthetase co-transcribed homolog (bacterial)		GO:0005622(intracellular)//GO:0005739(mitochondrion)//GO:0005737(cytoplasm)//GO:0070062(extracellular exosome)	GO:0030170(pyridoxal phosphate binding)	GO:0008150(biological_process)
chr8	27528699	27528840	chr8:27528699-27528840	141	-6.71079	6.24206	4.25902	0.0390466	0.412734	down	0	0	0	22	0	12	4.15924	4.15924	4.15924	7.9343	4.15924	7.11759	chr8	27491385	27534293	ENSG00000168077	SCARA3	+	protein_coding	51435	APC7|CSR|CSR1|MSLR1|MSRL1	MIM:602728|HGNC:HGNC:19000|Ensembl:ENSG00000168077|HPRD:04104|Vega:OTTHUMG00000163898	8	8p21	scavenger receptor class A member 3		GO:0016021(integral component of membrane)//GO:0005581(collagen trimer)//GO:0005789(endoplasmic reticulum membrane)//GO:0000139(Golgi membrane)	GO:0005044(scavenger receptor activity)//GO:0005515(protein binding)	GO:0034138(toll-like receptor 3 signaling pathway)//GO:0009650(UV protection)//GO:0006898(receptor-mediated endocytosis)//GO:0006979(response to oxidative stress)
chr8	41435845	41436154	chr8:41435845-41436154	309	-6.49432	6.07773	3.87443	0.0490314	0.412734	down	0	0	0	29	0	0	4.15924	4.15924	4.15924	8.30719	4.15924	4.15924	chr8	41434706	41482520	ENSG00000158669	AGPAT6	+	protein_coding
chr8	71837223	71837413	chr8:71837223-71837413	190	-6.85524	6.35505	4.52157	0.0334741	0.412734	down	0	0	0	0	40	0	4.15924	4.15924	4.15924	4.15924	8.65133	4.15924
chr8	33895968	33896186	chr8:33895968-33896186	218	-8.12633	7.43643	4.47978	0.0343021	0.412734	down	0	0	0	1	96	0	4.15924	4.15924	4.15924	4.81626	9.87647	4.15924
chr8	123210788	123211020	chr8:123210788-123211020	232	-7.18494	6.62124	4.98939	0.0255068	0.412734	down	0	0	0	47	0	0	4.15924	4.15924	4.15924	8.97229	4.15924	4.15924
chr9	139095565	139095924	chr9:139095565-139095924	359	-7.29813	6.71527	4.99923	0.0253621	0.412734	down	0	0	0	21	32	0	4.15924	4.15924	4.15924	7.8722	8.34534	4.15924	chr9	139088096	139096955	ENSG00000107187	LHX3	-	protein_coding	8022	CPHD3|LIM3|M2-LHX3	MIM:600577|HGNC:HGNC:6595|Ensembl:ENSG00000107187|HPRD:02783|Vega:OTTHUMG00000020924	9	9q34.3	LIM homeobox 3		GO:0005667(transcription factor complex)//GO:0005634(nucleus)	GO:0001076(transcription factor activity, RNA polymerase II transcription factor binding)//GO:0043565(sequence-specific DNA binding)//GO:0008270(zinc ion binding)//GO:0001085(RNA polymerase II transcription factor binding)	GO:0021527(spinal cord association neuron differentiation)//GO:0021520(spinal cord motor neuron cell fate specification)//GO:0021526(medial motor column neuron differentiation)//GO:0021521(ventral spinal cord interneuron specification)//GO:0048839(inner ear development)//GO:0009887(organ morphogenesis)//GO:0006351(transcription, DNA-templated)//GO:0045944(positive regulation of transcription from…
chr9	35140042	35140249	chr9:35140042-35140249	207	-6.61089	6.16554	4.07871	0.043431	0.412734	down	0	0	0	24	8	0	4.15924	4.15924	4.15924	8.05102	6.56543	4.15924
chr9	109623589	109623798	chr9:109623589-109623798	209	-7.84853	7.18871	4.78749	0.0286709	0.412734	down	0	0	0	0	80	0	4.15924	4.15924	4.15924	4.15924	9.61891	4.15924
chr9	128752793	128752868	chr9:128752793-128752868	75	-6.59606	6.15433	4.05262	0.0441071	0.412734	down	0	0	0	0	4	28	4.15924	4.15924	4.15924	4.15924	5.81476	8.22982
chr9	14612854	14613129	chr9:14612854-14613129	275	-8.13392	7.4432	4.4723	0.0344525	0.412734	down	0	0	0	0	0	93	4.15924	4.15924	4.15924	4.15924	4.15924	9.90032	chr9	14611069	14693469	ENSG00000175893	ZDHHC21	-	protein_coding	340481	9130404H11Rik|DHHC-21|DHHC21|DNZ1|HSPC097	MIM:614605|HGNC:HGNC:20750|Ensembl:ENSG00000175893|HPRD:15716|Vega:OTTHUMG00000019573	9	9p22.3	zinc finger DHHC-type containing 21		GO:0005886(plasma membrane)//GO:0005794(Golgi apparatus)//GO:0000139(Golgi membrane)//GO:0016021(integral component of membrane)	GO:0016409(palmitoyltransferase activity)//GO:0008270(zinc ion binding)//GO:0019706(protein-cysteine S-palmitoyltransferase activity)	GO:0018345(protein palmitoylation)//GO:0048733(sebaceous gland development)//GO:0018230(peptidyl-L-cysteine S-palmitoylation)//GO:0001942(hair follicle development)//GO:0046209(nitric oxide metabolic process)//GO:0044281(small molecule metabolic process)//GO:0050999(regulation of nitric-oxide synthase activity)
chr9	25039798	25040022	chr9:25039798-25040022	224	-8.62218	7.89004	4.00933	0.0452535	0.412734	down	0	0	0	0	136	1	4.15924	4.15924	4.15924	4.15924	10.3709	4.80481
chr9	34138918	34139061	chr9:34138918-34139061	143	-6.58952	6.14925	4.04054	0.0444239	0.412734	down	0	0	0	31	0	0	4.15924	4.15924	4.15924	8.39814	4.15924	4.15924
chr9	2428809	2428997	chr9:2428809-2428997	188	-8.1493	7.45706	4.45901	0.0347217	0.412734	down	0	0	0	0	0	94	4.15924	4.15924	4.15924	4.15924	4.15924	9.91547
chr9	99838391	99838632	chr9:99838391-99838632	241	-8.45662	7.73714	4.17156	0.0411121	0.412734	down	0	0	0	0	119	3	4.15924	4.15924	4.15924	4.15924	10.181	5.5885
chr9	21934461	21934530	chr9:21934461-21934530	69	-8.69058	7.9534	3.94686	0.0469633	0.412734	down	0	0	0	134	0	0	4.15924	4.15924	4.15924	10.4501	4.15924	4.15924	chr9	21802635	22032985	ENSG00000264545	RP11-145E5.5	+	protein_coding
chr9	37148501	37148596	chr9:37148501-37148596	95	-8.08554	7.39964	4.51937	0.033517	0.412734	down	0	0	0	88	0	0	4.15924	4.15924	4.15924	9.85302	4.15924	4.15924	chr9	37120536	37358146	ENSG00000147905	ZCCHC7	+	protein_coding	84186	AIR1|HSPC086	HGNC:HGNC:26209|Ensembl:ENSG00000147905|HPRD:15703|Vega:OTTHUMG00000019915	9	9p13.2	zinc finger CCHC-type containing 7	hsa03018(RNA degradation)	GO:0005730(nucleolus)//GO:0005737(cytoplasm)	GO:0044822(poly(A) RNA binding)//GO:0008270(zinc ion binding)//GO:0005515(protein binding)
chr9	78967815	78968138	chr9:78967815-78968138	323	-8.0692	7.38501	4.53537	0.0332053	0.412734	down	0	0	0	0	2	87	4.15924	4.15924	4.15924	4.15924	5.21248	9.80597	chr9	78505560	78977255	ENSG00000099139	PCSK5	+	protein_coding	5125	PC5|PC6|PC6A|SPC6	MIM:600488|HGNC:HGNC:8747|Ensembl:ENSG00000099139|HPRD:08985|Vega:OTTHUMG00000020039	9	9q21.3	proprotein convertase subtilisin/kexin type 5		GO:0016021(integral component of membrane)//GO:0005794(Golgi apparatus)//GO:0005615(extracellular space)//GO:0005796(Golgi lumen)//GO:0030141(secretory granule)	GO:0008233(peptidase activity)//GO:0042277(peptide binding)//GO:0005515(protein binding)//GO:0004252(serine-type endopeptidase activity)	GO:0003279(cardiac septum development)//GO:0032455(nerve growth factor processing)//GO:0048011(neurotrophin TRK receptor signaling pathway)//GO:0006508(proteolysis)//GO:0001822(kidney development)//GO:0048706(embryonic skeletal system development)//GO:0030323(respiratory tube development)//GO:0007507(heart development)//GO:0006465(signal peptide processing)//GO:0042089(cytokine biosynthetic proce…
chr9	16484098	16484171	chr9:16484098-16484171	73	-8.22382	7.52445	4.39493	0.03605	0.412734	down	0	0	0	0	0	99	4.15924	4.15924	4.15924	4.15924	4.15924	9.98889	chr9	16409501	16870841	ENSG00000173068	BNC2	-	protein_coding	54796	BSN2	MIM:608669|HGNC:HGNC:30988|Ensembl:ENSG00000173068|HPRD:12274|Vega:OTTHUMG00000019593	9	9p22.2	basonuclin 2		GO:0005886(plasma membrane)//GO:0005634(nucleus)//GO:0005737(cytoplasm)	GO:0008270(zinc ion binding)//GO:0046872(metal ion binding)//GO:0003677(DNA binding)	GO:0003416(endochondral bone growth)//GO:0060021(palate development)//GO:0043586(tongue development)//GO:0006351(transcription, DNA-templated)//GO:0060485(mesenchyme development)//GO:0006355(regulation of transcription, DNA-templated)
chrX	25964707	25964984	chrX:25964707-25964984	277	-8.57074	7.84226	4.05776	0.043973	0.412734	down	0	0	0	0	0	126	4.15924	4.15924	4.15924	4.15924	4.15924	10.3314
chrX	55181623	55181801	chrX:55181623-55181801	178	-7.70502	7.06287	4.92828	0.0264242	0.412734	down	0	0	0	0	0	69	4.15924	4.15924	4.15924	4.15924	4.15924	9.47904	chrX	55169535	55187743	ENSG00000182518	FAM104B	-	protein_coding	90736	CXorf44	HGNC:HGNC:25085|Ensembl:ENSG00000182518|HPRD:06457|Vega:OTTHUMG00000021646	X	Xp11.21	family with sequence similarity 104 member B
chrX	136021810	136021946	chrX:136021810-136021946	136	-8.16502	7.47121	4.44545	0.0349984	0.412734	down	0	0	0	93	0	0	4.15924	4.15924	4.15924	9.93124	4.15924	4.15924
chrX	16783980	16784230	chrX:16783980-16784230	250	-7.65689	7.02103	4.93612	0.0263046	0.412734	down	0	0	0	0	70	0	4.15924	4.15924	4.15924	4.15924	9.43094	4.15924
chrX	110134548	110134835	chrX:110134548-110134835	287	-7.64119	7.00742	4.93924	0.0262571	0.412734	down	0	0	0	0	0	66	4.15924	4.15924	4.15924	4.15924	4.15924	9.41655
chrX	124026787	124027065	chrX:124026787-124027065	278	-6.51224	6.09122	3.90499	0.0481475	0.412734	down	0	0	0	0	0	30	4.15924	4.15924	4.15924	4.15924	4.15924	8.32362	chrX	123509753	124097666	ENSG00000009694	TENM1	-	protein_coding	10178	ODZ1|ODZ3|TEN-M1|TNM|TNM1	MIM:300588|HGNC:HGNC:8117|Ensembl:ENSG00000009694|HPRD:06669|Vega:OTTHUMG00000022721	X	Xq25	teneurin transmembrane protein 1		GO:0005886(plasma membrane)//GO:0005887(integral component of plasma membrane)//GO:0005576(extracellular region)//GO:0048471(perinuclear region of cytoplasm)//GO:0005794(Golgi apparatus)//GO:0016363(nuclear matrix)//GO:0016607(nuclear speck)//GO:0005783(endoplasmic reticulum)//GO:0005634(nucleus)//GO:0005856(cytoskeleton)//GO:0005737(cytoplasm)	GO:0046982(protein heterodimerization activity)//GO:0008201(heparin binding)//GO:0042803(protein homodimerization activity)	GO:0043406(positive regulation of MAP kinase activity)//GO:0006351(transcription, DNA-templated)//GO:0033138(positive regulation of peptidyl-serine phosphorylation)//GO:0007218(neuropeptide signaling pathway)//GO:0090316(positive regulation of intracellular protein transport)//GO:0051491(positive regulation of filopodium assembly)//GO:0006359(regulation of transcription from RNA polymerase III pr…
chrX	79164275	79164380	chrX:79164275-79164380	105	-7.93557	7.26577	4.67937	0.0305308	0.412734	down	0	0	0	0	85	0	4.15924	4.15924	4.15924	4.15924	9.70445	4.15924
chrX	18367947	18368079	chrX:18367947-18368079	132	-8.42673	7.70957	4.20309	0.0403545	0.412734	down	0	0	0	0	0	114	4.15924	4.15924	4.15924	4.15924	4.15924	10.1891	chrX	18257434	18372847	ENSG00000102098	SCML2	-	protein_coding	10389	-	MIM:300208|HGNC:HGNC:10581|Ensembl:ENSG00000102098|HPRD:02195|Vega:OTTHUMG00000021212	X	Xp22	sex comb on midleg-like 2 (Drosophila)		GO:0031519(PcG protein complex)//GO:0005634(nucleus)	GO:0003677(DNA binding)//GO:0003700(transcription factor activity, sequence-specific DNA binding)	GO:0009653(anatomical structure morphogenesis)//GO:0006351(transcription, DNA-templated)//GO:0006355(regulation of transcription, DNA-templated)
chrX	19893075	19893224	chrX:19893075-19893224	149	-7.17055	6.60939	4.98742	0.0255358	0.412734	down	0	0	0	27	1	19	4.15924	4.15924	4.15924	8.21011	4.77991	7.7105	chrX	19552093	19905719	ENSG00000147010	SH3KBP1	-	protein_coding	30011	CD2BP3|CIN85|GIG10|HSB-1|HSB1|MIG18	MIM:300374|HGNC:HGNC:13867|Ensembl:ENSG00000147010|HPRD:02301|Vega:OTTHUMG00000021227	X	Xp22.1-p21.3	SH3-domain kinase binding protein 1	hsa04144(Endocytosis)	GO:0030139(endocytic vesicle)//GO:0005886(plasma membrane)//GO:0030659(cytoplasmic vesicle membrane)//GO:0043005(neuron projection)//GO:0005829(cytosol)//GO:0045202(synapse)//GO:0005911(cell-cell junction)//GO:0005856(cytoskeleton)//GO:0005925(focal adhesion)	GO:0017124(SH3 domain binding)//GO:0005515(protein binding)	GO:0006897(endocytosis)//GO:0008360(regulation of cell shape)//GO:0007010(cytoskeleton organization)//GO:0007267(cell-cell signaling)//GO:0042059(negative regulation of epidermal growth factor receptor signaling pathway)//GO:0007173(epidermal growth factor receptor signaling pathway)//GO:0016477(cell migration)//GO:0006915(apoptotic process)
chrX	47994587	47994716	chrX:47994587-47994716	129	-6.56795	6.13302	4.00271	0.0454316	0.412734	down	0	0	0	9	0	22	4.15924	4.15924	4.15924	6.78951	4.15924	7.90512
chrX	110903385	110903733	chrX:110903385-110903733	348	-8.36221	7.65046	4.27589	0.0386608	0.412734	down	0	0	0	0	0	109	4.15924	4.15924	4.15924	4.15924	4.15924	10.1254
chrX	136021812	136021950	chrX:136021812-136021950	138	-8.21068	7.51251	4.40619	0.0358128	0.412734	down	0	0	0	96	0	0	4.15924	4.15924	4.15924	9.97622	4.15924	4.15924
