# Supplementary material for: Differential expression and analysis of extrachromosomal circular DNAs as serum biomarkers in pulmonary arterial hypertension
Source: Respir Res. 2024 Apr 25;25:181. doi: 10.1186/s12931-024-02808-z (PMC11046951; doi:10.1186/s12931-024-02808-z)
Supplement: Supplementary file 5 — Supplementary Material 5 [file 12931_2024_2808_MOESM5_ESM.xlsx]

## Sheet: up.PH_vs_Control
up.PH_vs_Control Column A-E: eccDNA genomic position & length. Column F-K: statistics results between samples by edgeR packages. Column L-Q: split read counts of each sample. Column R-V: normalized split read counts by edgeR packages. Column X-AN: gene annotation information of eccDNA. some eccDNAs without mRNA annotation. Ref: Circle-Map: Sensitive detection of circular DNAs at single-nucleotide…
eccDNA position & length					edgeR statistics results						Raw split counts						Normalized split counts						Annotations
ecc_chr	ecc_start	ecc_end	ecc_location	ecc_length	logFC	logCPM	F	PValue	FDR	regulation	PH1	PH2	PH3	Control1	Control2	Control3	PH1	PH2	PH3	Control1	Control2	Control3	chr	start	end	gene_id	gene_name	strand	biotype	GeneID	Synonyms	dbXrefs	chromosome	map_location	description	pathway	GO-CC	GO-MF	GO-BP
chr1	37617261	37617488	chr1:37617261-37617488	227	7.0585	6.52088	4.63382	0.0313515	0.412734	up	0	1	40	0	0	0	4.15924	4.574	8.83652	4.15924	4.15924	4.15924
chr1	176645358	176645469	chr1:176645358-176645469	111	7.32049	6.73697	4.772	0.02893	0.412734	up	0	89	0	0	0	0	4.15924	9.09678	4.15924	4.15924	4.15924	4.15924	chr1	176432307	176814735	ENSG00000116183	PAPPA2	+	protein_coding	60676	PAPP-A2|PAPP-E|PAPPE|PLAC3	HGNC:HGNC:14615|Ensembl:ENSG00000116183|HPRD:10156|Vega:OTTHUMG00000035025	1	1q25.2	pappalysin 2		GO:0005622(intracellular)//GO:0070062(extracellular exosome)//GO:0005576(extracellular region)	GO:0008237(metallopeptidase activity)//GO:0008270(zinc ion binding)	GO:0006508(proteolysis)//GO:0044267(cellular protein metabolic process)//GO:0001558(regulation of cell growth)//GO:0060349(bone morphogenesis)
chr1	234068294	234068859	chr1:234068294-234068859	565	7.18603	6.62531	4.76072	0.0291202	0.412734	up	0	81	0	0	0	0	4.15924	8.96554	4.15924	4.15924	4.15924	4.15924	chr1	234040679	234460262	ENSG00000183780	SLC35F3	+	protein_coding	148641	-	HGNC:HGNC:23616|Ensembl:ENSG00000183780|HPRD:15378|Vega:OTTHUMG00000037929	1	1q42.2	solute carrier family 35 member F3		GO:0016021(integral component of membrane)		GO:0015888(thiamine transport)
chr1	81794902	81795263	chr1:81794902-81795263	361	7.035	6.50184	4.59885	0.0319974	0.412734	up	6	0	35	0	0	0	6.15648	4.15924	8.65191	4.15924	4.15924	4.15924	chr1	81771845	82458120	ENSG00000117114	LPHN2	+	protein_coding
chr1	47754672	47754848	chr1:47754672-47754848	176	7.0027	6.47572	4.54899	0.0329421	0.412734	up	0	0	39	0	0	0	4.15924	4.15924	8.80144	4.15924	4.15924	4.15924	chr1	47715811	47779819	ENSG00000123473	STIL	-	protein_coding	6491	MCPH7|SIL	MIM:181590|HGNC:HGNC:10879|Ensembl:ENSG00000123473|HPRD:01627|Vega:OTTHUMG00000007851	1	1p32	SCL/TAL1 interrupting locus		GO:0005813(centrosome)//GO:0005814(centriole)//GO:0005737(cytoplasm)//GO:0005829(cytosol)	GO:0005515(protein binding)	GO:0060271(cilium morphogenesis)//GO:0007052(mitotic spindle organization)//GO:0045737(positive regulation of cyclin-dependent protein serine/threonine kinase activity)//GO:0051298(centrosome duplication)//GO:0035264(multicellular organism growth)//GO:0021915(neural tube development)//GO:0008283(cell proliferation)//GO:0030900(forebrain development)//GO:0001701(in utero embryonic development)//GO…
chr1	61792518	61792825	chr1:61792518-61792825	307	6.82709	6.33703	4.26796	0.0388416	0.412734	up	0	63	0	0	0	0	4.15924	8.61763	4.15924	4.15924	4.15924	4.15924	chr1	61330931	61928465	ENSG00000162599	NFIA	+	protein_coding	4774	CTF|NF-I/A|NF1-A|NFI-A|NFI-L	MIM:600727|HGNC:HGNC:7784|Ensembl:ENSG00000162599|HPRD:09007|Vega:OTTHUMG00000008618	1	1p31.3-p31.2	nuclear factor I/A		GO:0005654(nucleoplasm)//GO:0005634(nucleus)//GO:0030054(cell junction)	GO:0000978(RNA polymerase II core promoter proximal region sequence-specific DNA binding)//GO:0003700(transcription factor activity, sequence-specific DNA binding)//GO:0003682(chromatin binding)//GO:0008134(transcription factor binding)//GO:0001077(transcriptional activator activity, RNA polymerase II core promoter proximal region sequence-specific binding)//GO:0003677(DNA binding)	GO:0006351(transcription, DNA-templated)//GO:0060074(synapse maturation)//GO:0019079(viral genome replication)//GO:0006366(transcription from RNA polymerase II promoter)//GO:0045944(positive regulation of transcription from RNA polymerase II promoter)//GO:0000122(negative regulation of transcription from RNA polymerase II promoter)//GO:0006260(DNA replication)//GO:0006355(regulation of transcript…
chr1	71635209	71635391	chr1:71635209-71635391	182	8.29824	7.59381	4.1676	0.0412084	0.412734	up	118	0	0	0	0	0	10.0625	4.15924	4.15924	4.15924	4.15924	4.15924
chr1	175299455	175299515	chr1:175299455-175299515	60	8.15009	7.45934	4.27804	0.0386119	0.412734	up	0	1	86	0	0	0	4.15924	4.574	9.91038	4.15924	4.15924	4.15924	chr1	175284330	175712906	ENSG00000116147	TNR	-	protein_coding	7143	TN-R	MIM:601995|HGNC:HGNC:11953|Ensembl:ENSG00000116147|HPRD:03589	1	1q24	tenascin R	hsa04151(PI3K-Akt signaling pathway)//hsa04510(Focal adhesion)//hsa04512(ECM-receptor interaction)//hsa05206(MicroRNAs in cancer)	GO:0005576(extracellular region)//GO:0009986(cell surface)//GO:0072534(perineuronal net)//GO:0045121(membrane raft)//GO:0005578(proteinaceous extracellular matrix)//GO:0005654(nucleoplasm)//GO:0005634(nucleus)//GO:0005737(cytoplasm)		GO:0050808(synapse organization)//GO:0007411(axon guidance)//GO:0060291(long-term synaptic potentiation)//GO:0051971(positive regulation of transmission of nerve impulse)//GO:0007158(neuron cell-cell adhesion)//GO:0030198(extracellular matrix organization)//GO:0022408(negative regulation of cell-cell adhesion)//GO:0035641(locomotory exploration behavior)//GO:0007155(cell adhesion)//GO:0051968(pos…
chr1	235303686	235303836	chr1:235303686-235303836	150	6.76674	6.28982	4.16225	0.0413387	0.412734	up	9	47	0	0	0	0	6.61567	8.21711	4.15924	4.15924	4.15924	4.15924	chr1	235294498	235324772	ENSG00000188739	RBM34	-	protein_coding	23029	-	HGNC:HGNC:28965|Ensembl:ENSG00000188739|HPRD:11065|Vega:OTTHUMG00000039620	1	1q42.3	RNA binding motif protein 34		GO:0005730(nucleolus)//GO:0005634(nucleus)	GO:0044822(poly(A) RNA binding)//GO:0000166(nucleotide binding)//GO:0003676(nucleic acid binding)
chr1	235303686	235303836	chr1:235303686-235303836	150	6.76674	6.28982	4.16225	0.0413387	0.412734	up	9	47	0	0	0	0	6.61567	8.21711	4.15924	4.15924	4.15924	4.15924	chr1	235294949	235491534	ENSG00000054267	ARID4B	-	protein_coding	51742	BCAA|BRCAA1|RBBP1L1|RBP1L1|SAP180	MIM:609696|HGNC:HGNC:15550|Ensembl:ENSG00000054267|HPRD:10661|Vega:OTTHUMG00000039621	1	1q42.3	AT-rich interaction domain 4B		GO:0005634(nucleus)//GO:0005575(cellular_component)//GO:0005737(cytoplasm)//GO:0005654(nucleoplasm)	GO:0003674(molecular_function)//GO:0005515(protein binding)//GO:0044212(transcription regulatory region DNA binding)//GO:0003677(DNA binding)	GO:0006325(chromatin organization)//GO:0006349(regulation of gene expression by genetic imprinting)//GO:0040029(regulation of gene expression, epigenetic)//GO:0010467(gene expression)//GO:0006351(transcription, DNA-templated)//GO:0007283(spermatogenesis)//GO:0097368(establishment of Sertoli cell barrier)//GO:0036124(histone H3-K9 trimethylation)//GO:0045944(positive regulation of transcription fr…
chr1	151965893	151966047	chr1:151965893-151966047	154	6.66393	6.21019	3.98176	0.0459998	0.412734	up	25	19	0	0	0	0	7.91072	7.03276	4.15924	4.15924	4.15924	4.15924	chr1	151955391	151966866	ENSG00000197747	S100A10	-	protein_coding	6281	42C|ANX2L|ANX2LG|CAL1L|CLP11|Ca[1]|GP11|P11|p10	MIM:114085|HGNC:HGNC:10487|Ensembl:ENSG00000197747|HPRD:00232|Vega:OTTHUMG00000013068	1	1q21	S100 calcium binding protein A10		GO:0019897(extrinsic component of plasma membrane)//GO:0070062(extracellular exosome)//GO:0045121(membrane raft)	GO:0008289(lipid binding)//GO:0005515(protein binding)//GO:0044325(ion channel binding)//GO:0005509(calcium ion binding)//GO:0042803(protein homodimerization activity)	GO:0090002(establishment of protein localization to plasma membrane)//GO:0051290(protein heterotetramerization)//GO:0051099(positive regulation of binding)//GO:0001765(membrane raft assembly)//GO:0006900(membrane budding)//GO:0051496(positive regulation of stress fiber assembly)//GO:0043547(positive regulation of GTPase activity)//GO:1900026(positive regulation of substrate adhesion-dependent cel…
chr1	45846480	45846699	chr1:45846480-45846699	219	8.22951	7.53196	4.21641	0.0400389	0.412734	up	0	168	0	0	0	0	4.15924	9.99106	4.15924	4.15924	4.15924	4.15924	chr1	45809555	45956872	ENSG00000070759	TESK2	-	protein_coding	10420	-	MIM:604746|HGNC:HGNC:11732|Ensembl:ENSG00000070759|Vega:OTTHUMG00000007680	1	1p32	testis-specific kinase 2		GO:0005654(nucleoplasm)//GO:0005634(nucleus)//GO:0005737(cytoplasm)	GO:0004674(protein serine/threonine kinase activity)//GO:0004672(protein kinase activity)//GO:0004712(protein serine/threonine/tyrosine kinase activity)//GO:0005524(ATP binding)//GO:0004713(protein tyrosine kinase activity)//GO:0046872(metal ion binding)//GO:0005515(protein binding)	GO:0018108(peptidyl-tyrosine phosphorylation)//GO:0030036(actin cytoskeleton organization)//GO:0006468(protein phosphorylation)//GO:0007283(spermatogenesis)//GO:0048041(focal adhesion assembly)
chr1	6851028	6851122	chr1:6851028-6851122	94	6.68431	6.22649	4.0203	0.0449601	0.412734	up	0	57	0	0	0	0	4.15924	8.48013	4.15924	4.15924	4.15924	4.15924	chr1	6845384	7829766	ENSG00000171735	CAMTA1	+	protein_coding	23261	CANPMR	MIM:611501|HGNC:HGNC:18806|Ensembl:ENSG00000171735|HPRD:16681|Vega:OTTHUMG00000001212	1	1p36.31-p36.23	calmodulin binding transcription activator 1		GO:0005634(nucleus)//GO:0005737(cytoplasm)	GO:0001077(transcriptional activator activity, RNA polymerase II core promoter proximal region sequence-specific binding)//GO:0043565(sequence-specific DNA binding)	GO:0006366(transcription from RNA polymerase II promoter)//GO:0045944(positive regulation of transcription from RNA polymerase II promoter)//GO:0050885(neuromuscular process controlling balance)
chr1	104630553	104630696	chr1:104630553-104630696	143	7.92686	7.2604	4.49243	0.0340491	0.412734	up	0	136	0	0	0	0	4.15924	9.69215	4.15924	4.15924	4.15924	4.15924
chr1	181997907	181998304	chr1:181997907-181998304	397	7.07443	6.53383	4.65544	0.030959	0.412734	up	0	0	41	0	0	0	4.15924	4.15924	8.87077	4.15924	4.15924	4.15924
chr1	41511251	41511406	chr1:41511251-41511406	155	7.38817	6.79376	4.76253	0.0290895	0.412734	up	0	0	51	0	0	0	4.15924	4.15924	9.1748	4.15924	4.15924	4.15924	chr1	41492872	41707826	ENSG00000010803	SCMH1	-	protein_coding	22955	Scml3	MIM:616396|HGNC:HGNC:19003|Ensembl:ENSG00000010803|HPRD:11540|Vega:OTTHUMG00000005720	1	1p34	sex comb on midleg homolog 1 (Drosophila)		GO:0005654(nucleoplasm)//GO:0005634(nucleus)//GO:0010369(chromocenter)	GO:0005515(protein binding)//GO:0003677(DNA binding)//GO:0003700(transcription factor activity, sequence-specific DNA binding)	GO:0016458(gene silencing)//GO:0006338(chromatin remodeling)//GO:0009653(anatomical structure morphogenesis)//GO:0006351(transcription, DNA-templated)//GO:0007283(spermatogenesis)//GO:0044267(cellular protein metabolic process)//GO:0043687(post-translational protein modification)//GO:0009952(anterior/posterior pattern specification)//GO:0045892(negative regulation of transcription, DNA-templated)…
chr1	54129205	54129350	chr1:54129205-54129350	145	8.59717	7.86761	3.88439	0.0487415	0.412734	up	0	0	118	0	0	0	4.15924	4.15924	10.3595	4.15924	4.15924	4.15924	chr1	53971910	54199877	ENSG00000174332	GLIS1	-	protein_coding	148979	-	MIM:610378|HGNC:HGNC:29525|Ensembl:ENSG00000174332|HPRD:13581|Vega:OTTHUMG00000008079	1	1p32.3	GLIS family zinc finger 1		GO:0005634(nucleus)	GO:0046872(metal ion binding)//GO:0001227(transcriptional repressor activity, RNA polymerase II transcription regulatory region sequence-specific binding)//GO:0000977(RNA polymerase II regulatory region sequence-specific DNA binding)//GO:0001228(transcriptional activator activity, RNA polymerase II transcription regulatory region sequence-specific binding)	GO:0006357(regulation of transcription from RNA polymerase II promoter)//GO:0006366(transcription from RNA polymerase II promoter)//GO:0045944(positive regulation of transcription from RNA polymerase II promoter)//GO:0000122(negative regulation of transcription from RNA polymerase II promoter)
chr1	187308536	187308618	chr1:187308536-187308618	82	7.84415	7.18699	4.58502	0.0322565	0.412734	up	0	0	70	0	0	0	4.15924	4.15924	9.6195	4.15924	4.15924	4.15924
chr1	151704200	151704358	chr1:151704200-151704358	158	7.17543	6.61655	4.75543	0.0292097	0.412734	up	54	0	0	0	0	0	8.96305	4.15924	4.15924	4.15924	4.15924	4.15924
chr1	40802073	40802394	chr1:40802073-40802394	321	7.64802	7.01584	4.71864	0.0298412	0.412734	up	0	2	60	0	0	0	4.15924	4.89577	9.40256	4.15924	4.15924	4.15924
chr1	208845070	208845331	chr1:208845070-208845331	261	7.27068	6.69533	4.76654	0.0290218	0.412734	up	0	0	47	0	0	0	4.15924	4.15924	9.06076	4.15924	4.15924	4.15924
chr1	107082660	107082694	chr1:107082660-107082694	34	7.28804	6.70986	4.77218	0.0289269	0.412734	up	0	87	0	0	0	0	4.15924	9.06507	4.15924	4.15924	4.15924	4.15924
chr1	52755493	52755600	chr1:52755493-52755600	107	7.44352	6.84057	4.75454	0.0292248	0.412734	up	0	0	53	0	0	0	4.15924	4.15924	9.22861	4.15924	4.15924	4.15924	chr1	52608046	52812358	ENSG00000157077	ZFYVE9	+	protein_coding	9372	MADHIP|NSP|PPP1R173|SARA|SMADIP	MIM:603755|HGNC:HGNC:6775|Ensembl:ENSG00000157077|HPRD:04782|Vega:OTTHUMG00000008061	1	1p32.3	zinc finger FYVE-type containing 9	hsa04144(Endocytosis)//hsa04350(TGF-beta signaling pathway)	GO:0031901(early endosome membrane)//GO:0005769(early endosome)	GO:0008236(serine-type peptidase activity)//GO:0046872(metal ion binding)//GO:0005515(protein binding)//GO:0005545(1-phosphatidylinositol binding)	GO:0006897(endocytosis)//GO:0007183(SMAD protein complex assembly)//GO:0030512(negative regulation of transforming growth factor beta receptor signaling pathway)//GO:0006508(proteolysis)//GO:0007179(transforming growth factor beta receptor signaling pathway)//GO:0007184(SMAD protein import into nucleus)
chr1	188405645	188405967	chr1:188405645-188405967	322	7.75929	7.11264	4.69177	0.0303111	0.412734	up	0	0	66	0	0	0	4.15924	4.15924	9.5366	4.15924	4.15924	4.15924
chr1	40817972	40818179	chr1:40817972-40818179	207	7.8234	7.16876	4.61108	0.0317699	0.412734	up	0	0	69	0	0	0	4.15924	4.15924	9.59922	4.15924	4.15924	4.15924	chr1	40810522	40888998	ENSG00000084070	SMAP2	+	protein_coding	64744	SMAP1L	HGNC:HGNC:25082|Ensembl:ENSG00000084070|HPRD:12442|Vega:OTTHUMG00000007301	1	1p35.3-p34.1	small ArfGAP2	hsa04144(Endocytosis)	GO:0005654(nucleoplasm)//GO:0005737(cytoplasm)	GO:0005096(GTPase activator activity)//GO:0046872(metal ion binding)//GO:0005515(protein binding)	GO:0043547(positive regulation of GTPase activity)
chr1	18819446	18819637	chr1:18819446-18819637	191	6.74586	6.27293	4.12248	0.0423212	0.412734	up	40	0	0	0	0	0	8.54806	4.15924	4.15924	4.15924	4.15924	4.15924
chr1	212015864	212016200	chr1:212015864-212016200	336	8.4011	7.68722	4.06856	0.0436929	0.412734	up	0	0	103	0	0	0	4.15924	4.15924	10.1662	4.15924	4.15924	4.15924
chr1	106044132	106044247	chr1:106044132-106044247	115	6.59531	6.15758	3.86237	0.0493851	0.412734	up	36	0	0	0	0	0	8.40369	4.15924	4.15924	4.15924	4.15924	4.15924
chr1	154342268	154342419	chr1:154342268-154342419	151	7.05012	6.51424	4.62445	0.0315232	0.412734	up	24	16	12	0	0	0	7.85629	6.82128	7.22546	4.15924	4.15924	4.15924
chr1	202019976	202020338	chr1:202019976-202020338	362	7.84304	7.18609	4.58741	0.0322115	0.412734	up	70	0	13	0	0	0	9.32559	4.15924	7.32763	4.15924	4.15924	4.15924
chr1	10543776	10543832	chr1:10543776-10543832	56	7.35022	6.76185	4.76843	0.0289899	0.412734	up	61	0	0	0	0	0	9.13296	4.15924	4.15924	4.15924	4.15924	4.15924	chr1	10532345	10690815	ENSG00000142655	PEX14	+	protein_coding	5195	NAPP2|PBD13A|Pex14p|dJ734G22.2	MIM:601791|HGNC:HGNC:8856|Ensembl:ENSG00000142655|HPRD:03477|Vega:OTTHUMG00000001908	1	1p36.22	peroxisomal biogenesis factor 14	hsa04146(Peroxisome)	GO:0005777(peroxisome)//GO:0016020(membrane)//GO:0043234(protein complex)//GO:0016021(integral component of membrane)//GO:0043231(intracellular membrane-bounded organelle)//GO:0005730(nucleolus)//GO:0005622(intracellular)//GO:0005778(peroxisomal membrane)//GO:0005634(nucleus)	GO:0048487(beta-tubulin binding)//GO:0005102(receptor binding)//GO:0047485(protein N-terminus binding)//GO:0003714(transcription corepressor activity)//GO:0005515(protein binding)//GO:0008017(microtubule binding)	GO:0007031(peroxisome organization)//GO:0051260(protein homooligomerization)//GO:0045892(negative regulation of transcription, DNA-templated)//GO:0034453(microtubule anchoring)//GO:0036250(peroxisome transport along microtubule)//GO:0044721(protein import into peroxisome matrix, substrate release)//GO:0016561(protein import into peroxisome matrix, translocation)//GO:0016560(protein import into pe…
chr1	234068292	234069359	chr1:234068292-234069359	1067	7.15035	6.59599	4.75344	0.0292435	0.412734	up	0	79	0	0	0	0	4.15924	8.93078	4.15924	4.15924	4.15924	4.15924	chr1	234040679	234460262	ENSG00000183780	SLC35F3	+	protein_coding	148641	-	HGNC:HGNC:23616|Ensembl:ENSG00000183780|HPRD:15378|Vega:OTTHUMG00000037929	1	1q42.2	solute carrier family 35 member F3		GO:0016021(integral component of membrane)		GO:0015888(thiamine transport)
chr1	225937283	225937433	chr1:225937283-225937433	150	6.68747	6.22863	4.02448	0.0448488	0.412734	up	0	48	5	0	0	0	4.15924	8.24567	6.18542	4.15924	4.15924	4.15924
chr1	5447040	5447231	chr1:5447040-5447231	191	6.61809	6.17401	3.89755	0.0483609	0.412734	up	1	0	29	0	0	0	4.74298	4.15924	8.3938	4.15924	4.15924	4.15924
chr1	1395283	1395433	chr1:1395283-1395433	150	7.13217	6.5811	4.74024	0.0294687	0.412734	up	0	78	0	0	0	0	4.15924	8.91307	4.15924	4.15924	4.15924	4.15924	chr1	1385069	1405538	ENSG00000215915	ATAD3C	+	protein_coding	219293	-	HGNC:HGNC:32151|Ensembl:ENSG00000215915|HPRD:13426|Vega:OTTHUMG00000000531	1	1p36.33	ATPase family, AAA domain containing 3C			GO:0005524(ATP binding)
chr1	45632408	45632583	chr1:45632408-45632583	175	7.75974	7.11305	4.69513	0.030252	0.412734	up	0	121	0	0	0	0	4.15924	9.52741	4.15924	4.15924	4.15924	4.15924	chr1	45482071	45771881	ENSG00000162415	ZSWIM5	-	protein_coding	57643	-	HGNC:HGNC:29299|Ensembl:ENSG00000162415|Vega:OTTHUMG00000008950	1	1p34.1	zinc finger SWIM-type containing 5		GO:0005615(extracellular space)	GO:0008270(zinc ion binding)
chr1	175299456	175299514	chr1:175299456-175299514	58	8.15009	7.45934	4.27804	0.0386119	0.412734	up	0	1	86	0	0	0	4.15924	4.574	9.91038	4.15924	4.15924	4.15924	chr1	175284330	175712906	ENSG00000116147	TNR	-	protein_coding	7143	TN-R	MIM:601995|HGNC:HGNC:11953|Ensembl:ENSG00000116147|HPRD:03589	1	1q24	tenascin R	hsa04151(PI3K-Akt signaling pathway)//hsa04510(Focal adhesion)//hsa04512(ECM-receptor interaction)//hsa05206(MicroRNAs in cancer)	GO:0005576(extracellular region)//GO:0009986(cell surface)//GO:0072534(perineuronal net)//GO:0045121(membrane raft)//GO:0005578(proteinaceous extracellular matrix)//GO:0005654(nucleoplasm)//GO:0005634(nucleus)//GO:0005737(cytoplasm)		GO:0050808(synapse organization)//GO:0007411(axon guidance)//GO:0060291(long-term synaptic potentiation)//GO:0051971(positive regulation of transmission of nerve impulse)//GO:0007158(neuron cell-cell adhesion)//GO:0030198(extracellular matrix organization)//GO:0022408(negative regulation of cell-cell adhesion)//GO:0035641(locomotory exploration behavior)//GO:0007155(cell adhesion)//GO:0051968(pos…
chr1	28693369	28693519	chr1:28693369-28693519	150	0.150723	4.97775	0.00208406	0.963588	0.99265	up	0	0	4	0	4	0	4.15924	4.15924	5.94943	4.15924	5.81476	4.15924
chr1	120471093	120471235	chr1:120471093-120471235	142	8.9763	8.22221	3.57822	0.0585466	0.412734	up	189	0	0	0	0	0	10.733	4.15924	4.15924	4.15924	4.15924	4.15924	chr1	120454176	120612240	ENSG00000134250	NOTCH2	-	protein_coding	4853	AGS2|HJCYS|hN2	MIM:600275|HGNC:HGNC:7882|Ensembl:ENSG00000134250|HPRD:02606|Vega:OTTHUMG00000012177	1	1p13-p11	notch 2	hsa04320(Dorso-ventral axis formation)//hsa04330(Notch signaling pathway)//hsa04919(Thyroid hormone signaling pathway)//hsa05206(MicroRNAs in cancer)	GO:0005886(plasma membrane)//GO:0005887(integral component of plasma membrane)//GO:0005576(extracellular region)//GO:0043235(receptor complex)//GO:0009986(cell surface)//GO:0016020(membrane)//GO:0005789(endoplasmic reticulum membrane)//GO:0005929(cilium)//GO:0000139(Golgi membrane)//GO:0005654(nucleoplasm)//GO:0005634(nucleus)	GO:0004872(receptor activity)//GO:0038049(transcription factor activity, ligand-activated RNA polymerase II transcription factor binding)//GO:0005515(protein binding)//GO:0005509(calcium ion binding)	GO:0060674(placenta blood vessel development)//GO:0043066(negative regulation of apoptotic process)//GO:0030326(embryonic limb morphogenesis)//GO:0002315(marginal zone B cell differentiation)//GO:0006959(humoral immune response)//GO:0030097(hemopoiesis)//GO:0008285(negative regulation of cell proliferation)//GO:0000122(negative regulation of transcription from RNA polymerase II promoter)//GO:0002…
chr1	32727117	32727574	chr1:32727117-32727574	457	0.904654	6.79913	0.123295	0.725489	0.891336	up	20	26	3	13	0	6	7.61533	7.43128	5.66713	7.24648	4.15924	6.2922	chr1	32716840	32751766	ENSG00000182866	LCK	+	protein_coding	3932	IMD22|LSK|YT16|p56lck|pp58lck	MIM:153390|HGNC:HGNC:6524|Ensembl:ENSG00000182866|HPRD:01080|Vega:OTTHUMG00000007463	1	1p34.3	LCK proto-oncogene, Src family tyrosine kinase	hsa04064(NF-kappa B signaling pathway)//hsa04380(Osteoclast differentiation)//hsa04650(Natural killer cell mediated cytotoxicity)//hsa04660(T cell receptor signaling pathway)//hsa05166(HTLV-I infection)//hsa05340(Primary immunodeficiency)	GO:0001772(immunological synapse)//GO:0005886(plasma membrane)//GO:0070062(extracellular exosome)//GO:0000242(pericentriolar material)//GO:0005829(cytosol)//GO:0045121(membrane raft)//GO:0031234(extrinsic component of cytoplasmic side of plasma membrane)//GO:0005911(cell-cell junction)	GO:0019903(protein phosphatase binding)//GO:0004713(protein tyrosine kinase activity)//GO:0019901(protein kinase binding)//GO:0005524(ATP binding)//GO:0042802(identical protein binding)//GO:0042610(CD8 receptor binding)//GO:0043548(phosphatidylinositol 3-kinase binding)//GO:0004715(non-membrane spanning protein tyrosine kinase activity)//GO:0004722(protein serine/threonine phosphatase activity)//…	GO:0042523(positive regulation of tyrosine phosphorylation of Stat5 protein)//GO:0030168(platelet activation)//GO:0007169(transmembrane receptor protein tyrosine kinase signaling pathway)//GO:0050862(positive regulation of T cell receptor signaling pathway)//GO:0010628(positive regulation of gene expression)//GO:0030217(T cell differentiation)//GO:0045589(regulation of regulatory T cell different…
chr1	18656999	18657157	chr1:18656999-18657157	158	2.87844	4.42476	1.56659	0.210707	0.431482	up	0	0	2	0	0	0	4.15924	4.15924	5.31583	4.15924	4.15924	4.15924	chr1	18434240	18704977	ENSG00000117154	IGSF21	+	protein_coding	84966	-	HGNC:HGNC:28246|Ensembl:ENSG00000117154|HPRD:11309|Vega:OTTHUMG00000002432	1	1p36.13	immunoglobin superfamily member 21		GO:0005576(extracellular region)
chr1	39963226	40244929	chr1:39963226-40244929	281703	3.96235	6.36931	1.81544	0.177862	0.412734	up	7	51	0	2	0	0	6.32631	8.32813	4.15924	5.26602	4.15924	4.15924	chr1	40026488	40042462	ENSG00000090621	PABPC4	-	protein_coding	8761	APP-1|APP1|PABP4|iPABP	MIM:603407|HGNC:HGNC:8557|Ensembl:ENSG00000090621|HPRD:04557|Vega:OTTHUMG00000009097	1	1p34.2	poly(A) binding protein, cytoplasmic 4 (inducible form)	hsa03013(RNA transport)//hsa03015(mRNA surveillance pathway)//hsa03018(RNA degradation)	GO:0030529(intracellular ribonucleoprotein complex)//GO:0005634(nucleus)//GO:0005737(cytoplasm)//GO:0010494(cytoplasmic stress granule)	GO:0008143(poly(A) binding)//GO:0003676(nucleic acid binding)//GO:0003723(RNA binding)//GO:0000166(nucleotide binding)//GO:0008266(poly(U) RNA binding)//GO:0044822(poly(A) RNA binding)//GO:0017130(poly(C) RNA binding)//GO:0005515(protein binding)	GO:0006412(translation)//GO:0007596(blood coagulation)//GO:0006396(RNA processing)//GO:0006401(RNA catabolic process)
chr1	39963226	40244929	chr1:39963226-40244929	281703	3.96235	6.36931	1.81544	0.177862	0.412734	up	7	51	0	2	0	0	6.32631	8.32813	4.15924	5.26602	4.15924	4.15924	chr1	40124793	40137710	ENSG00000116981	NT5C1A	-	protein_coding	84618	CN-I|CN-IA|CN1|CN1A|CNI	MIM:610525|HGNC:HGNC:17819|Ensembl:ENSG00000116981|HPRD:14844|Vega:OTTHUMG00000009244	1	1p34.3-p33	5'-nucleotidase, cytosolic IA	hsa00230(Purine metabolism)//hsa00240(Pyrimidine metabolism)//hsa00760(Nicotinate and nicotinamide metabolism)//	GO:0005829(cytosol)	GO:0000166(nucleotide binding)//GO:0000287(magnesium ion binding)//GO:0008253(5'-nucleotidase activity)	GO:0009128(purine nucleoside monophosphate catabolic process)//GO:0044281(small molecule metabolic process)//GO:0006195(purine nucleotide catabolic process)//GO:0009116(nucleoside metabolic process)//GO:0046085(adenosine metabolic process)//GO:0055086(nucleobase-containing small molecule metabolic process)//GO:0016311(dephosphorylation)//GO:0046135(pyrimidine nucleoside catabolic process)//GO:000…
chr1	39963226	40244929	chr1:39963226-40244929	281703	3.96235	6.36931	1.81544	0.177862	0.412734	up	7	51	0	2	0	0	6.32631	8.32813	4.15924	5.26602	4.15924	4.15924	chr1	40235195	40237020	ENSG00000198754	OXCT2	-	protein_coding	64064	FKSG25|SCOTT	MIM:610289|HGNC:HGNC:18606|Ensembl:ENSG00000198754|HPRD:15093|Vega:OTTHUMG00000009249	1	1p34	3-oxoacid CoA-transferase 2	hsa00072(Synthesis and degradation of ketone bodies)//hsa00280(Valine, leucine and isoleucine degradation)//hsa00650(Butanoate metabolism)	GO:0005739(mitochondrion)//GO:0031514(motile cilium)	GO:0008260(3-oxoacid CoA-transferase activity)	GO:0046952(ketone body catabolic process)
chr1	39963226	40244929	chr1:39963226-40244929	281703	3.96235	6.36931	1.81544	0.177862	0.412734	up	7	51	0	2	0	0	6.32631	8.32813	4.15924	5.26602	4.15924	4.15924	chr1	40089825	40105617	ENSG00000163909	HEYL	-	protein_coding	26508	HESR3|HEY3|HRT3|bHLHb33	MIM:609034|HGNC:HGNC:4882|HPRD:16419	1	1p34.3	hes related family bHLH transcription factor with YRPW motif-like		GO:0005654(nucleoplasm)//GO:0005634(nucleus)//GO:0005737(cytoplasm)	GO:0046982(protein heterodimerization activity)//GO:0003700(transcription factor activity, sequence-specific DNA binding)//GO:0000979(RNA polymerase II core promoter sequence-specific DNA binding)//GO:0001106(RNA polymerase II transcription corepressor activity)//GO:0000983(transcription factor activity, RNA polymerase II core promoter sequence-specific)//GO:0042803(protein homodimerization activ…	GO:0060766(negative regulation of androgen receptor signaling pathway)//GO:0045666(positive regulation of neuron differentiation)//GO:0003184(pulmonary valve morphogenesis)//GO:0003151(outflow tract morphogenesis)//GO:0072014(proximal tubule development)//GO:0071773(cellular response to BMP stimulus)//GO:0003203(endocardial cushion morphogenesis)//GO:0003198(epithelial to mesenchymal transition i…
chr1	39963226	40244929	chr1:39963226-40244929	281703	3.96235	6.36931	1.81544	0.177862	0.412734	up	7	51	0	2	0	0	6.32631	8.32813	4.15924	5.26602	4.15924	4.15924	chr1	40144320	40157361	ENSG00000116983	HPCAL4	-	protein_coding	51440	HLP4	HGNC:HGNC:18212|Ensembl:ENSG00000116983|HPRD:17113|Vega:OTTHUMG00000009246	1	1p34.2	hippocalcin like 4		GO:0005622(intracellular)	GO:0019904(protein domain specific binding)//GO:0005515(protein binding)//GO:0008022(protein C-terminus binding)//GO:0005509(calcium ion binding)//GO:0005246(calcium channel regulator activity)	GO:0007417(central nervous system development)//GO:0007165(signal transduction)
chr1	39963226	40244929	chr1:39963226-40244929	281703	3.96235	6.36931	1.81544	0.177862	0.412734	up	7	51	0	2	0	0	6.32631	8.32813	4.15924	5.26602	4.15924	4.15924	chr1	40157854	40229586	ENSG00000084072	PPIE	+	protein_coding	10450	CYP-33|CYP33	MIM:602435|HGNC:HGNC:9258|Ensembl:ENSG00000084072|HPRD:03893|Vega:OTTHUMG00000009248	1	1p32	peptidylprolyl isomerase E	hsa03040(Spliceosome)	GO:0071013(catalytic step 2 spliceosome)//GO:0005654(nucleoplasm)//GO:0005634(nucleus)	GO:0003676(nucleic acid binding)//GO:0003723(RNA binding)//GO:0000166(nucleotide binding)//GO:0016018(cyclosporin A binding)//GO:0044822(poly(A) RNA binding)//GO:0003755(peptidyl-prolyl cis-trans isomerase activity)//GO:0005515(protein binding)	GO:0006283(transcription-coupled nucleotide-excision repair)//GO:0000413(protein peptidyl-prolyl isomerization)//GO:0000398(mRNA splicing, via spliceosome)//GO:0006457(protein folding)//GO:0006289(nucleotide-excision repair)//GO:0045070(positive regulation of viral genome replication)//GO:0006281(DNA repair)//GO:0006355(regulation of transcription, DNA-templated)
chr1	39963226	40244929	chr1:39963226-40244929	281703	3.96235	6.36931	1.81544	0.177862	0.412734	up	7	51	0	2	0	0	6.32631	8.32813	4.15924	5.26602	4.15924	4.15924	chr1	39957318	39991607	ENSG00000183682	BMP8A	+	protein_coding	353500	-	HGNC:HGNC:21650|HPRD:16555	1	1p34.3	bone morphogenetic protein 8a	hsa04350(TGF-beta signaling pathway)//hsa04390(Hippo signaling pathway)	GO:0005615(extracellular space)	GO:0070700(BMP receptor binding)//GO:0008083(growth factor activity)//GO:0005160(transforming growth factor beta receptor binding)//GO:0005125(cytokine activity)	GO:0030509(BMP signaling pathway)//GO:0051216(cartilage development)//GO:0010862(positive regulation of pathway-restricted SMAD protein phosphorylation)//GO:0060395(SMAD protein signal transduction)//GO:2000505(regulation of energy homeostasis)//GO:0001503(ossification)//GO:0048468(cell development)//GO:0043408(regulation of MAPK cascade)//GO:0040007(growth)//GO:0046676(negative regulation of ins…
chr1	39963226	40244929	chr1:39963226-40244929	281703	3.96235	6.36931	1.81544	0.177862	0.412734	up	7	51	0	2	0	0	6.32631	8.32813	4.15924	5.26602	4.15924	4.15924	chr1	40222854	40254533	ENSG00000116985	BMP8B	-	protein_coding	656	BMP8|OP2	MIM:602284|HGNC:HGNC:1075|HPRD:03792	1	1p35-p32	bone morphogenetic protein 8b	hsa04350(TGF-beta signaling pathway)//hsa04390(Hippo signaling pathway)	GO:0005615(extracellular space)	GO:0070700(BMP receptor binding)//GO:0008083(growth factor activity)//GO:0005160(transforming growth factor beta receptor binding)//GO:0005125(cytokine activity)	GO:0030509(BMP signaling pathway)//GO:0051216(cartilage development)//GO:0010862(positive regulation of pathway-restricted SMAD protein phosphorylation)//GO:0001501(skeletal system development)//GO:0060395(SMAD protein signal transduction)//GO:0001503(ossification)//GO:0048468(cell development)//GO:0043408(regulation of MAPK cascade)//GO:0040007(growth)//GO:0042981(regulation of apoptotic process)
chr1	247512143	247512198	chr1:247512143-247512198	55	5.67532	5.52404	2.68579	0.101252	0.412734	up	0	28	0	0	0	0	4.15924	7.52749	4.15924	4.15924	4.15924	4.15924
chr1	94063460	94063705	chr1:94063460-94063705	245	5.52914	5.43149	2.56421	0.109312	0.412734	up	17	0	0	0	0	0	7.40388	4.15924	4.15924	4.15924	4.15924	4.15924	chr1	94027347	94312706	ENSG00000137936	BCAR3	-	protein_coding	8412	NSP2|SH2D3B	MIM:604704|HGNC:HGNC:973|Ensembl:ENSG00000137936|HPRD:05268|Vega:OTTHUMG00000010301	1	1p22.1	breast cancer anti-estrogen resistance 3		GO:0005622(intracellular)	GO:0005515(protein binding)//GO:0005085(guanyl-nucleotide exchange factor activity)	GO:0042493(response to drug)//GO:0002089(lens morphogenesis in camera-type eye)//GO:0007264(small GTPase mediated signal transduction)//GO:0033138(positive regulation of peptidyl-serine phosphorylation)//GO:0043547(positive regulation of GTPase activity)//GO:0007165(signal transduction)
chr1	1363519	10021196	chr1:1363519-10021196	8657677	1.52815	6.76505	0.344248	0.557389	0.768739	up	19	36	2	4	7	3	7.54823	7.85867	5.31583	5.88489	6.41115	5.5885	chr1	1510355	1511373	ENSG00000215014	AL645728.1	+	protein_coding
chr1	1363519	10021196	chr1:1363519-10021196	8657677	1.52815	6.76505	0.344248	0.557389	0.768739	up	19	36	2	4	7	3	7.54823	7.85867	5.31583	5.88489	6.41115	5.5885	chr1	1533392	1535476	ENSG00000228594	C1orf233	-	protein_coding	643988	-	HGNC:HGNC:42951|Ensembl:ENSG00000228594|Vega:OTTHUMG00000154864	1	1p36.33	chromosome 1 open reading frame 233		GO:0016021(integral component of membrane)
chr1	1363519	10021196	chr1:1363519-10021196	8657677	1.52815	6.76505	0.344248	0.557389	0.768739	up	19	36	2	4	7	3	7.54823	7.85867	5.31583	5.88489	6.41115	5.5885	chr1	1567474	1570639	ENSG00000189409	MMP23B	+	protein_coding	8510	MIFR|MIFR-1|MMP22|MMP23A	MIM:603321|HGNC:HGNC:7171|Ensembl:ENSG00000189409|HPRD:04503|Vega:OTTHUMG00000074713	1	1p36.3	matrix metallopeptidase 23B		GO:0031012(extracellular matrix)//GO:0016021(integral component of membrane)	GO:0008270(zinc ion binding)//GO:0004222(metalloendopeptidase activity)	GO:0006508(proteolysis)
chr1	1363519	10021196	chr1:1363519-10021196	8657677	1.52815	6.76505	0.344248	0.557389	0.768739	up	19	36	2	4	7	3	7.54823	7.85867	5.31583	5.88489	6.41115	5.5885	chr1	1846266	1848735	ENSG00000169885	CALML6	+	protein_coding	163688	CAGLP	MIM:610171|HGNC:HGNC:24193|Ensembl:ENSG00000169885|HPRD:12997|Vega:OTTHUMG00000000943	1	1p36.33	calmodulin like 6	hsa04014(Ras signaling pathway)//hsa04015(Rap1 signaling pathway)//hsa04020(Calcium signaling pathway)//hsa04022(cGMP-PKG signaling pathway)//hsa04024(cAMP signaling pathway)//hsa04070(Phosphatidylinositol signaling system)//hsa04114(Oocyte meiosis)//hsa04261(Adrenergic signaling in cardiomyocytes)//hsa04270(Vascular smooth muscle contraction)//hsa04713(Circadian entrainment)//hsa04720(Long-term …	GO:0005634(nucleus)//GO:0005737(cytoplasm)	GO:0005509(calcium ion binding)
chr1	1363519	10021196	chr1:1363519-10021196	8657677	1.52815	6.76505	0.344248	0.557389	0.768739	up	19	36	2	4	7	3	7.54823	7.85867	5.31583	5.88489	6.41115	5.5885	chr1	1849029	1850712	ENSG00000178821	TMEM52	-	protein_coding	339456	-	HGNC:HGNC:27916|Ensembl:ENSG00000178821|HPRD:14166|Vega:OTTHUMG00000000944	1	1p36.33	transmembrane protein 52		GO:0016021(integral component of membrane)
chr1	1363519	10021196	chr1:1363519-10021196	8657677	1.52815	6.76505	0.344248	0.557389	0.768739	up	19	36	2	4	7	3	7.54823	7.85867	5.31583	5.88489	6.41115	5.5885	chr1	1950780	1962192	ENSG00000187730	GABRD	+	protein_coding	2563	EIG10|EJM7|GEFSP5	MIM:137163|HGNC:HGNC:4084|Ensembl:ENSG00000187730|HPRD:08842|Vega:OTTHUMG00000041064	1	1p36.3	gamma-aminobutyric acid type A receptor delta subunit	hsa04080(Neuroactive ligand-receptor interaction)//hsa04723(Retrograde endocannabinoid signaling)//hsa04727(GABAergic synapse)//hsa05032(Morphine addiction)//hsa05033(Nicotine addiction)	GO:0034707(chloride channel complex)//GO:0005887(integral component of plasma membrane)//GO:0030054(cell junction)//GO:0045211(postsynaptic membrane)//GO:1902711(GABA-A receptor complex)	GO:0004890(GABA-A receptor activity)//GO:0005254(chloride channel activity)//GO:0005515(protein binding)//GO:0005230(extracellular ligand-gated ion channel activity)	GO:1902476(chloride transmembrane transport)//GO:0006810(transport)//GO:0007268(synaptic transmission)//GO:0007165(signal transduction)
chr1	1363519	10021196	chr1:1363519-10021196	8657677	1.52815	6.76505	0.344248	0.557389	0.768739	up	19	36	2	4	7	3	7.54823	7.85867	5.31583	5.88489	6.41115	5.5885	chr1	2121237	2123179	ENSG00000269554	AL590822.2	+	protein_coding
chr1	1363519	10021196	chr1:1363519-10021196	8657677	1.52815	6.76505	0.344248	0.557389	0.768739	up	19	36	2	4	7	3	7.54823	7.85867	5.31583	5.88489	6.41115	5.5885	chr1	2143360	2145620	ENSG00000203301	AL590822.1	-	protein_coding
chr1	1363519	10021196	chr1:1363519-10021196	8657677	1.52815	6.76505	0.344248	0.557389	0.768739	up	19	36	2	4	7	3	7.54823	7.85867	5.31583	5.88489	6.41115	5.5885	chr1	2258581	2259042	ENSG00000269753	AL589739.1	+	protein_coding
chr1	1363519	10021196	chr1:1363519-10021196	8657677	1.52815	6.76505	0.344248	0.557389	0.768739	up	19	36	2	4	7	3	7.54823	7.85867	5.31583	5.88489	6.41115	5.5885	chr1	2460184	2461684	ENSG00000197921	HES5	-	protein_coding	388585	bHLHb38	MIM:607348|HGNC:HGNC:19764|Ensembl:ENSG00000197921|HPRD:16240|Vega:OTTHUMG00000000793	1	1p36.32	hes family bHLH transcription factor 5	hsa04330(Notch signaling pathway)	GO:0005654(nucleoplasm)//GO:0005575(cellular_component)	GO:0008134(transcription factor binding)//GO:0003690(double-stranded DNA binding)//GO:0003682(chromatin binding)//GO:0046983(protein dimerization activity)//GO:0001078(transcriptional repressor activity, RNA polymerase II core promoter proximal region sequence-specific binding)	GO:0072049(comma-shaped body morphogenesis)//GO:0021915(neural tube development)//GO:2000978(negative regulation of forebrain neuron differentiation)//GO:2000737(negative regulation of stem cell differentiation)//GO:0048661(positive regulation of smooth muscle cell proliferation)//GO:0000122(negative regulation of transcription from RNA polymerase II promoter)//GO:2000974(negative regulation of p…
chr1	1363519	10021196	chr1:1363519-10021196	8657677	1.52815	6.76505	0.344248	0.557389	0.768739	up	19	36	2	4	7	3	7.54823	7.85867	5.31583	5.88489	6.41115	5.5885	chr1	2517930	2522908	ENSG00000157870	FAM213B	+	protein_coding	127281	C1orf93	HGNC:HGNC:28390|Ensembl:ENSG00000157870|HPRD:14513|Vega:OTTHUMG00000000847	1	1p36.32	family with sequence similarity 213 member B	hsa00590(Arachidonic acid metabolism)//	GO:0005783(endoplasmic reticulum)//GO:0070062(extracellular exosome)//GO:0043209(myelin sheath)//GO:0005737(cytoplasm)//GO:0005829(cytosol)	GO:0016616(oxidoreductase activity, acting on the CH-OH group of donors, NAD or NADP as acceptor)//GO:0047017(prostaglandin-F synthase activity)	GO:0055114(oxidation-reduction process)//GO:0044281(small molecule metabolic process)//GO:0019371(cyclooxygenase pathway)//GO:0019369(arachidonic acid metabolic process)//GO:0001516(prostaglandin biosynthetic process)
chr1	1363519	10021196	chr1:1363519-10021196	8657677	1.52815	6.76505	0.344248	0.557389	0.768739	up	19	36	2	4	7	3	7.54823	7.85867	5.31583	5.88489	6.41115	5.5885	chr1	2938046	2939465	ENSG00000169717	ACTRT2	+	protein_coding	140625	ARPM2|ARPT2|Arp-T2|HARPM2	MIM:608535|HGNC:HGNC:24026|Ensembl:ENSG00000169717|HPRD:12254|Vega:OTTHUMG00000000562	1	1p36.32	actin related protein T2		GO:0005856(cytoskeleton)//GO:0005737(cytoplasm)
chr1	1363519	10021196	chr1:1363519-10021196	8657677	1.52815	6.76505	0.344248	0.557389	0.768739	up	19	36	2	4	7	3	7.54823	7.85867	5.31583	5.88489	6.41115	5.5885	chr1	3541566	3546691	ENSG00000158109	TPRG1L	+	protein_coding	127262	FAM79A|h-mover|mover	MIM:611460|HGNC:HGNC:27007|Ensembl:ENSG00000158109|HPRD:14037|Vega:OTTHUMG00000000609	1	1p36.32	tumor protein p63 regulated 1-like		GO:0008021(synaptic vesicle)//GO:0070062(extracellular exosome)//GO:0030054(cell junction)	GO:0003674(molecular_function)//GO:0042802(identical protein binding)	GO:0008150(biological_process)
chr1	1363519	10021196	chr1:1363519-10021196	8657677	1.52815	6.76505	0.344248	0.557389	0.768739	up	19	36	2	4	7	3	7.54823	7.85867	5.31583	5.88489	6.41115	5.5885	chr1	3689352	3692546	ENSG00000235169	SMIM1	+	protein_coding	388588	Vel	MIM:615242|HGNC:HGNC:44204|Ensembl:ENSG00000235169|Vega:OTTHUMG00000003505	1	1p36.32	small integral membrane protein 1 (Vel blood group)		GO:0016021(integral component of membrane)//GO:0070062(extracellular exosome)
chr1	1363519	10021196	chr1:1363519-10021196	8657677	1.52815	6.76505	0.344248	0.557389	0.768739	up	19	36	2	4	7	3	7.54823	7.85867	5.31583	5.88489	6.41115	5.5885	chr1	3805689	3816857	ENSG00000198912	C1orf174	-	protein_coding	339448	-	HGNC:HGNC:27915|Ensembl:ENSG00000198912|HPRD:17353|Vega:OTTHUMG00000003739	1	1p36.32	chromosome 1 open reading frame 174		GO:0005634(nucleus)	GO:0005515(protein binding)
chr1	1363519	10021196	chr1:1363519-10021196	8657677	1.52815	6.76505	0.344248	0.557389	0.768739	up	19	36	2	4	7	3	7.54823	7.85867	5.31583	5.88489	6.41115	5.5885	chr1	6100630	6101399	ENSG00000268332	AL035406.1	-	protein_coding
chr1	1363519	10021196	chr1:1363519-10021196	8657677	1.52815	6.76505	0.344248	0.557389	0.768739	up	19	36	2	4	7	3	7.54823	7.85867	5.31583	5.88489	6.41115	5.5885	chr1	6304252	6305638	ENSG00000173673	HES3	+	protein_coding	390992	bHLHb43	MIM:609971|HGNC:HGNC:26226|Ensembl:ENSG00000173673|HPRD:18618|Vega:OTTHUMG00000001271	1	1p36.31	hes family bHLH transcription factor 3		GO:0005634(nucleus)	GO:0008134(transcription factor binding)//GO:0046983(protein dimerization activity)//GO:0003677(DNA binding)	GO:0030901(midbrain development)//GO:0021558(trochlear nerve development)//GO:0006351(transcription, DNA-templated)//GO:0001701(in utero embryonic development)//GO:0021557(oculomotor nerve development)//GO:0045944(positive regulation of transcription from RNA polymerase II promoter)//GO:0000122(negative regulation of transcription from RNA polymerase II promoter)//GO:0060164(regulation of timing …
chr1	1363519	10021196	chr1:1363519-10021196	8657677	1.52815	6.76505	0.344248	0.557389	0.768739	up	19	36	2	4	7	3	7.54823	7.85867	5.31583	5.88489	6.41115	5.5885	chr1	6472478	6484730	ENSG00000069812	HES2	-	protein_coding	54626	bHLHb40	MIM:609970|HGNC:HGNC:16005|Ensembl:ENSG00000069812|HPRD:13649|Vega:OTTHUMG00000000752	1	1p36.31	hes family bHLH transcription factor 2		GO:0005634(nucleus)	GO:0008134(transcription factor binding)//GO:0046983(protein dimerization activity)//GO:0003690(double-stranded DNA binding)	GO:0045892(negative regulation of transcription, DNA-templated)//GO:0006351(transcription, DNA-templated)
chr1	1363519	10021196	chr1:1363519-10021196	8657677	1.52815	6.76505	0.344248	0.557389	0.768739	up	19	36	2	4	7	3	7.54823	7.85867	5.31583	5.88489	6.41115	5.5885	chr1	6521211	6526255	ENSG00000215788	TNFRSF25	-	protein_coding	8718	APO-3|DDR3|DR3|LARD|TNFRSF12|TR3|TRAMP|WSL-1|WSL-LR	MIM:603366|HGNC:HGNC:11910|Ensembl:ENSG00000215788|HPRD:04532|Vega:OTTHUMG00000000831	1	1p36.2	tumor necrosis factor receptor superfamily member 25	hsa04060(Cytokine-cytokine receptor interaction)	GO:0005886(plasma membrane)//GO:0005887(integral component of plasma membrane)//GO:0005576(extracellular region)//GO:0005829(cytosol)	GO:0004872(receptor activity)//GO:0005031(tumor necrosis factor-activated receptor activity)	GO:0032496(response to lipopolysaccharide)//GO:0042127(regulation of cell proliferation)//GO:0097190(apoptotic signaling pathway)//GO:0006954(inflammatory response)//GO:0043410(positive regulation of MAPK cascade)//GO:0007275(multicellular organism development)//GO:0007166(cell surface receptor signaling pathway)//GO:0006955(immune response)//GO:0033209(tumor necrosis factor-mediated signaling pa…
chr1	1363519	10021196	chr1:1363519-10021196	8657677	1.52815	6.76505	0.344248	0.557389	0.768739	up	19	36	2	4	7	3	7.54823	7.85867	5.31583	5.88489	6.41115	5.5885	chr1	6640061	6649340	ENSG00000204859	ZBTB48	+	protein_coding	3104	HKR3|ZNF855|pp9964	MIM:165270|HGNC:HGNC:4930|Ensembl:ENSG00000204859|HPRD:01316|Vega:OTTHUMG00000001438	1	1p36.3	zinc finger and BTB domain containing 48		GO:0005654(nucleoplasm)//GO:0005737(cytoplasm)	GO:0003676(nucleic acid binding)//GO:0046872(metal ion binding)//GO:0005515(protein binding)//GO:0003677(DNA binding)//GO:0003700(transcription factor activity, sequence-specific DNA binding)	GO:0006351(transcription, DNA-templated)//GO:0006355(regulation of transcription, DNA-templated)
chr1	1363519	10021196	chr1:1363519-10021196	8657677	1.52815	6.76505	0.344248	0.557389	0.768739	up	19	36	2	4	7	3	7.54823	7.85867	5.31583	5.88489	6.41115	5.5885	chr1	6673745	6684093	ENSG00000116273	PHF13	+	protein_coding	148479	PHF5|SPOC1	HGNC:HGNC:22983|Ensembl:ENSG00000116273|HPRD:10150|Vega:OTTHUMG00000001439	1	1p36.31	PHD finger protein 13		GO:0005654(nucleoplasm)//GO:0005634(nucleus)	GO:0008270(zinc ion binding)//GO:0003682(chromatin binding)//GO:0035064(methylated histone binding)	GO:0016568(chromatin modification)//GO:0051301(cell division)//GO:0007076(mitotic chromosome condensation)//GO:0000278(mitotic cell cycle)//GO:0007059(chromosome segregation)
chr1	1363519	10021196	chr1:1363519-10021196	8657677	1.52815	6.76505	0.344248	0.557389	0.768739	up	19	36	2	4	7	3	7.54823	7.85867	5.31583	5.88489	6.41115	5.5885	chr1	6684926	6695646	ENSG00000041988	THAP3	+	protein_coding	90326	-	MIM:612532|HGNC:HGNC:20855|Ensembl:ENSG00000041988|HPRD:18178|Vega:OTTHUMG00000001440	1	1p36.31	THAP domain containing, apoptosis associated protein 3			GO:0003676(nucleic acid binding)//GO:0046872(metal ion binding)//GO:0005515(protein binding)//GO:0003677(DNA binding)
chr1	1363519	10021196	chr1:1363519-10021196	8657677	1.52815	6.76505	0.344248	0.557389	0.768739	up	19	36	2	4	7	3	7.54823	7.85867	5.31583	5.88489	6.41115	5.5885	chr1	9712668	9714644	ENSG00000179840	C1orf200	-	protein_coding
chr1	1363519	10021196	chr1:1363519-10021196	8657677	1.52815	6.76505	0.344248	0.557389	0.768739	up	19	36	2	4	7	3	7.54823	7.85867	5.31583	5.88489	6.41115	5.5885	chr1	1370241	1378262	ENSG00000179403	VWA1	+	protein_coding	64856	WARP	MIM:611901|HGNC:HGNC:30910|Ensembl:ENSG00000179403|HPRD:18292|Vega:OTTHUMG00000002975	1	1p36.33	von Willebrand factor A domain containing 1		GO:0005604(basement membrane)//GO:0070062(extracellular exosome)//GO:0005615(extracellular space)//GO:0005614(interstitial matrix)	GO:0042802(identical protein binding)	GO:0048266(behavioral response to pain)//GO:0030198(extracellular matrix organization)
chr1	1363519	10021196	chr1:1363519-10021196	8657677	1.52815	6.76505	0.344248	0.557389	0.768739	up	19	36	2	4	7	3	7.54823	7.85867	5.31583	5.88489	6.41115	5.5885	chr1	1385069	1405538	ENSG00000215915	ATAD3C	+	protein_coding	219293	-	HGNC:HGNC:32151|Ensembl:ENSG00000215915|HPRD:13426|Vega:OTTHUMG00000000531	1	1p36.33	ATPase family, AAA domain containing 3C			GO:0005524(ATP binding)
chr1	1363519	10021196	chr1:1363519-10021196	8657677	1.52815	6.76505	0.344248	0.557389	0.768739	up	19	36	2	4	7	3	7.54823	7.85867	5.31583	5.88489	6.41115	5.5885	chr1	1407143	1433228	ENSG00000160072	ATAD3B	+	protein_coding	83858	AAA-TOB3|TOB3	MIM:612317|HGNC:HGNC:24007|Ensembl:ENSG00000160072|HPRD:10679|Vega:OTTHUMG00000000577	1	1p36.33	ATPase family, AAA domain containing 3B		GO:0005743(mitochondrial inner membrane)	GO:0005524(ATP binding)
chr1	1363519	10021196	chr1:1363519-10021196	8657677	1.52815	6.76505	0.344248	0.557389	0.768739	up	19	36	2	4	7	3	7.54823	7.85867	5.31583	5.88489	6.41115	5.5885	chr1	1447531	1470067	ENSG00000197785	ATAD3A	+	protein_coding	55210	-	MIM:612316|HGNC:HGNC:25567|Ensembl:ENSG00000197785|HPRD:12500|Vega:OTTHUMG00000000575	1	1p36.33	ATPase family, AAA domain containing 3A		GO:0042645(mitochondrial nucleoid)//GO:0005743(mitochondrial inner membrane)//GO:0005739(mitochondrion)//GO:0016021(integral component of membrane)	GO:0005524(ATP binding)	GO:0043066(negative regulation of apoptotic process)//GO:0016049(cell growth)
chr1	1363519	10021196	chr1:1363519-10021196	8657677	1.52815	6.76505	0.344248	0.557389	0.768739	up	19	36	2	4	7	3	7.54823	7.85867	5.31583	5.88489	6.41115	5.5885	chr1	1470554	1475833	ENSG00000205090	TMEM240	-	protein_coding	339453	C1orf70|SCA21	MIM:616101|HGNC:HGNC:25186	1	1p36.33	transmembrane protein 240		GO:0097060(synaptic membrane)//GO:0016021(integral component of membrane)//GO:0030054(cell junction)
chr1	1363519	10021196	chr1:1363519-10021196	8657677	1.52815	6.76505	0.344248	0.557389	0.768739	up	19	36	2	4	7	3	7.54823	7.85867	5.31583	5.88489	6.41115	5.5885	chr1	1477053	1510249	ENSG00000160075	SSU72	-	protein_coding	29101	HSPC182|PNAS-120	HGNC:HGNC:25016|Ensembl:ENSG00000160075|HPRD:13712|Vega:OTTHUMG00000000576	1	1p36.33	SSU72 homolog, RNA polymerase II CTD phosphatase	hsa03015(mRNA surveillance pathway)	GO:0005634(nucleus)//GO:0005737(cytoplasm)	GO:0005515(protein binding)//GO:0008420(CTD phosphatase activity)	GO:0006378(mRNA polyadenylation)//GO:0070940(dephosphorylation of RNA polymerase II C-terminal domain)
chr1	1363519	10021196	chr1:1363519-10021196	8657677	1.52815	6.76505	0.344248	0.557389	0.768739	up	19	36	2	4	7	3	7.54823	7.85867	5.31583	5.88489	6.41115	5.5885	chr1	1550795	1565990	ENSG00000197530	MIB2	+	protein_coding	142678	ZZANK1|ZZZ5	MIM:611141|HGNC:HGNC:30577|Ensembl:ENSG00000197530|HPRD:15905|Vega:OTTHUMG00000074647	1	1p36.33	mindbomb E3 ubiquitin protein ligase 2		GO:0005769(early endosome)//GO:0005737(cytoplasm)//GO:0000151(ubiquitin ligase complex)	GO:0008270(zinc ion binding)//GO:0005515(protein binding)//GO:0004842(ubiquitin-protein transferase activity)//GO:0061630(ubiquitin protein ligase activity)//GO:0016874(ligase activity)//GO:0004871(signal transducer activity)//GO:0046872(metal ion binding)//GO:0003779(actin binding)	GO:0007219(Notch signaling pathway)//GO:0043123(positive regulation of I-kappaB kinase/NF-kappaB signaling)//GO:0016567(protein ubiquitination)
chr1	1363519	10021196	chr1:1363519-10021196	8657677	1.52815	6.76505	0.344248	0.557389	0.768739	up	19	36	2	4	7	3	7.54823	7.85867	5.31583	5.88489	6.41115	5.5885	chr1	1592939	1624167	ENSG00000189339	SLC35E2B	-	protein_coding	728661	SLC35E2	HGNC:HGNC:33941|Ensembl:ENSG00000189339|Vega:OTTHUMG00000078639	1	1p36.33	solute carrier family 35 member E2B		GO:0016021(integral component of membrane)
chr1	1363519	10021196	chr1:1363519-10021196	8657677	1.52815	6.76505	0.344248	0.557389	0.768739	up	19	36	2	4	7	3	7.54823	7.85867	5.31583	5.88489	6.41115	5.5885	chr1	1634169	1655766	ENSG00000008128	CDK11A	-	protein_coding	728642	CDC2L2|CDC2L3|CDK11-p110|CDK11-p46|CDK11-p58|PITSLRE|p58GTA	MIM:116951|HGNC:HGNC:1730|Ensembl:ENSG00000008128|Vega:OTTHUMG00000000703	1	1p36.33	cyclin-dependent kinase 11A		GO:0005634(nucleus)//GO:0005737(cytoplasm)	GO:0004672(protein kinase activity)//GO:0005524(ATP binding)//GO:0004693(cyclin-dependent protein serine/threonine kinase activity)//GO:0004674(protein serine/threonine kinase activity)	GO:0050684(regulation of mRNA processing)//GO:0007067(mitotic nuclear division)//GO:0006468(protein phosphorylation)//GO:0051726(regulation of cell cycle)//GO:0001558(regulation of cell growth)//GO:0006915(apoptotic process)//GO:0006355(regulation of transcription, DNA-templated)
chr1	1363519	10021196	chr1:1363519-10021196	8657677	1.52815	6.76505	0.344248	0.557389	0.768739	up	19	36	2	4	7	3	7.54823	7.85867	5.31583	5.88489	6.41115	5.5885	chr1	1656277	1677431	ENSG00000215790	SLC35E2	-	protein_coding	9906	-	HGNC:HGNC:20863|Ensembl:ENSG00000215790|HPRD:15374|Vega:OTTHUMG00000000823	1	1p36.33	solute carrier family 35 member E2		GO:0016021(integral component of membrane)
chr1	1363519	10021196	chr1:1363519-10021196	8657677	1.52815	6.76505	0.344248	0.557389	0.768739	up	19	36	2	4	7	3	7.54823	7.85867	5.31583	5.88489	6.41115	5.5885	chr1	1716729	1822495	ENSG00000078369	GNB1	-	protein_coding	2782	-	MIM:139380|HGNC:HGNC:4396|Ensembl:ENSG00000078369|HPRD:00766|Vega:OTTHUMG00000000940	1	1p36.33	guanine nucleotide binding protein (G protein), beta polypeptide 1	hsa04014(Ras signaling pathway)//hsa04062(Chemokine signaling pathway)//hsa04151(PI3K-Akt signaling pathway)//hsa04713(Circadian entrainment)//hsa04723(Retrograde endocannabinoid signaling)//hsa04724(Glutamatergic synapse)//hsa04725(Cholinergic synapse)//hsa04726(Serotonergic synapse)//hsa04727(GABAergic synapse)//hsa04728(Dopaminergic synapse)//hsa04740(Olfactory transduction)//hsa04744(Phototra…	GO:0005886(plasma membrane)//GO:0043209(myelin sheath)//GO:0005834(heterotrimeric G-protein complex)//GO:0001917(photoreceptor inner segment)//GO:0016020(membrane)//GO:0030425(dendrite)//GO:0005829(cytosol)//GO:0005765(lysosomal membrane)//GO:0070062(extracellular exosome)//GO:0097381(photoreceptor disc membrane)//GO:0005622(intracellular)//GO:0044297(cell body)//GO:0042622(photoreceptor outer se…	GO:0030507(spectrin binding)//GO:0032403(protein complex binding)//GO:0003924(GTPase activity)//GO:0031702(type 1 angiotensin receptor binding)//GO:0004871(signal transducer activity)//GO:0005515(protein binding)//GO:0051020(GTPase binding)	GO:0030168(platelet activation)//GO:0007213(G-protein coupled acetylcholine receptor signaling pathway)//GO:0071870(cellular response to catecholamine stimulus)//GO:0007204(positive regulation of cytosolic calcium ion concentration)//GO:0016056(rhodopsin mediated signaling pathway)//GO:0006112(energy reserve metabolic process)//GO:0071380(cellular response to prostaglandin E stimulus)//GO:0007200…
chr1	1363519	10021196	chr1:1363519-10021196	8657677	1.52815	6.76505	0.344248	0.557389	0.768739	up	19	36	2	4	7	3	7.54823	7.85867	5.31583	5.88489	6.41115	5.5885	chr1	1853396	1935276	ENSG00000142609	C1orf222	-	protein_coding
chr1	1363519	10021196	chr1:1363519-10021196	8657677	1.52815	6.76505	0.344248	0.557389	0.768739	up	19	36	2	4	7	3	7.54823	7.85867	5.31583	5.88489	6.41115	5.5885	chr1	2115903	2144159	ENSG00000162585	C1orf86	-	protein_coding
chr1	1363519	10021196	chr1:1363519-10021196	8657677	1.52815	6.76505	0.344248	0.557389	0.768739	up	19	36	2	4	7	3	7.54823	7.85867	5.31583	5.88489	6.41115	5.5885	chr1	2252692	2323146	ENSG00000116151	MORN1	-	protein_coding	79906	-	HGNC:HGNC:25852|Ensembl:ENSG00000116151|HPRD:07843|Vega:OTTHUMG00000001402	1	1p36.33-p36.32	MORN repeat containing 1
chr1	1363519	10021196	chr1:1363519-10021196	8657677	1.52815	6.76505	0.344248	0.557389	0.768739	up	19	36	2	4	7	3	7.54823	7.85867	5.31583	5.88489	6.41115	5.5885	chr1	2323267	2336883	ENSG00000157916	RER1	+	protein_coding	11079	-	HGNC:HGNC:30309|Ensembl:ENSG00000157916|HPRD:17967|Vega:OTTHUMG00000001403	1	1p36	retention in endoplasmic reticulum sorting receptor 1		GO:0016021(integral component of membrane)//GO:0030173(integral component of Golgi membrane)//GO:0005794(Golgi apparatus)//GO:0005793(endoplasmic reticulum-Golgi intermediate compartment)//GO:0009986(cell surface)	GO:0003674(molecular_function)//GO:0033130(acetylcholine receptor binding)	GO:0071340(skeletal muscle acetylcholine-gated channel clustering)//GO:0090004(positive regulation of establishment of protein localization to plasma membrane)//GO:0006890(retrograde vesicle-mediated transport, Golgi to ER)
chr1	1363519	10021196	chr1:1363519-10021196	8657677	1.52815	6.76505	0.344248	0.557389	0.768739	up	19	36	2	4	7	3	7.54823	7.85867	5.31583	5.88489	6.41115	5.5885	chr1	2336236	2345236	ENSG00000157911	PEX10	-	protein_coding	5192	NALD|PBD6A|PBD6B|RNF69	MIM:602859|HGNC:HGNC:8851|Ensembl:ENSG00000157911|HPRD:04175|Vega:OTTHUMG00000001637	1	1p36.32	peroxisomal biogenesis factor 10	hsa04146(Peroxisome)	GO:0005622(intracellular)//GO:0005777(peroxisome)//GO:0005778(peroxisomal membrane)//GO:0005779(integral component of peroxisomal membrane)	GO:0008270(zinc ion binding)//GO:0005515(protein binding)//GO:0008022(protein C-terminus binding)	GO:0016558(protein import into peroxisome matrix)//GO:0007031(peroxisome organization)
chr1	1363519	10021196	chr1:1363519-10021196	8657677	1.52815	6.76505	0.344248	0.557389	0.768739	up	19	36	2	4	7	3	7.54823	7.85867	5.31583	5.88489	6.41115	5.5885	chr1	2439972	2458039	ENSG00000157881	PANK4	-	protein_coding	55229	-	MIM:606162|HGNC:HGNC:19366|Ensembl:ENSG00000157881|HPRD:07313|Vega:OTTHUMG00000000791	1	1p36.32	pantothenate kinase 4	hsa00770(Pantothenate and CoA biosynthesis)//	GO:0005737(cytoplasm)	GO:0005524(ATP binding)//GO:0004594(pantothenate kinase activity)	GO:0016310(phosphorylation)//GO:0015937(coenzyme A biosynthetic process)
chr1	1363519	10021196	chr1:1363519-10021196	8657677	1.52815	6.76505	0.344248	0.557389	0.768739	up	19	36	2	4	7	3	7.54823	7.85867	5.31583	5.88489	6.41115	5.5885	chr1	2522078	2564481	ENSG00000142606	MMEL1	-	protein_coding	79258	MMEL2|NEP2|NEPII|NL1|NL2|SEP	HGNC:HGNC:14668|Ensembl:ENSG00000142606|HPRD:07024|Vega:OTTHUMG00000000846	1	1p36	membrane metallo-endopeptidase-like 1		GO:0005783(endoplasmic reticulum)//GO:0005794(Golgi apparatus)//GO:0016021(integral component of membrane)//GO:0005576(extracellular region)	GO:0046872(metal ion binding)//GO:0004222(metalloendopeptidase activity)	GO:0006508(proteolysis)
chr1	1363519	10021196	chr1:1363519-10021196	8657677	1.52815	6.76505	0.344248	0.557389	0.768739	up	19	36	2	4	7	3	7.54823	7.85867	5.31583	5.88489	6.41115	5.5885	chr1	3370990	3397677	ENSG00000130762	ARHGEF16	+	protein_coding	27237	GEF16|NBR	HGNC:HGNC:15515|Ensembl:ENSG00000130762|HPRD:12478|Vega:OTTHUMG00000000625	1	1p36.3	Rho guanine nucleotide exchange factor 16		GO:0005829(cytosol)	GO:0005089(Rho guanyl-nucleotide exchange factor activity)//GO:0030165(PDZ domain binding)//GO:0005515(protein binding)//GO:0030971(receptor tyrosine kinase binding)//GO:0017048(Rho GTPase binding)	GO:0090630(activation of GTPase activity)//GO:0043065(positive regulation of apoptotic process)//GO:0060326(cell chemotaxis)//GO:0007264(small GTPase mediated signal transduction)//GO:0043547(positive regulation of GTPase activity)//GO:0048011(neurotrophin TRK receptor signaling pathway)//GO:0035023(regulation of Rho protein signal transduction)//GO:0097190(apoptotic signaling pathway)//GO:005105…
chr1	1363519	10021196	chr1:1363519-10021196	8657677	1.52815	6.76505	0.344248	0.557389	0.768739	up	19	36	2	4	7	3	7.54823	7.85867	5.31583	5.88489	6.41115	5.5885	chr1	3547331	3569325	ENSG00000116213	WRAP73	-	protein_coding	49856	WDR8	MIM:606040|HGNC:HGNC:12759|Ensembl:ENSG00000116213|HPRD:06918|Vega:OTTHUMG00000000612	1	1p36.3	WD repeat containing, antisense to TP73		GO:0005813(centrosome)//GO:0005737(cytoplasm)
chr1	1363519	10021196	chr1:1363519-10021196	8657677	1.52815	6.76505	0.344248	0.557389	0.768739	up	19	36	2	4	7	3	7.54823	7.85867	5.31583	5.88489	6.41115	5.5885	chr1	3569084	3652765	ENSG00000078900	TP73	+	protein_coding	7161	P73	MIM:601990|HGNC:HGNC:12003|Ensembl:ENSG00000078900|HPRD:03587|Vega:OTTHUMG00000000610	1	1p36.3	tumor protein p73	hsa04115(p53 signaling pathway)//hsa04390(Hippo signaling pathway)//hsa04722(Neurotrophin signaling pathway)//hsa05162(Measles)	GO:0005794(Golgi apparatus)//GO:0043231(intracellular membrane-bounded organelle)//GO:0005829(cytosol)//GO:0005667(transcription factor complex)//GO:0030054(cell junction)//GO:0000785(chromatin)//GO:0005654(nucleoplasm)//GO:0005634(nucleus)//GO:0005737(cytoplasm)	GO:0003682(chromatin binding)//GO:0003700(transcription factor activity, sequence-specific DNA binding)//GO:0019901(protein kinase binding)//GO:0000981(RNA polymerase II transcription factor activity, sequence-specific DNA binding)//GO:0000978(RNA polymerase II core promoter proximal region sequence-specific DNA binding)//GO:0003684(damaged DNA binding)//GO:0044212(transcription regulatory region…	GO:0043508(negative regulation of JUN kinase activity)//GO:1902167(positive regulation of intrinsic apoptotic signaling pathway in response to DNA damage by p53 class mediator)//GO:0008285(negative regulation of cell proliferation)//GO:0000122(negative regulation of transcription from RNA polymerase II promoter)//GO:0010332(response to gamma radiation)//GO:0034644(cellular response to UV)//GO:000…
chr1	1363519	10021196	chr1:1363519-10021196	8657677	1.52815	6.76505	0.344248	0.557389	0.768739	up	19	36	2	4	7	3	7.54823	7.85867	5.31583	5.88489	6.41115	5.5885	chr1	3696784	3713068	ENSG00000130764	LRRC47	-	protein_coding	57470	-	HGNC:HGNC:29207|HPRD:13837	1	1p36.32	leucine rich repeat containing 47		GO:0009328(phenylalanine-tRNA ligase complex)	GO:0044822(poly(A) RNA binding)//GO:0005515(protein binding)//GO:0004826(phenylalanine-tRNA ligase activity)	GO:0006432(phenylalanyl-tRNA aminoacylation)
chr1	1363519	10021196	chr1:1363519-10021196	8657677	1.52815	6.76505	0.344248	0.557389	0.768739	up	19	36	2	4	7	3	7.54823	7.85867	5.31583	5.88489	6.41115	5.5885	chr1	3728645	3773778	ENSG00000116198	CEP104	-	protein_coding	9731	CFAP256|GlyBP|JBTS25|KIAA0562|ROC22	MIM:616690|HGNC:HGNC:24866|Ensembl:ENSG00000116198|HPRD:11091|Vega:OTTHUMG00000003507	1	1p36.32	centrosomal protein 104kDa		GO:0005814(centriole)	GO:0005515(protein binding)
chr1	1363519	10021196	chr1:1363519-10021196	8657677	1.52815	6.76505	0.344248	0.557389	0.768739	up	19	36	2	4	7	3	7.54823	7.85867	5.31583	5.88489	6.41115	5.5885	chr1	6161853	6240183	ENSG00000116254	CHD5	-	protein_coding	26038	CHD-5	MIM:610771|HGNC:HGNC:16816|Ensembl:ENSG00000116254|HPRD:10828|Vega:OTTHUMG00000000952	1	1p36.31	chromodomain helicase DNA binding protein 5		GO:0016020(membrane)//GO:0005634(nucleus)//GO:0000792(heterochromatin)//GO:0016581(NuRD complex)	GO:0016818(hydrolase activity, acting on acid anhydrides, in phosphorus-containing anhydrides)//GO:0008270(zinc ion binding)//GO:0061628(H3K27me3 modified histone binding)//GO:0008026(ATP-dependent helicase activity)//GO:0005524(ATP binding)//GO:0003676(nucleic acid binding)//GO:0003677(DNA binding)	GO:0008152(metabolic process)//GO:0098532(histone H3-K27 trimethylation)//GO:1901798(positive regulation of signal transduction by p53 class mediator)//GO:0006351(transcription, DNA-templated)//GO:0021895(cerebral cortex neuron differentiation)//GO:0060850(regulation of transcription involved in cell fate commitment)//GO:0035093(spermatogenesis, exchange of chromosomal proteins)//GO:0008285(negat…
chr1	1363519	10021196	chr1:1363519-10021196	8657677	1.52815	6.76505	0.344248	0.557389	0.768739	up	19	36	2	4	7	3	7.54823	7.85867	5.31583	5.88489	6.41115	5.5885	chr1	6241329	6269449	ENSG00000116251	RPL22	-	protein_coding	6146	EAP|HBP15|HBP15/L22|L22	MIM:180474|HGNC:HGNC:10315|Ensembl:ENSG00000116251|HPRD:01602|Vega:OTTHUMG00000000953	1	1p36.31	ribosomal protein L22	hsa03010(Ribosome)	GO:0030529(intracellular ribonucleoprotein complex)//GO:0070062(extracellular exosome)//GO:0005829(cytosol)//GO:0005737(cytoplasm)//GO:0005634(nucleus)//GO:0005840(ribosome)//GO:0005925(focal adhesion)//GO:0022625(cytosolic large ribosomal subunit)	GO:0044822(poly(A) RNA binding)//GO:0003735(structural constituent of ribosome)//GO:0008201(heparin binding)//GO:0005515(protein binding)//GO:0003723(RNA binding)	GO:0006415(translational termination)//GO:0001887(selenium compound metabolic process)//GO:0044267(cellular protein metabolic process)//GO:0000184(nuclear-transcribed mRNA catabolic process, nonsense-mediated decay)//GO:0044281(small molecule metabolic process)//GO:0006614(SRP-dependent cotranslational protein targeting to membrane)//GO:0019083(viral transcription)//GO:0010467(gene expression)//G…
chr1	1363519	10021196	chr1:1363519-10021196	8657677	1.52815	6.76505	0.344248	0.557389	0.768739	up	19	36	2	4	7	3	7.54823	7.85867	5.31583	5.88489	6.41115	5.5885	chr1	6265535	6281359	ENSG00000158286	RNF207	+	protein_coding	388591	C1orf188	HGNC:HGNC:32947|Ensembl:ENSG00000158286|HPRD:08119|HPRD:13536|Vega:OTTHUMG00000001089	1	1p36.31	ring finger protein 207		GO:0048471(perinuclear region of cytoplasm)	GO:0030544(Hsp70 protein binding)//GO:0051087(chaperone binding)//GO:0008270(zinc ion binding)//GO:0005515(protein binding)//GO:0044325(ion channel binding)	GO:0055117(regulation of cardiac muscle contraction)//GO:1902261(positive regulation of delayed rectifier potassium channel activity)//GO:0010628(positive regulation of gene expression)//GO:1903953(negative regulation of voltage-gated potassium channel activity involved in atrial cardiac muscle cell action potential repolarization)//GO:1901207(regulation of heart looping)//GO:0086019(cell-cell si…
chr1	1363519	10021196	chr1:1363519-10021196	8657677	1.52815	6.76505	0.344248	0.557389	0.768739	up	19	36	2	4	7	3	7.54823	7.85867	5.31583	5.88489	6.41115	5.5885	chr1	6307406	6321035	ENSG00000158292	GPR153	-	protein_coding	387509	PGR1	MIM:614269|HGNC:HGNC:23618|Ensembl:ENSG00000158292|HPRD:13600|Vega:OTTHUMG00000001272	1	1p36.31	G protein-coupled receptor 153		GO:0005886(plasma membrane)//GO:0016021(integral component of membrane)	GO:0004930(G-protein coupled receptor activity)	GO:0007186(G-protein coupled receptor signaling pathway)
chr1	1363519	10021196	chr1:1363519-10021196	8657677	1.52815	6.76505	0.344248	0.557389	0.768739	up	19	36	2	4	7	3	7.54823	7.85867	5.31583	5.88489	6.41115	5.5885	chr1	6484848	6521430	ENSG00000187017	ESPN	+	protein_coding	83715	DFNB36|LP2654	MIM:606351|HGNC:HGNC:13281|Ensembl:ENSG00000187017|HPRD:06962|Vega:OTTHUMG00000000753	1	1p36.31	espin		GO:0032426(stereocilium tip)//GO:0031941(filamentous actin)//GO:0005903(brush border)//GO:0005737(cytoplasm)//GO:0005902(microvillus)	GO:0017124(SH3 domain binding)//GO:0051015(actin filament binding)	GO:0051494(negative regulation of cytoskeleton organization)//GO:0007626(locomotory behavior)//GO:0051017(actin filament bundle assembly)//GO:0030046(parallel actin filament bundle assembly)//GO:0051491(positive regulation of filopodium assembly)//GO:0007605(sensory perception of sound)
chr1	1363519	10021196	chr1:1363519-10021196	8657677	1.52815	6.76505	0.344248	0.557389	0.768739	up	19	36	2	4	7	3	7.54823	7.85867	5.31583	5.88489	6.41115	5.5885	chr1	6581407	6614595	ENSG00000162408	NOL9	-	protein_coding	79707	Grc3|NET6	HGNC:HGNC:26265|Ensembl:ENSG00000162408|HPRD:08667|Vega:OTTHUMG00000000904	1	1p36.31	nucleolar protein 9		GO:0005730(nucleolus)//GO:0016020(membrane)	GO:0005524(ATP binding)//GO:0003723(RNA binding)//GO:0005515(protein binding)//GO:0051731(polynucleotide 5'-hydroxyl-kinase activity)	GO:0000460(maturation of 5.8S rRNA)//GO:0016310(phosphorylation)//GO:0000448(cleavage in ITS2 between 5.8S rRNA and LSU-rRNA of tricistronic rRNA transcript (SSU-rRNA, 5.8S rRNA, LSU-rRNA))
chr1	1363519	10021196	chr1:1363519-10021196	8657677	1.52815	6.76505	0.344248	0.557389	0.768739	up	19	36	2	4	7	3	7.54823	7.85867	5.31583	5.88489	6.41115	5.5885	chr1	6615241	6639817	ENSG00000173662	TAS1R1	+	protein_coding	80835	GM148|GPR70|T1R1|TR1	MIM:606225|HGNC:HGNC:14448|Ensembl:ENSG00000173662|HPRD:06939|Vega:OTTHUMG00000001441	1	1p36.31	taste 1 receptor member 1	hsa04742(Taste transduction)	GO:0016021(integral component of membrane)//GO:0005886(plasma membrane)	GO:0008527(taste receptor activity)//GO:0046982(protein heterodimerization activity)//GO:0004930(G-protein coupled receptor activity)	GO:0050912(detection of chemical stimulus involved in sensory perception of taste)//GO:0007186(G-protein coupled receptor signaling pathway)//GO:0050917(sensory perception of umami taste)
chr1	1363519	10021196	chr1:1363519-10021196	8657677	1.52815	6.76505	0.344248	0.557389	0.768739	up	19	36	2	4	7	3	7.54823	7.85867	5.31583	5.88489	6.41115	5.5885	chr1	6650784	6674667	ENSG00000162413	KLHL21	-	protein_coding	9903	-	MIM:616262|HGNC:HGNC:29041|Ensembl:ENSG00000162413|HPRD:17239|Vega:OTTHUMG00000001437	1	1p36.31	kelch like family member 21		GO:0005813(centrosome)//GO:0005827(polar microtubule)//GO:0031463(Cul3-RING ubiquitin ligase complex)//GO:0005737(cytoplasm)	GO:0004842(ubiquitin-protein transferase activity)	GO:0007067(mitotic nuclear division)//GO:0051301(cell division)//GO:0016567(protein ubiquitination)//GO:0035853(chromosome passenger complex localization to spindle midzone)//GO:0042787(protein ubiquitination involved in ubiquitin-dependent protein catabolic process)//GO:0032465(regulation of cytokinesis)
chr1	1363519	10021196	chr1:1363519-10021196	8657677	1.52815	6.76505	0.344248	0.557389	0.768739	up	19	36	2	4	7	3	7.54823	7.85867	5.31583	5.88489	6.41115	5.5885	chr1	6694228	6761984	ENSG00000007923	DNAJC11	-	protein_coding	55735	dJ126A5.1	MIM:614827|HGNC:HGNC:25570|Ensembl:ENSG00000007923|HPRD:07112|Vega:OTTHUMG00000001443	1	1p36.31	DnaJ heat shock protein family (Hsp40) member C11		GO:0005743(mitochondrial inner membrane)//GO:0005739(mitochondrion)//GO:0070062(extracellular exosome)	GO:0005515(protein binding)
chr1	1363519	10021196	chr1:1363519-10021196	8657677	1.52815	6.76505	0.344248	0.557389	0.768739	up	19	36	2	4	7	3	7.54823	7.85867	5.31583	5.88489	6.41115	5.5885	chr1	7831329	7841492	ENSG00000049245	VAMP3	+	protein_coding	9341	CEB	MIM:603657|HGNC:HGNC:12644|Ensembl:ENSG00000049245|HPRD:04711|Vega:OTTHUMG00000001225	1	1p36.23	vesicle associated membrane protein 3	hsa04130(SNARE interactions in vesicular transport)//hsa04145(Phagosome)	GO:0030136(clathrin-coated vesicle)//GO:0016021(integral component of membrane)//GO:0030665(clathrin-coated vesicle membrane)//GO:0009986(cell surface)//GO:0055037(recycling endosome)//GO:0043005(neuron projection)//GO:0031201(SNARE complex)//GO:0005886(plasma membrane)//GO:0005829(cytosol)//GO:0045202(synapse)//GO:0043231(intracellular membrane-bounded organelle)//GO:0030054(cell junction)//GO:0…	GO:0000149(SNARE binding)//GO:0005484(SNAP receptor activity)//GO:0005515(protein binding)//GO:0017075(syntaxin-1 binding)	GO:0042147(retrograde transport, endosome to Golgi)//GO:0006906(vesicle fusion)//GO:0001921(positive regulation of receptor recycling)//GO:1903531(negative regulation of secretion by cell)//GO:0006887(exocytosis)//GO:0061025(membrane fusion)//GO:0043001(Golgi to plasma membrane protein transport)//GO:1903593(regulation of histamine secretion by mast cell)//GO:0070254(mucus secretion)//GO:0035493(…
chr1	1363519	10021196	chr1:1363519-10021196	8657677	1.52815	6.76505	0.344248	0.557389	0.768739	up	19	36	2	4	7	3	7.54823	7.85867	5.31583	5.88489	6.41115	5.5885	chr1	7903143	7913572	ENSG00000049247	UTS2	-	protein_coding	10911	PRO1068|U-II|UCN2|UII	MIM:604097|HGNC:HGNC:12636|Ensembl:ENSG00000049247|HPRD:04976|Vega:OTTHUMG00000001218	1	1p36	urotensin 2		GO:0005576(extracellular region)//GO:0005615(extracellular space)//GO:0005829(cytosol)	GO:0005102(receptor binding)//GO:0005179(hormone activity)	GO:0010459(negative regulation of heart rate)//GO:0007268(synaptic transmission)//GO:0007204(positive regulation of cytosolic calcium ion concentration)//GO:0010460(positive regulation of heart rate)//GO:0033574(response to testosterone)//GO:0045766(positive regulation of angiogenesis)//GO:0045777(positive regulation of blood pressure)//GO:0006936(muscle contraction)//GO:0045776(negative regulati…
chr1	1363519	10021196	chr1:1363519-10021196	8657677	1.52815	6.76505	0.344248	0.557389	0.768739	up	19	36	2	4	7	3	7.54823	7.85867	5.31583	5.88489	6.41115	5.5885	chr1	8014351	8045565	ENSG00000116288	PARK7	+	protein_coding	11315	DJ-1|DJ1|HEL-S-67p	MIM:602533|HGNC:HGNC:16369|Ensembl:ENSG00000116288|HPRD:03961|Vega:OTTHUMG00000001210	1	1p36.23	Parkinsonism associated deglycase	hsa05012(Parkinson's disease)	GO:0005886(plasma membrane)//GO:0005758(mitochondrial intermembrane space)//GO:0005747(mitochondrial respiratory chain complex I)//GO:0045121(membrane raft)//GO:0005759(mitochondrial matrix)//GO:0030424(axon)//GO:0005829(cytosol)//GO:0070062(extracellular exosome)//GO:0005739(mitochondrion)//GO:0016605(PML body)//GO:0000785(chromatin)//GO:0005783(endoplasmic reticulum)//GO:0044297(cell body)//GO:…	GO:0019900(kinase binding)//GO:1990422(glyoxalase (glycolic acid-forming) activity)//GO:0008134(transcription factor binding)//GO:1903136(cuprous ion binding)//GO:0003713(transcription coactivator activity)//GO:0045340(mercury ion binding)//GO:1990381(ubiquitin-specific protease binding)//GO:0036470(tyrosine 3-monooxygenase activator activity)//GO:0042802(identical protein binding)//GO:0097110(sc…	GO:0019243(methylglyoxal catabolic process to D-lactate via S-lactoyl-glutathione)//GO:0045560(regulation of TRAIL receptor biosynthetic process)//GO:0043066(negative regulation of apoptotic process)//GO:0033234(negative regulation of protein sumoylation)//GO:0010628(positive regulation of gene expression)//GO:1901671(positive regulation of superoxide dismutase activity)//GO:1903384(negative regu…
chr1	1363519	10021196	chr1:1363519-10021196	8657677	1.52815	6.76505	0.344248	0.557389	0.768739	up	19	36	2	4	7	3	7.54823	7.85867	5.31583	5.88489	6.41115	5.5885	chr1	8064464	8086368	ENSG00000116285	ERRFI1	-	protein_coding	54206	GENE-33|MIG-6|MIG6|RALT	MIM:608069|HGNC:HGNC:18185|Ensembl:ENSG00000116285|HPRD:09218|Vega:OTTHUMG00000001221	1	1p36	ERBB receptor feedback inhibitor 1		GO:0005634(nucleus)//GO:0031234(extrinsic component of cytoplasmic side of plasma membrane)//GO:0005737(cytoplasm)//GO:0005829(cytosol)	GO:0019901(protein kinase binding)//GO:0017124(SH3 domain binding)//GO:0005096(GTPase activator activity)//GO:0005515(protein binding)//GO:0031267(small GTPase binding)	GO:0036120(cellular response to platelet-derived growth factor stimulus)//GO:0061469(regulation of type B pancreatic cell proliferation)//GO:0032966(negative regulation of collagen biosynthetic process)//GO:0060426(lung vasculature development)//GO:0032691(negative regulation of interleukin-1 beta production)//GO:0071474(cellular hyperosmotic response)//GO:0043547(positive regulation of GTPase ac…
chr1	1363519	10021196	chr1:1363519-10021196	8657677	1.52815	6.76505	0.344248	0.557389	0.768739	up	19	36	2	4	7	3	7.54823	7.85867	5.31583	5.88489	6.41115	5.5885	chr1	8921061	8939308	ENSG00000074800	ENO1	-	protein_coding	2023	ENO1L1|HEL-S-17|MPB1|NNE|PPH	MIM:172430|HGNC:HGNC:3350|Ensembl:ENSG00000074800|HPRD:01400|Vega:OTTHUMG00000001773	1	1p36.2	enolase 1, (alpha)	hsa00010(Glycolysis / Gluconeogenesis)//	GO:0005886(plasma membrane)//GO:0070062(extracellular exosome)//GO:0000015(phosphopyruvate hydratase complex)//GO:0031430(M band)//GO:0016020(membrane)//GO:0005829(cytosol)//GO:0005634(nucleus)//GO:0005615(extracellular space)//GO:0005737(cytoplasm)	GO:0003700(transcription factor activity, sequence-specific DNA binding)//GO:0000287(magnesium ion binding)//GO:0044822(poly(A) RNA binding)//GO:0004634(phosphopyruvate hydratase activity)//GO:0003714(transcription corepressor activity)//GO:0005515(protein binding)//GO:0003677(DNA binding)//GO:0051020(GTPase binding)	GO:0044281(small molecule metabolic process)//GO:0006096(glycolytic process)//GO:0006094(gluconeogenesis)//GO:0006351(transcription, DNA-templated)//GO:0006006(glucose metabolic process)//GO:0005975(carbohydrate metabolic process)//GO:0045892(negative regulation of transcription, DNA-templated)//GO:0000122(negative regulation of transcription from RNA polymerase II promoter)//GO:0009615(response …
chr1	1363519	10021196	chr1:1363519-10021196	8657677	1.52815	6.76505	0.344248	0.557389	0.768739	up	19	36	2	4	7	3	7.54823	7.85867	5.31583	5.88489	6.41115	5.5885	chr1	9005926	9035151	ENSG00000131686	CA6	+	protein_coding	765	CA-VI|GUSTIN	MIM:114780|HGNC:HGNC:1380|Ensembl:ENSG00000131686|HPRD:00264|Vega:OTTHUMG00000001763	1	1p36.2	carbonic anhydrase VI	hsa00910(Nitrogen metabolism)	GO:0070062(extracellular exosome)//GO:0005576(extracellular region)//GO:0005615(extracellular space)//GO:0005829(cytosol)	GO:0004089(carbonate dehydratase activity)//GO:0008270(zinc ion binding)//GO:0005515(protein binding)	GO:0006730(one-carbon metabolic process)//GO:0015701(bicarbonate transport)//GO:0044281(small molecule metabolic process)//GO:0001580(detection of chemical stimulus involved in sensory perception of bitter taste)
chr1	1363519	10021196	chr1:1363519-10021196	8657677	1.52815	6.76505	0.344248	0.557389	0.768739	up	19	36	2	4	7	3	7.54823	7.85867	5.31583	5.88489	6.41115	5.5885	chr1	9063359	9086404	ENSG00000197241	SLC2A7	-	protein_coding	155184	GLUT7	MIM:610371|HGNC:HGNC:13445|Ensembl:ENSG00000197241|HPRD:15365|Vega:OTTHUMG00000057499	1	1p36.2	solute carrier family 2 member 7		GO:0005886(plasma membrane)//GO:0016021(integral component of membrane)	GO:0022891(substrate-specific transmembrane transporter activity)	GO:0055085(transmembrane transport)//GO:0008643(carbohydrate transport)
chr1	1363519	10021196	chr1:1363519-10021196	8657677	1.52815	6.76505	0.344248	0.557389	0.768739	up	19	36	2	4	7	3	7.54823	7.85867	5.31583	5.88489	6.41115	5.5885	chr1	9095166	9148537	ENSG00000142583	SLC2A5	-	protein_coding	6518	GLUT-5|GLUT5	MIM:138230|HGNC:HGNC:11010|HPRD:00690	1	1p36.2	solute carrier family 2 member 5	hsa04973(Carbohydrate digestion and absorption)	GO:0016021(integral component of membrane)//GO:0070062(extracellular exosome)//GO:0005886(plasma membrane)//GO:0005887(integral component of plasma membrane)//GO:0042383(sarcolemma)//GO:0016324(apical plasma membrane)	GO:0070061(fructose binding)//GO:0005355(glucose transmembrane transporter activity)//GO:0005353(fructose transmembrane transporter activity)	GO:0015755(fructose transport)//GO:1990539(fructose import across plasma membrane)//GO:0015758(glucose transport)//GO:0044281(small molecule metabolic process)//GO:0003044(regulation of systemic arterial blood pressure mediated by a chemical signal)//GO:0005975(carbohydrate metabolic process)//GO:1904659(glucose transmembrane transport)//GO:0055085(transmembrane transport)//GO:0071332(cellular re…
chr1	1363519	10021196	chr1:1363519-10021196	8657677	1.52815	6.76505	0.344248	0.557389	0.768739	up	19	36	2	4	7	3	7.54823	7.85867	5.31583	5.88489	6.41115	5.5885	chr1	9352939	9429591	ENSG00000171621	SPSB1	+	protein_coding	80176	SSB-1|SSB1	MIM:611657|HGNC:HGNC:30628|Ensembl:ENSG00000171621|HPRD:18106|Vega:OTTHUMG00000001279	1	1p36.22	splA/ryanodine receptor domain and SOCS box containing 1		GO:0005737(cytoplasm)	GO:0005515(protein binding)	GO:0035556(intracellular signal transduction)//GO:0016567(protein ubiquitination)
chr1	1363519	10021196	chr1:1363519-10021196	8657677	1.52815	6.76505	0.344248	0.557389	0.768739	up	19	36	2	4	7	3	7.54823	7.85867	5.31583	5.88489	6.41115	5.5885	chr1	9599541	9645237	ENSG00000171612	SLC25A33	+	protein_coding	84275	BMSC-MCP|PNC1	MIM:610816|HGNC:HGNC:29681|HPRD:14631	1	1p36.22	solute carrier family 25 member 33		GO:0005743(mitochondrial inner membrane)//GO:0016021(integral component of membrane)//GO:0031966(mitochondrial membrane)	GO:0003735(structural constituent of ribosome)//GO:0015218(pyrimidine nucleotide transmembrane transporter activity)	GO:0034551(mitochondrial respiratory chain complex III assembly)//GO:0008284(positive regulation of cell proliferation)//GO:0006864(pyrimidine nucleotide transport)//GO:0006390(transcription from mitochondrial promoter)//GO:0006264(mitochondrial DNA replication)//GO:0030307(positive regulation of cell growth)//GO:1990519(mitochondrial pyrimidine nucleotide import)//GO:0006412(translation)//GO:000…
chr1	1363519	10021196	chr1:1363519-10021196	8657677	1.52815	6.76505	0.344248	0.557389	0.768739	up	19	36	2	4	7	3	7.54823	7.85867	5.31583	5.88489	6.41115	5.5885	chr1	9648932	9674935	ENSG00000188807	TMEM201	+	protein_coding	199953	NET5	HGNC:HGNC:33719|Ensembl:ENSG00000188807|HPRD:17991|Vega:OTTHUMG00000057457	1	1p36.22	transmembrane protein 201		GO:0016021(integral component of membrane)//GO:0005637(nuclear inner membrane)	GO:0051015(actin filament binding)//GO:0005521(lamin binding)	GO:0010761(fibroblast migration)//GO:0007097(nuclear migration)
chr1	1363519	10021196	chr1:1363519-10021196	8657677	1.52815	6.76505	0.344248	0.557389	0.768739	up	19	36	2	4	7	3	7.54823	7.85867	5.31583	5.88489	6.41115	5.5885	chr1	9711790	9789172	ENSG00000171608	PIK3CD	+	protein_coding	5293	APDS|IMD14|P110DELTA|PI3K|p110D	MIM:602839|HGNC:HGNC:8977|Ensembl:ENSG00000171608|Vega:OTTHUMG00000001450	1	1p36.2	phosphatidylinositol-4,5-bisphosphate 3-kinase catalytic subunit delta	hsa00562(Inositol phosphate metabolism)//hsa04012(ErbB signaling pathway)//hsa04014(Ras signaling pathway)//hsa04015(Rap1 signaling pathway)//hsa04022(cGMP-PKG signaling pathway)//hsa04024(cAMP signaling pathway)//hsa04062(Chemokine signaling pathway)//hsa04066(HIF-1 signaling pathway)//hsa04068(FoxO signaling pathway)//hsa04070(Phosphatidylinositol signaling system)//hsa04071(Sphingolipid signal…	GO:0005622(intracellular)//GO:0005886(plasma membrane)//GO:0042629(mast cell granule)//GO:0005942(phosphatidylinositol 3-kinase complex)//GO:0005829(cytosol)	GO:0035004(phosphatidylinositol 3-kinase activity)//GO:0035005(1-phosphatidylinositol-4-phosphate 3-kinase activity)//GO:0005524(ATP binding)//GO:0046934(phosphatidylinositol-4,5-bisphosphate 3-kinase activity)//GO:0016773(phosphotransferase activity, alcohol group as acceptor)//GO:0016301(kinase activity)//GO:0016303(1-phosphatidylinositol-3-kinase activity)//GO:0005515(protein binding)	GO:0006644(phospholipid metabolic process)//GO:0002551(mast cell chemotaxis)//GO:0030168(platelet activation)//GO:0001782(B cell homeostasis)//GO:0030217(T cell differentiation)//GO:0042110(T cell activation)//GO:0060374(mast cell differentiation)//GO:0046854(phosphatidylinositol phosphorylation)//GO:0048011(neurotrophin TRK receptor signaling pathway)//GO:0035754(B cell chemotaxis)//GO:0014065(p…
chr1	1363519	10021196	chr1:1363519-10021196	8657677	1.52815	6.76505	0.344248	0.557389	0.768739	up	19	36	2	4	7	3	7.54823	7.85867	5.31583	5.88489	6.41115	5.5885	chr1	9982173	10003465	ENSG00000162441	LZIC	-	protein_coding	84328	-	MIM:610458|HGNC:HGNC:17497|Ensembl:ENSG00000162441|HPRD:14340|Vega:OTTHUMG00000001804	1	1p36.22	leucine zipper and CTNNBIP1 domain containing			GO:0008013(beta-catenin binding)	GO:0010212(response to ionizing radiation)
chr1	1363519	10021196	chr1:1363519-10021196	8657677	1.52815	6.76505	0.344248	0.557389	0.768739	up	19	36	2	4	7	3	7.54823	7.85867	5.31583	5.88489	6.41115	5.5885	chr1	10003486	10045559	ENSG00000173614	NMNAT1	+	protein_coding	64802	LCA9|NMNAT|PNAT1	MIM:608700|HGNC:HGNC:17877|Ensembl:ENSG00000173614|HPRD:16369|Vega:OTTHUMG00000001799	1	1p36.22	nicotinamide nucleotide adenylyltransferase 1	hsa00760(Nicotinate and nicotinamide metabolism)//	GO:0005654(nucleoplasm)//GO:0005634(nucleus)	GO:0004515(nicotinate-nucleotide adenylyltransferase activity)//GO:0005524(ATP binding)//GO:0005515(protein binding)//GO:0000309(nicotinamide-nucleotide adenylyltransferase activity)//GO:0016779(nucleotidyltransferase activity)	GO:0044281(small molecule metabolic process)//GO:0009435(NAD biosynthetic process)//GO:0034628('de novo' NAD biosynthetic process from aspartate)//GO:0019674(NAD metabolic process)//GO:0006767(water-soluble vitamin metabolic process)//GO:0006766(vitamin metabolic process)
chr1	1363519	10021196	chr1:1363519-10021196	8657677	1.52815	6.76505	0.344248	0.557389	0.768739	up	19	36	2	4	7	3	7.54823	7.85867	5.31583	5.88489	6.41115	5.5885	chr1	1570603	1590473	ENSG00000248333	CDK11B	-	protein_coding	984	CDC2L1|CDK11|CDK11-p110|CDK11-p46|CDK11-p58|CLK-1|PITSLREA|PK58|p58|p58CDC2L1|p58CLK-1	MIM:176873|HGNC:HGNC:1729|Ensembl:ENSG00000248333|HPRD:08909|Vega:OTTHUMG00000078638	1	1p36.33	cyclin-dependent kinase 11B		GO:0005634(nucleus)//GO:0005737(cytoplasm)	GO:0004674(protein serine/threonine kinase activity)//GO:0004672(protein kinase activity)//GO:0004693(cyclin-dependent protein serine/threonine kinase activity)//GO:0005524(ATP binding)//GO:0044822(poly(A) RNA binding)//GO:0005515(protein binding)	GO:0050684(regulation of mRNA processing)//GO:0007067(mitotic nuclear division)//GO:0006468(protein phosphorylation)//GO:0008283(cell proliferation)//GO:0051726(regulation of cell cycle)//GO:0001558(regulation of cell growth)//GO:0006915(apoptotic process)//GO:0006355(regulation of transcription, DNA-templated)
chr1	1363519	10021196	chr1:1363519-10021196	8657677	1.52815	6.76505	0.344248	0.557389	0.768739	up	19	36	2	4	7	3	7.54823	7.85867	5.31583	5.88489	6.41115	5.5885	chr1	1682671	1711896	ENSG00000008130	NADK	-	protein_coding	65220	dJ283E3.1	MIM:611616|HGNC:HGNC:29831|Ensembl:ENSG00000008130|HPRD:16907|Vega:OTTHUMG00000000942	1	1p36.33	NAD kinase	hsa00760(Nicotinate and nicotinamide metabolism)//	GO:0005829(cytosol)	GO:0005524(ATP binding)//GO:0046872(metal ion binding)//GO:0005515(protein binding)//GO:0003951(NAD+ kinase activity)	GO:0044281(small molecule metabolic process)//GO:0016310(phosphorylation)//GO:0006741(NADP biosynthetic process)//GO:0019674(NAD metabolic process)//GO:0006767(water-soluble vitamin metabolic process)//GO:0046034(ATP metabolic process)//GO:0006766(vitamin metabolic process)
chr1	1363519	10021196	chr1:1363519-10021196	8657677	1.52815	6.76505	0.344248	0.557389	0.768739	up	19	36	2	4	7	3	7.54823	7.85867	5.31583	5.88489	6.41115	5.5885	chr1	2160134	2241558	ENSG00000157933	SKI	+	protein_coding	6497	SGS|SKV	MIM:164780|HGNC:HGNC:10896|Ensembl:ENSG00000157933|HPRD:01271|Vega:OTTHUMG00000001407	1	1p36.33	SKI proto-oncogene		GO:0043234(protein complex)//GO:0017053(transcriptional repressor complex)//GO:0005813(centrosome)//GO:0005667(transcription factor complex)//GO:0005737(cytoplasm)//GO:0016605(PML body)//GO:0005654(nucleoplasm)//GO:0005634(nucleus)//GO:0016604(nuclear body)	GO:0008270(zinc ion binding)//GO:0019904(protein domain specific binding)//GO:0019901(protein kinase binding)//GO:0003682(chromatin binding)//GO:0070491(repressing transcription factor binding)//GO:0046811(histone deacetylase inhibitor activity)//GO:0003714(transcription corepressor activity)//GO:0046332(SMAD binding)//GO:0005515(protein binding)//GO:0031625(ubiquitin protein ligase binding)	GO:0030514(negative regulation of BMP signaling pathway)//GO:0060021(palate development)//GO:0030326(embryonic limb morphogenesis)//GO:0010626(negative regulation of Schwann cell proliferation)//GO:0022011(myelination in peripheral nervous system)//GO:0009948(anterior/posterior axis specification)//GO:0008285(negative regulation of cell proliferation)//GO:0000122(negative regulation of transcript…
chr1	1363519	10021196	chr1:1363519-10021196	8657677	1.52815	6.76505	0.344248	0.557389	0.768739	up	19	36	2	4	7	3	7.54823	7.85867	5.31583	5.88489	6.41115	5.5885	chr1	2357419	2436969	ENSG00000149527	PLCH2	+	protein_coding	9651	PLC-L4|PLC-eta2|PLCL4|PLCeta2	MIM:612836|HGNC:HGNC:29037|Ensembl:ENSG00000149527|Vega:OTTHUMG00000000719	1	1p36.32	phospholipase C eta 2	hsa00562(Inositol phosphate metabolism)//	GO:0005622(intracellular)//GO:0005886(plasma membrane)//GO:0005575(cellular_component)//GO:0005737(cytoplasm)	GO:0004871(signal transducer activity)//GO:0003674(molecular_function)//GO:0004435(phosphatidylinositol phospholipase C activity)//GO:0005509(calcium ion binding)//GO:0004629(phospholipase C activity)	GO:0008152(metabolic process)//GO:0044281(small molecule metabolic process)//GO:0016042(lipid catabolic process)//GO:0043647(inositol phosphate metabolic process)//GO:0008150(biological_process)//GO:0035556(intracellular signal transduction)//GO:0046488(phosphatidylinositol metabolic process)
chr1	1363519	10021196	chr1:1363519-10021196	8657677	1.52815	6.76505	0.344248	0.557389	0.768739	up	19	36	2	4	7	3	7.54823	7.85867	5.31583	5.88489	6.41115	5.5885	chr1	2487078	2496821	ENSG00000157873	TNFRSF14	+	protein_coding	8764	ATAR|CD270|HVEA|HVEM|LIGHTR|TR2	MIM:602746|HGNC:HGNC:11912|Ensembl:ENSG00000157873|HPRD:04122|Vega:OTTHUMG00000000792	1	1p36.32	tumor necrosis factor receptor superfamily member 14	hsa04060(Cytokine-cytokine receptor interaction)//hsa05168(Herpes simplex infection)	GO:0009897(external side of plasma membrane)//GO:0016021(integral component of membrane)//GO:0005887(integral component of plasma membrane)//GO:0005886(plasma membrane)	GO:0001618(virus receptor activity)//GO:0005515(protein binding)//GO:0005031(tumor necrosis factor-activated receptor activity)//GO:0031625(ubiquitin protein ligase binding)	GO:2000406(positive regulation of T cell migration)//GO:0046642(negative regulation of alpha-beta T cell proliferation)//GO:0002741(positive regulation of cytokine secretion involved in immune response)//GO:0050829(defense response to Gram-negative bacterium)//GO:0032496(response to lipopolysaccharide)//GO:0042127(regulation of cell proliferation)//GO:0050830(defense response to Gram-positive bac…
chr1	1363519	10021196	chr1:1363519-10021196	8657677	1.52815	6.76505	0.344248	0.557389	0.768739	up	19	36	2	4	7	3	7.54823	7.85867	5.31583	5.88489	6.41115	5.5885	chr1	2567415	2718286	ENSG00000215912	TTC34	-	protein_coding	100287898	-	HGNC:HGNC:34297|Ensembl:ENSG00000215912|Vega:OTTHUMG00000000539	1	1p36.32	tetratricopeptide repeat domain 34
chr1	1363519	10021196	chr1:1363519-10021196	8657677	1.52815	6.76505	0.344248	0.557389	0.768739	up	19	36	2	4	7	3	7.54823	7.85867	5.31583	5.88489	6.41115	5.5885	chr1	3406484	3528059	ENSG00000162591	MEGF6	-	protein_coding	1953	EGFL3	MIM:604266|HGNC:HGNC:3232|HPRD:11973	1	1p36.3	multiple EGF like domains 6		GO:0005575(cellular_component)//GO:0005576(extracellular region)	GO:0005515(protein binding)//GO:0005509(calcium ion binding)	GO:0008150(biological_process)
chr1	1363519	10021196	chr1:1363519-10021196	8657677	1.52815	6.76505	0.344248	0.557389	0.768739	up	19	36	2	4	7	3	7.54823	7.85867	5.31583	5.88489	6.41115	5.5885	chr1	3668962	3688209	ENSG00000162592	CCDC27	+	protein_coding	148870	-	HGNC:HGNC:26546|Ensembl:ENSG00000162592|HPRD:08141|Vega:OTTHUMG00000003504	1	1p36.32	coiled-coil domain containing 27
chr1	1363519	10021196	chr1:1363519-10021196	8657677	1.52815	6.76505	0.344248	0.557389	0.768739	up	19	36	2	4	7	3	7.54823	7.85867	5.31583	5.88489	6.41115	5.5885	chr1	3773845	3801993	ENSG00000169598	DFFB	+	protein_coding	1677	CAD|CPAN|DFF-40|DFF2|DFF40	MIM:601883|HGNC:HGNC:2773|Ensembl:ENSG00000169598|HPRD:03532|Vega:OTTHUMG00000003525	1	1p36.3	DNA fragmentation factor subunit beta	hsa04210(Apoptosis)	GO:0000790(nuclear chromatin)//GO:0005829(cytosol)//GO:0005730(nucleolus)//GO:0005654(nucleoplasm)//GO:0005622(intracellular)//GO:0005634(nucleus)//GO:0005737(cytoplasm)	GO:0019899(enzyme binding)//GO:0004518(nuclease activity)//GO:0003677(DNA binding)//GO:0016787(hydrolase activity)//GO:0004536(deoxyribonuclease activity)	GO:0006309(apoptotic DNA fragmentation)//GO:0006915(apoptotic process)//GO:0030263(apoptotic chromosome condensation)//GO:0012501(programmed cell death)//GO:0006921(cellular component disassembly involved in execution phase of apoptosis)
chr1	1363519	10021196	chr1:1363519-10021196	8657677	1.52815	6.76505	0.344248	0.557389	0.768739	up	19	36	2	4	7	3	7.54823	7.85867	5.31583	5.88489	6.41115	5.5885	chr1	4714792	4852594	ENSG00000196581	AJAP1	+	protein_coding	55966	MOT8|SHREW-1|SHREW1	MIM:610972|HGNC:HGNC:30801|Ensembl:ENSG00000196581|HPRD:15339|Vega:OTTHUMG00000000645	1	1p36.32	adherens junctions associated protein 1		GO:0016323(basolateral plasma membrane)//GO:0005912(adherens junction)//GO:0016021(integral component of membrane)//GO:0016324(apical plasma membrane)		GO:0007155(cell adhesion)
chr1	1363519	10021196	chr1:1363519-10021196	8657677	1.52815	6.76505	0.344248	0.557389	0.768739	up	19	36	2	4	7	3	7.54823	7.85867	5.31583	5.88489	6.41115	5.5885	chr1	5922871	6052533	ENSG00000131697	NPHP4	-	protein_coding	261734	POC10|SLSN4	MIM:607215|HGNC:HGNC:19104|Ensembl:ENSG00000131697|HPRD:06238|Vega:OTTHUMG00000000701	1	1p36	nephronophthisis 4		GO:0005923(bicellular tight junction)//GO:0097470(ribbon synapse)//GO:0016020(membrane)//GO:0005829(cytosol)//GO:0005813(centrosome)//GO:0097546(ciliary base)//GO:0032391(photoreceptor connecting cilium)//GO:0031513(nonmotile primary cilium)//GO:0035869(ciliary transition zone)//GO:0005856(cytoskeleton)//GO:0005911(cell-cell junction)	GO:0005198(structural molecule activity)//GO:0005515(protein binding)	GO:0035329(hippo signaling)//GO:0060041(retina development in camera-type eye)//GO:0007632(visual behavior)//GO:0030317(sperm motility)//GO:0090090(negative regulation of canonical Wnt signaling pathway)//GO:0035845(photoreceptor cell outer segment organization)//GO:0006996(organelle organization)//GO:0016337(single organismal cell-cell adhesion)//GO:0030036(actin cytoskeleton organization)//GO:0…
chr1	1363519	10021196	chr1:1363519-10021196	8657677	1.52815	6.76505	0.344248	0.557389	0.768739	up	19	36	2	4	7	3	7.54823	7.85867	5.31583	5.88489	6.41115	5.5885	chr1	6051526	6161253	ENSG00000069424	KCNAB2	+	protein_coding	8514	AKR6A5|HKvbeta2|HKvbeta2.1|HKvbeta2.2|KCNA2B|KV-BETA-2	MIM:601142|HGNC:HGNC:6229|Ensembl:ENSG00000069424|HPRD:03090|Vega:OTTHUMG00000000795	1	1p36.3	potassium voltage-gated channel subfamily A regulatory beta subunit 2		GO:0043679(axon terminus)//GO:0044224(juxtaparanode region of axon)//GO:0005886(plasma membrane)//GO:0008076(voltage-gated potassium channel complex)//GO:0005874(microtubule)//GO:0016020(membrane)//GO:0016021(integral component of membrane)//GO:0005829(cytosol)//GO:0014069(postsynaptic density)//GO:1990031(pinceau fiber)//GO:0030054(cell junction)//GO:0031234(extrinsic component of cytoplasmic si…	GO:0015459(potassium channel regulator activity)//GO:0005249(voltage-gated potassium channel activity)//GO:0004033(aldo-keto reductase (NADP) activity)	GO:0055114(oxidation-reduction process)//GO:0071805(potassium ion transmembrane transport)//GO:0050905(neuromuscular process)//GO:0007268(synaptic transmission)//GO:0002244(hematopoietic progenitor cell differentiation)//GO:2000008(regulation of protein localization to cell surface)//GO:0070995(NADPH oxidation)//GO:1901379(regulation of potassium ion transmembrane transport)
chr1	1363519	10021196	chr1:1363519-10021196	8657677	1.52815	6.76505	0.344248	0.557389	0.768739	up	19	36	2	4	7	3	7.54823	7.85867	5.31583	5.88489	6.41115	5.5885	chr1	6324329	6454451	ENSG00000097021	ACOT7	-	protein_coding	11332	ACH1|ACT|BACH|CTE-II|LACH|LACH1|hBACH	MIM:602587|HGNC:HGNC:24157|Ensembl:ENSG00000097021|HPRD:12517|Vega:OTTHUMG00000001295	1	1p36	acyl-CoA thioesterase 7	hsa00062(Fatty acid elongation)//hsa01040(Biosynthesis of unsaturated fatty acids)	GO:0070062(extracellular exosome)//GO:0043005(neuron projection)//GO:0005829(cytosol)//GO:0005739(mitochondrion)//GO:0005654(nucleoplasm)//GO:0044297(cell body)//GO:0005737(cytoplasm)	GO:0016290(palmitoyl-CoA hydrolase activity)//GO:0042803(protein homodimerization activity)//GO:0052689(carboxylic ester hydrolase activity)//GO:0000062(fatty-acyl-CoA binding)//GO:0036042(long-chain fatty acyl-CoA binding)//GO:0005515(protein binding)	GO:0044255(cellular lipid metabolic process)//GO:0044281(small molecule metabolic process)//GO:0035338(long-chain fatty-acyl-CoA biosynthetic process)//GO:0019432(triglyceride biosynthetic process)//GO:1900535(palmitic acid biosynthetic process)//GO:0009062(fatty acid catabolic process)//GO:0036114(medium-chain fatty-acyl-CoA catabolic process)//GO:0036116(long-chain fatty-acyl-CoA catabolic proc…
chr1	1363519	10021196	chr1:1363519-10021196	8657677	1.52815	6.76505	0.344248	0.557389	0.768739	up	19	36	2	4	7	3	7.54823	7.85867	5.31583	5.88489	6.41115	5.5885	chr1	6526152	6580121	ENSG00000171680	PLEKHG5	-	protein_coding	57449	CMTRIC|DSMA4|GEF720|Syx|Tech	MIM:611101|HGNC:HGNC:29105|Ensembl:ENSG00000171680|HPRD:11104|Vega:OTTHUMG00000000905	1	1p36.31	pleckstrin homology and RhoGEF domain containing G5	hsa05200(Pathways in cancer)	GO:0030139(endocytic vesicle)//GO:0005886(plasma membrane)//GO:0030027(lamellipodium)//GO:0048471(perinuclear region of cytoplasm)//GO:0005829(cytosol)//GO:0005737(cytoplasm)//GO:0005911(cell-cell junction)	GO:0005089(Rho guanyl-nucleotide exchange factor activity)//GO:0004871(signal transducer activity)	GO:0043123(positive regulation of I-kappaB kinase/NF-kappaB signaling)//GO:0043065(positive regulation of apoptotic process)//GO:0007264(small GTPase mediated signal transduction)//GO:0043547(positive regulation of GTPase activity)//GO:0048011(neurotrophin TRK receptor signaling pathway)//GO:0035023(regulation of Rho protein signal transduction)//GO:0035767(endothelial cell chemotaxis)//GO:009719…
chr1	1363519	10021196	chr1:1363519-10021196	8657677	1.52815	6.76505	0.344248	0.557389	0.768739	up	19	36	2	4	7	3	7.54823	7.85867	5.31583	5.88489	6.41115	5.5885	chr1	7844380	7905237	ENSG00000049246	PER3	+	protein_coding	8863	GIG13	MIM:603427|HGNC:HGNC:8847|Ensembl:ENSG00000049246|HPRD:09138|Vega:OTTHUMG00000001216	1	1p36.23	period circadian clock 3	hsa04710(Circadian rhythm)//hsa04713(Circadian entrainment)//hsa05168(Herpes simplex infection)	GO:0005634(nucleus)//GO:0005737(cytoplasm)	GO:0019900(kinase binding)//GO:0005515(protein binding)//GO:0031625(ubiquitin protein ligase binding)	GO:0006351(transcription, DNA-templated)//GO:0032922(circadian regulation of gene expression)//GO:0000122(negative regulation of transcription from RNA polymerase II promoter)//GO:0045187(regulation of circadian sleep/wake cycle, sleep)
chr1	1363519	10021196	chr1:1363519-10021196	8657677	1.52815	6.76505	0.344248	0.557389	0.768739	up	19	36	2	4	7	3	7.54823	7.85867	5.31583	5.88489	6.41115	5.5885	chr1	7979907	8000926	ENSG00000049249	TNFRSF9	-	protein_coding	3604	4-1BB|CD137|CDw137|ILA	MIM:602250|HGNC:HGNC:11924|Ensembl:ENSG00000049249|HPRD:03767	1	1p36	tumor necrosis factor receptor superfamily member 9	hsa04060(Cytokine-cytokine receptor interaction)	GO:0009897(external side of plasma membrane)//GO:0016021(integral component of membrane)//GO:0005887(integral component of plasma membrane)//GO:0005615(extracellular space)	GO:0004872(receptor activity)//GO:0019955(cytokine binding)//GO:0005031(tumor necrosis factor-activated receptor activity)	GO:0032496(response to lipopolysaccharide)//GO:0042981(regulation of apoptotic process)//GO:0006954(inflammatory response)//GO:2001183(negative regulation of interleukin-12 secretion)//GO:0007275(multicellular organism development)//GO:0008285(negative regulation of cell proliferation)//GO:2001180(negative regulation of interleukin-10 secretion)//GO:0070207(protein homotrimerization)//GO:0006955(…
chr1	1363519	10021196	chr1:1363519-10021196	8657677	1.52815	6.76505	0.344248	0.557389	0.768739	up	19	36	2	4	7	3	7.54823	7.85867	5.31583	5.88489	6.41115	5.5885	chr1	8412457	8877702	ENSG00000142599	RERE	-	protein_coding	473	ARG|ARP|ATN1L|DNB1	MIM:605226|HGNC:HGNC:9965|Ensembl:ENSG00000142599|HPRD:05566|Vega:OTTHUMG00000001765	1	1p36.23	arginine-glutamic acid dipeptide (RE) repeats		GO:0000118(histone deacetylase complex)//GO:0005634(nucleus)	GO:0008270(zinc ion binding)//GO:0008267(poly-glutamine tract binding)//GO:0001105(RNA polymerase II transcription coactivator activity)//GO:0003700(transcription factor activity, sequence-specific DNA binding)//GO:0043565(sequence-specific DNA binding)//GO:0003682(chromatin binding)//GO:0005515(protein binding)//GO:0003677(DNA binding)//GO:0001106(RNA polymerase II transcription corepressor acti…	GO:0006338(chromatin remodeling)//GO:0021942(radial glia guided migration of Purkinje cell)//GO:0006351(transcription, DNA-templated)//GO:0021691(cerebellar Purkinje cell layer maturation)//GO:0021930(cerebellar granule cell precursor proliferation)//GO:0045944(positive regulation of transcription from RNA polymerase II promoter)//GO:0000122(negative regulation of transcription from RNA polymeras…
chr1	1363519	10021196	chr1:1363519-10021196	8657677	1.52815	6.76505	0.344248	0.557389	0.768739	up	19	36	2	4	7	3	7.54823	7.85867	5.31583	5.88489	6.41115	5.5885	chr1	9160364	9189229	ENSG00000180758	GPR157	-	protein_coding	80045	-	HGNC:HGNC:23687|HPRD:17068	1	1p36.23	G protein-coupled receptor 157		GO:0005886(plasma membrane)//GO:0016021(integral component of membrane)	GO:0004930(G-protein coupled receptor activity)	GO:0007186(G-protein coupled receptor signaling pathway)//GO:0007166(cell surface receptor signaling pathway)
chr1	1363519	10021196	chr1:1363519-10021196	8657677	1.52815	6.76505	0.344248	0.557389	0.768739	up	19	36	2	4	7	3	7.54823	7.85867	5.31583	5.88489	6.41115	5.5885	chr1	9294834	9331396	ENSG00000049239	H6PD	+	protein_coding	9563	CORTRD1|G6PDH|GDH	MIM:138090|HGNC:HGNC:4795|Ensembl:ENSG00000049239|HPRD:00681|Vega:OTTHUMG00000001768	1	1p36	hexose-6-phosphate dehydrogenase (glucose 1-dehydrogenase)	hsa00030(Pentose phosphate pathway)//	GO:0005788(endoplasmic reticulum lumen)//GO:0005739(mitochondrion)	GO:0017057(6-phosphogluconolactonase activity)//GO:0004345(glucose-6-phosphate dehydrogenase activity)//GO:0030246(carbohydrate binding)//GO:0047936(glucose 1-dehydrogenase [NAD(P)] activity)//GO:0050661(NADP binding)	GO:0055114(oxidation-reduction process)//GO:0006098(pentose-phosphate shunt)//GO:0097305(response to alcohol)//GO:0006006(glucose metabolic process)
chr1	1363519	10021196	chr1:1363519-10021196	8657677	1.52815	6.76505	0.344248	0.557389	0.768739	up	19	36	2	4	7	3	7.54823	7.85867	5.31583	5.88489	6.41115	5.5885	chr1	9789084	9884584	ENSG00000171603	CLSTN1	-	protein_coding	22883	ALC-ALPHA|CDHR12|CST-1|CSTN1|PIK3CD|XB31alpha|alcalpha1|alcalpha2	MIM:611321|HGNC:HGNC:17447|Ensembl:ENSG00000171603|HPRD:10837|Vega:OTTHUMG00000001451	1	1p36.22	calsyntenin 1		GO:0016021(integral component of membrane)//GO:0070062(extracellular exosome)//GO:0009986(cell surface)//GO:0005789(endoplasmic reticulum membrane)//GO:0097481(neuronal postsynaptic density)//GO:0030054(cell junction)//GO:0000139(Golgi membrane)//GO:0005634(nucleus)//GO:0045211(postsynaptic membrane)	GO:0005515(protein binding)//GO:0001540(beta-amyloid binding)//GO:0019894(kinesin binding)//GO:0005509(calcium ion binding)//GO:0042988(X11-like protein binding)	GO:0050806(positive regulation of synaptic transmission)//GO:0007156(homophilic cell adhesion via plasma membrane adhesion molecules)//GO:0001558(regulation of cell growth)//GO:0051965(positive regulation of synapse assembly)//GO:0007155(cell adhesion)
chr1	1363519	10021196	chr1:1363519-10021196	8657677	1.52815	6.76505	0.344248	0.557389	0.768739	up	19	36	2	4	7	3	7.54823	7.85867	5.31583	5.88489	6.41115	5.5885	chr1	9908334	9970394	ENSG00000178585	CTNNBIP1	-	protein_coding	56998	ICAT	MIM:607758|HGNC:HGNC:16913|Ensembl:ENSG00000178585|HPRD:09677|Vega:OTTHUMG00000001796	1	1p36.22	catenin beta interacting protein 1	hsa04310(Wnt signaling pathway)	GO:0005654(nucleoplasm)//GO:0005634(nucleus)//GO:0030877(beta-catenin destruction complex)//GO:0005737(cytoplasm)//GO:0005829(cytosol)	GO:0070016(armadillo repeat domain binding)//GO:0005515(protein binding)//GO:0008013(beta-catenin binding)	GO:0060633(negative regulation of transcription initiation from RNA polymerase II promoter)//GO:0043392(negative regulation of DNA binding)//GO:0045669(positive regulation of osteoblast differentiation)//GO:0016055(Wnt signaling pathway)//GO:0001658(branching involved in ureteric bud morphogenesis)//GO:0030178(negative regulation of Wnt signaling pathway)//GO:0045657(positive regulation of monocy…
chr1	1363519	10021196	chr1:1363519-10021196	8657677	1.52815	6.76505	0.344248	0.557389	0.768739	up	19	36	2	4	7	3	7.54823	7.85867	5.31583	5.88489	6.41115	5.5885	chr1	1981909	2116834	ENSG00000067606	PRKCZ	+	protein_coding	5590	PKC-ZETA|PKC2	MIM:176982|HGNC:HGNC:9412|Ensembl:ENSG00000067606|HPRD:01504|Vega:OTTHUMG00000001238	1	1p36.33-p36.2	protein kinase C zeta	hsa04015(Rap1 signaling pathway)//hsa04062(Chemokine signaling pathway)//hsa04071(Sphingolipid signaling pathway)//hsa04144(Endocytosis)//hsa04390(Hippo signaling pathway)//hsa04530(Tight junction)//hsa04611(Platelet activation)//hsa04910(Insulin signaling pathway)//hsa04930(Type II diabetes mellitus)//	GO:0005815(microtubule organizing center)//GO:0031941(filamentous actin)//GO:0035748(myelin sheath abaxonal region)//GO:0005911(cell-cell junction)//GO:0043203(axon hillock)//GO:0005923(bicellular tight junction)//GO:0005768(endosome)//GO:0016020(membrane)//GO:0005737(cytoplasm)//GO:0005622(intracellular)//GO:0031982(vesicle)//GO:0016363(nuclear matrix)//GO:0045179(apical cortex)//GO:0016324(apic…	GO:0004674(protein serine/threonine kinase activity)//GO:0019901(protein kinase binding)//GO:0015459(potassium channel regulator activity)//GO:0004672(protein kinase activity)//GO:0043560(insulin receptor substrate binding)//GO:0005524(ATP binding)//GO:0043274(phospholipase binding)//GO:0004697(protein kinase C activity)//GO:0046872(metal ion binding)//GO:0005515(protein binding)//GO:0071889(14-3…	GO:0030168(platelet activation)//GO:0060081(membrane hyperpolarization)//GO:0047496(vesicle transport along microtubule)//GO:0016477(cell migration)//GO:2000664(positive regulation of interleukin-5 secretion)//GO:2000463(positive regulation of excitatory postsynaptic potential)//GO:0043066(negative regulation of apoptotic process)//GO:0007179(transforming growth factor beta receptor signaling pat…
chr1	1363519	10021196	chr1:1363519-10021196	8657677	1.52815	6.76505	0.344248	0.557389	0.768739	up	19	36	2	4	7	3	7.54823	7.85867	5.31583	5.88489	6.41115	5.5885	chr1	2985732	3355185	ENSG00000142611	PRDM16	+	protein_coding	63976	CMD1LL|LVNC8|MEL1|PFM13	MIM:605557|HGNC:HGNC:14000|Ensembl:ENSG00000142611|HPRD:16122|Vega:OTTHUMG00000000581	1	1p36.32	PR domain 16		GO:0005634(nucleus)//GO:0017053(transcriptional repressor complex)//GO:0005829(cytosol)	GO:0003676(nucleic acid binding)//GO:0046332(SMAD binding)//GO:0043565(sequence-specific DNA binding)//GO:0033613(activating transcription factor binding)//GO:0046872(metal ion binding)//GO:0005515(protein binding)//GO:0003713(transcription coactivator activity)	GO:0006325(chromatin organization)//GO:0060021(palate development)//GO:0035019(somatic stem cell population maintenance)//GO:0043586(tongue development)//GO:0030853(negative regulation of granulocyte differentiation)//GO:0006351(transcription, DNA-templated)//GO:0030512(negative regulation of transforming growth factor beta receptor signaling pathway)//GO:0022008(neurogenesis)//GO:0045892(negativ…
chr1	1363519	10021196	chr1:1363519-10021196	8657677	1.52815	6.76505	0.344248	0.557389	0.768739	up	19	36	2	4	7	3	7.54823	7.85867	5.31583	5.88489	6.41115	5.5885	chr1	6281253	6296032	ENSG00000116237	ICMT	-	protein_coding	23463	HSTE14|MST098|MSTP098|PCCMT|PCMT|PPMT	MIM:605851|HGNC:HGNC:5350|Ensembl:ENSG00000116237|HPRD:09321|Vega:OTTHUMG00000001254	1	1p36.21	isoprenylcysteine carboxyl methyltransferase	hsa00900(Terpenoid backbone biosynthesis)	GO:0005783(endoplasmic reticulum)//GO:0016020(membrane)//GO:0016021(integral component of membrane)//GO:0005789(endoplasmic reticulum membrane)	GO:0008140(cAMP response element binding protein binding)//GO:0004671(protein C-terminal S-isoprenylcysteine carboxyl O-methyltransferase activity)//GO:0003880(protein C-terminal carboxyl O-methyltransferase activity)	GO:0046499(S-adenosylmethioninamine metabolic process)//GO:0008284(positive regulation of cell proliferation)//GO:0046498(S-adenosylhomocysteine metabolic process)//GO:0046578(regulation of Ras protein signal transduction)//GO:0035264(multicellular organism growth)//GO:0001889(liver development)//GO:0044267(cellular protein metabolic process)//GO:0001701(in utero embryonic development)//GO:004368…
chr1	1363519	10021196	chr1:1363519-10021196	8657677	1.52815	6.76505	0.344248	0.557389	0.768739	up	19	36	2	4	7	3	7.54823	7.85867	5.31583	5.88489	6.41115	5.5885	chr1	6845384	7829766	ENSG00000171735	CAMTA1	+	protein_coding	23261	CANPMR	MIM:611501|HGNC:HGNC:18806|Ensembl:ENSG00000171735|HPRD:16681|Vega:OTTHUMG00000001212	1	1p36.31-p36.23	calmodulin binding transcription activator 1		GO:0005634(nucleus)//GO:0005737(cytoplasm)	GO:0001077(transcriptional activator activity, RNA polymerase II core promoter proximal region sequence-specific binding)//GO:0043565(sequence-specific DNA binding)	GO:0006366(transcription from RNA polymerase II promoter)//GO:0045944(positive regulation of transcription from RNA polymerase II promoter)//GO:0050885(neuromuscular process controlling balance)
chr1	1363519	10021196	chr1:1363519-10021196	8657677	1.52815	6.76505	0.344248	0.557389	0.768739	up	19	36	2	4	7	3	7.54823	7.85867	5.31583	5.88489	6.41115	5.5885	chr1	8377886	8404227	ENSG00000162426	SLC45A1	+	protein_coding	50651	DNB5	MIM:605763|HGNC:HGNC:17939|Ensembl:ENSG00000162426|Vega:OTTHUMG00000000503	1	1p36.23	solute carrier family 45 member 1		GO:0016021(integral component of membrane)	GO:0005355(glucose transmembrane transporter activity)//GO:0015293(symporter activity)	GO:0055085(transmembrane transport)//GO:0008643(carbohydrate transport)//GO:1904659(glucose transmembrane transport)
chr1	156264384	156264731	chr1:156264384-156264731	347	4.79233	5.03824	2.09199	0.148078	0.412734	up	6	6	0	0	0	0	6.15648	5.74347	4.15924	4.15924	4.15924	4.15924	chr1	156259880	156265463	ENSG00000198715	C1orf85	-	protein_coding
chr1	30303151	30303301	chr1:30303151-30303301	150	1.54331	4.23959	0.961458	0.326824	0.520154	up	0	1	0	0	0	0	4.15924	4.574	4.15924	4.15924	4.15924	4.15924
chr1	28329290	28329435	chr1:28329290-28329435	145	3.68049	5.55223	1.16452	0.280535	0.475278	up	9	14	0	0	1	0	6.61567	6.66084	4.15924	4.15924	4.77991	4.15924	chr1	28296855	28415207	ENSG00000158161	EYA3	-	protein_coding	2140	-	MIM:601655|HGNC:HGNC:3521|Ensembl:ENSG00000158161|HPRD:09042|Vega:OTTHUMG00000003916	1	1p36	EYA transcriptional coactivator and phosphatase 3		GO:0005654(nucleoplasm)//GO:0005667(transcription factor complex)//GO:0005634(nucleus)//GO:0005737(cytoplasm)//GO:0005813(centrosome)	GO:0008138(protein tyrosine/serine/threonine phosphatase activity)//GO:0003682(chromatin binding)//GO:0046872(metal ion binding)//GO:0005515(protein binding)//GO:0004725(protein tyrosine phosphatase activity)	GO:0045739(positive regulation of DNA repair)//GO:0016576(histone dephosphorylation)//GO:0009653(anatomical structure morphogenesis)//GO:0006351(transcription, DNA-templated)//GO:0010212(response to ionizing radiation)//GO:0006302(double-strand break repair)//GO:0007275(multicellular organism development)//GO:0007601(visual perception)//GO:0006281(DNA repair)//GO:0006355(regulation of transcripti…
chr1	45359524	45359665	chr1:45359524-45359665	141	1.54331	4.23959	0.961458	0.326824	0.520154	up	0	1	0	0	0	0	4.15924	4.574	4.15924	4.15924	4.15924	4.15924	chr1	45316450	45452282	ENSG00000070785	EIF2B3	-	protein_coding	8891	EIF-2B|EIF2Bgamma	MIM:606273|HGNC:HGNC:3259|Ensembl:ENSG00000070785|HPRD:09379|Vega:OTTHUMG00000008585	1	1p34.1	eukaryotic translation initiation factor 2B subunit gamma	hsa03013(RNA transport)	GO:0005851(eukaryotic translation initiation factor 2B complex)//GO:0005737(cytoplasm)//GO:0005829(cytosol)	GO:0005085(guanyl-nucleotide exchange factor activity)//GO:0008135(translation factor activity, RNA binding)//GO:0005515(protein binding)//GO:0003743(translation initiation factor activity)//GO:0016779(nucleotidyltransferase activity)	GO:0044267(cellular protein metabolic process)//GO:0009408(response to heat)//GO:0009749(response to glucose)//GO:0051716(cellular response to stimulus)//GO:0010467(gene expression)//GO:0043547(positive regulation of GTPase activity)//GO:0006412(translation)//GO:0006413(translational initiation)//GO:0014003(oligodendrocyte development)//GO:0032057(negative regulation of translational initiation i…
chr1	156258037	156258095	chr1:156258037-156258095	58	3.83475	4.66179	1.80357	0.179287	0.412734	up	5	0	0	0	0	0	5.96397	4.15924	4.15924	4.15924	4.15924	4.15924	chr1	156252726	156262976	ENSG00000163472	TMEM79	+	protein_coding	84283	MATT	MIM:615531|HGNC:HGNC:28196|Ensembl:ENSG00000163472|HPRD:17481|Vega:OTTHUMG00000019788	1	1q22	transmembrane protein 79		GO:0005765(lysosomal membrane)//GO:0032588(trans-Golgi network membrane)//GO:0016021(integral component of membrane)	GO:0005515(protein binding)	GO:0002070(epithelial cell maturation)//GO:0031069(hair follicle morphogenesis)//GO:0070268(cornification)//GO:0061436(establishment of skin barrier)//GO:0045684(positive regulation of epidermis development)//GO:0045055(regulated exocytosis)//GO:0042335(cuticle development)
chr1	48308792	48308942	chr1:48308792-48308942	150	0.247392	6.46929	0.00943908	0.922604	0.977709	up	3	34	0	12	0	7	5.47896	7.78273	4.15924	7.14508	4.15924	6.46683	chr1	48226200	48462567	ENSG00000269113	TRABD2B	-	protein_coding	388630	TIKI2	MIM:614913|HGNC:HGNC:44200|Ensembl:ENSG00000269113|Vega:OTTHUMG00000007960	1	1p33	TraB domain containing 2B		GO:0005887(integral component of plasma membrane)//GO:0070062(extracellular exosome)//GO:0031301(integral component of organelle membrane)	GO:0005515(protein binding)//GO:0046872(metal ion binding)//GO:0004222(metalloendopeptidase activity)//GO:0017147(Wnt-protein binding)	GO:0006508(proteolysis)//GO:0030178(negative regulation of Wnt signaling pathway)//GO:0016055(Wnt signaling pathway)//GO:0032461(positive regulation of protein oligomerization)//GO:1904808(positive regulation of protein oxidation)
chr1	235813567	235813602	chr1:235813567-235813602	35	4.60481	4.95037	2.00826	0.15645	0.412734	up	2	1	5	0	0	0	5.1574	4.574	6.18542	4.15924	4.15924	4.15924	chr1	235710987	235814054	ENSG00000168243	GNG4	-	protein_coding	2786	-	MIM:604388|HGNC:HGNC:4407|Ensembl:ENSG00000168243|HPRD:11978	1	1q42.3	guanine nucleotide binding protein (G protein), gamma 4	hsa04014(Ras signaling pathway)//hsa04062(Chemokine signaling pathway)//hsa04151(PI3K-Akt signaling pathway)//hsa04713(Circadian entrainment)//hsa04723(Retrograde endocannabinoid signaling)//hsa04724(Glutamatergic synapse)//hsa04725(Cholinergic synapse)//hsa04726(Serotonergic synapse)//hsa04727(GABAergic synapse)//hsa04728(Dopaminergic synapse)//hsa05032(Morphine addiction)//hsa05034(Alcoholism)/…	GO:0005886(plasma membrane)//GO:0070062(extracellular exosome)//GO:0005834(heterotrimeric G-protein complex)	GO:0004871(signal transducer activity)//GO:0005515(protein binding)	GO:0008277(regulation of G-protein coupled receptor protein signaling pathway)//GO:0044281(small molecule metabolic process)//GO:0007268(synaptic transmission)//GO:0071377(cellular response to glucagon stimulus)//GO:0006112(energy reserve metabolic process)//GO:0007186(G-protein coupled receptor signaling pathway)//GO:0030308(negative regulation of cell growth)
chr1	227509548	227509644	chr1:227509548-227509644	96	4.91768	5.09748	2.15707	0.14192	0.412734	up	11	0	0	0	0	0	6.85657	4.15924	4.15924	4.15924	4.15924	4.15924
chr1	16965516	16965666	chr1:16965516-16965666	150	0.689042	4.49994	0.0665596	0.796414	0.9285	up	0	3	0	1	0	0	4.15924	5.15869	4.15924	4.81626	4.15924	4.15924
chr1	2933903	2934053	chr1:2933903-2934053	150	2.76799	6.43889	1.01586	0.313508	0.511807	up	0	35	14	0	0	5	4.15924	7.8212	7.42304	4.15924	4.15924	6.0935
chr1	205226144	205226294	chr1:205226144-205226294	150	0.351819	4.6824	0.0134651	0.907622	0.972161	up	3	0	0	0	0	2	5.47896	4.15924	4.15924	4.15924	4.15924	5.24923	chr1	205197304	205242471	ENSG00000133069	TMCC2	+	protein_coding	9911	HUCEP11	HGNC:HGNC:24239|Ensembl:ENSG00000133069|HPRD:11040|Vega:OTTHUMG00000037195	1	1q32.1	transmembrane and coiled-coil domain family 2		GO:0016021(integral component of membrane)	GO:0005515(protein binding)
chr1	26490899	26491103	chr1:26490899-26491103	204	0.834363	5.80054	0.0777709	0.780342	0.921065	up	14	0	2	0	0	8	7.15602	4.15924	5.31583	4.15924	4.15924	6.62258
chr1	33360887	33361126	chr1:33360887-33361126	239	0.846913	6.82667	0.10797	0.742468	0.901743	up	2	57	1	0	16	5	5.1574	8.48013	4.85046	4.15924	7.4225	6.0935	chr1	33360195	33367039	ENSG00000121900	TMEM54	-	protein_coding	113452	BCLP|CAC-1|CAC1	HGNC:HGNC:24143|Ensembl:ENSG00000121900|HPRD:12524|Vega:OTTHUMG00000004016	1	1p35-p34	transmembrane protein 54		GO:0016021(integral component of membrane)//GO:0005575(cellular_component)	GO:0003674(molecular_function)	GO:0008150(biological_process)
chr1	33360887	33361126	chr1:33360887-33361126	239	0.846913	6.82667	0.10797	0.742468	0.901743	up	2	57	1	0	16	5	5.1574	8.48013	4.85046	4.15924	7.4225	6.0935	chr1	33351595	33364042	ENSG00000121905	HPCA	+	protein_coding	3208	BDR2|DYT2	MIM:142622|HGNC:HGNC:5144|Ensembl:ENSG00000121905|HPRD:00811|Vega:OTTHUMG00000004017	1	1p35-p34.2	hippocalcin		GO:0044327(dendritic spine head)//GO:0043204(perikaryon)//GO:0032839(dendrite cytoplasm)//GO:0030424(axon)//GO:0032809(neuronal cell body membrane)//GO:0032590(dendrite membrane)	GO:0019900(kinase binding)//GO:0003779(actin binding)//GO:0005509(calcium ion binding)	GO:0048839(inner ear development)//GO:0060041(retina development in camera-type eye)//GO:0031283(negative regulation of guanylate cyclase activity)//GO:0019722(calcium-mediated signaling)//GO:0007420(brain development)//GO:0031584(activation of phospholipase D activity)//GO:0045762(positive regulation of adenylate cyclase activity)//GO:1904010(response to Aroclor 1254)//GO:1904009(cellular respon…
chr1	199900164	199900230	chr1:199900164-199900230	66	4.63848	4.96638	2.02413	0.154823	0.412734	up	9	0	0	0	0	0	6.61567	4.15924	4.15924	4.15924	4.15924	4.15924
chr1	117382765	117382834	chr1:117382765-117382834	69	3.53714	4.57437	1.75551	0.185191	0.412734	up	4	0	0	0	0	0	5.74175	4.15924	4.15924	4.15924	4.15924	4.15924
chr1	209059440	209059511	chr1:209059440-209059511	71	3.95083	4.69979	1.84103	0.174835	0.412734	up	0	8	0	0	0	0	4.15924	6.03291	4.15924	4.15924	4.15924	4.15924
chr1	18484304	18484568	chr1:18484304-18484568	264	7.87142	9.08319	2.19505	0.13846	0.412734	up	352	0	0	0	0	1	11.6232	4.15924	4.15924	4.15924	4.15924	4.80481	chr1	18434240	18704977	ENSG00000117154	IGSF21	+	protein_coding	84966	-	HGNC:HGNC:28246|Ensembl:ENSG00000117154|HPRD:11309|Vega:OTTHUMG00000002432	1	1p36.13	immunoglobin superfamily member 21		GO:0005576(extracellular region)
chr1	200490423	200490505	chr1:200490423-200490505	82	3.53714	4.57437	1.75551	0.185191	0.412734	up	4	0	0	0	0	0	5.74175	4.15924	4.15924	4.15924	4.15924	4.15924
chr1	175670446	175670532	chr1:175670446-175670532	86	3.45749	6.3899	1.46458	0.226208	0.450957	up	0	61	0	0	0	3	4.15924	8.57324	4.15924	4.15924	4.15924	5.5885	chr1	175284330	175712906	ENSG00000116147	TNR	-	protein_coding	7143	TN-R	MIM:601995|HGNC:HGNC:11953|Ensembl:ENSG00000116147|HPRD:03589	1	1q24	tenascin R	hsa04151(PI3K-Akt signaling pathway)//hsa04510(Focal adhesion)//hsa04512(ECM-receptor interaction)//hsa05206(MicroRNAs in cancer)	GO:0005576(extracellular region)//GO:0009986(cell surface)//GO:0072534(perineuronal net)//GO:0045121(membrane raft)//GO:0005578(proteinaceous extracellular matrix)//GO:0005654(nucleoplasm)//GO:0005634(nucleus)//GO:0005737(cytoplasm)		GO:0050808(synapse organization)//GO:0007411(axon guidance)//GO:0060291(long-term synaptic potentiation)//GO:0051971(positive regulation of transmission of nerve impulse)//GO:0007158(neuron cell-cell adhesion)//GO:0030198(extracellular matrix organization)//GO:0022408(negative regulation of cell-cell adhesion)//GO:0035641(locomotory exploration behavior)//GO:0007155(cell adhesion)//GO:0051968(pos…
chr1	229212757	229212907	chr1:229212757-229212907	150	4.72154	5.00211	2.05708	0.151505	0.412734	up	1	0	7	0	0	0	4.74298	4.15924	6.56592	4.15924	4.15924	4.15924
chr1	45008998	45009081	chr1:45008998-45009081	83	1.37832	4.61745	0.219989	0.63905	0.83549	up	0	5	0	0	1	0	4.15924	5.57359	4.15924	4.15924	4.77991	4.15924	chr1	44870866	45117396	ENSG00000187147	RNF220	+	protein_coding	55182	C1orf164	MIM:616136|HGNC:HGNC:25552|Ensembl:ENSG00000187147|HPRD:13336|Vega:OTTHUMG00000007697	1	1p34.1	ring finger protein 220		GO:0005737(cytoplasm)	GO:0016874(ligase activity)//GO:0004842(ubiquitin-protein transferase activity)//GO:0008270(zinc ion binding)//GO:0005515(protein binding)//GO:0061630(ubiquitin protein ligase activity)	GO:0090263(positive regulation of canonical Wnt signaling pathway)//GO:0016567(protein ubiquitination)//GO:0051865(protein autoubiquitination)
chr1	8995611	8995761	chr1:8995611-8995761	150	5.328	5.31623	2.41247	0.120378	0.412734	up	8	10	0	0	0	0	6.47823	6.27388	4.15924	4.15924	4.15924	4.15924
chr1	112384934	112385002	chr1:112384934-112385002	68	0.223516	5.31529	0.00485303	0.944462	0.987718	up	8	0	0	0	0	6	6.47823	4.15924	4.15924	4.15924	4.15924	6.2922	chr1	112313284	112531777	ENSG00000171385	KCND3	-	protein_coding	3752	BRGDA9|KCND3L|KCND3S|KSHIVB|KV4.3|SCA19|SCA22	MIM:605411|HGNC:HGNC:6239|Ensembl:ENSG00000171385|HPRD:16104|Vega:OTTHUMG00000011989	1	1p13.3	potassium voltage-gated channel subfamily D member 3		GO:0005886(plasma membrane)//GO:0008076(voltage-gated potassium channel complex)//GO:0030425(dendrite)//GO:0042383(sarcolemma)//GO:0097038(perinuclear endoplasmic reticulum)//GO:0043025(neuronal cell body)	GO:0005251(delayed rectifier potassium channel activity)//GO:0046872(metal ion binding)//GO:0005515(protein binding)//GO:0005250(A-type (transient outward) potassium channel activity)//GO:0044325(ion channel binding)	GO:0051260(protein homooligomerization)//GO:0061337(cardiac conduction)//GO:0007268(synaptic transmission)//GO:0034765(regulation of ion transmembrane transport)//GO:0071435(potassium ion export)//GO:0006813(potassium ion transport)//GO:0086009(membrane repolarization)//GO:0071773(cellular response to BMP stimulus)
chr1	35951035	35951090	chr1:35951035-35951090	55	3.53714	4.57437	1.75551	0.185191	0.412734	up	4	0	0	0	0	0	5.74175	4.15924	4.15924	4.15924	4.15924	4.15924	chr1	35899091	36023551	ENSG00000142687	KIAA0319L	-	protein_coding	79932	AAVR	MIM:613535|HGNC:HGNC:30071|Ensembl:ENSG00000142687|HPRD:11164|Vega:OTTHUMG00000004370	1	1p34.2	KIAA0319 like		GO:0016021(integral component of membrane)//GO:0070062(extracellular exosome)//GO:0031410(cytoplasmic vesicle)	GO:0005515(protein binding)
chr1	26693632	26693732	chr1:26693632-26693732	100	2.42798	5.98258	0.659567	0.416716	0.629242	up	26	0	0	0	0	4	7.96318	4.15924	4.15924	4.15924	4.15924	5.86298	chr1	26688125	26701013	ENSG00000176083	ZNF683	-	protein_coding	257101	Hobit	MIM:616775|HGNC:HGNC:28495|Ensembl:ENSG00000176083|HPRD:14563|Vega:OTTHUMG00000003521	1	1p36.11	zinc finger protein 683		GO:0005634(nucleus)	GO:0046872(metal ion binding)//GO:0003677(DNA binding)	GO:0001779(natural killer cell differentiation)//GO:0006351(transcription, DNA-templated)//GO:0006355(regulation of transcription, DNA-templated)
chr1	180199599	180199749	chr1:180199599-180199749	150	1.6232	5.6963	0.275897	0.599405	0.804598	up	6	17	0	0	5	0	6.15648	6.89528	4.15924	4.15924	6.04206	4.15924	chr1	180199421	180249380	ENSG00000121454	LHX4	+	protein_coding	89884	CPHD4	MIM:602146|HGNC:HGNC:21734|HPRD:03686	1	1q25.2	LIM homeobox 4		GO:0005634(nucleus)	GO:0043565(sequence-specific DNA binding)//GO:0008270(zinc ion binding)//GO:0005515(protein binding)	GO:0021526(medial motor column neuron differentiation)//GO:0009887(organ morphogenesis)//GO:0006351(transcription, DNA-templated)//GO:0043066(negative regulation of apoptotic process)//GO:0008045(motor neuron axon guidance)//GO:0001890(placenta development)//GO:0006355(regulation of transcription, DNA-templated)
chr1	11091419	11091569	chr1:11091419-11091569	150	1.54331	4.23959	0.961458	0.326824	0.520154	up	0	1	0	0	0	0	4.15924	4.574	4.15924	4.15924	4.15924	4.15924	chr1	11086580	11107290	ENSG00000009724	MASP2	-	protein_coding	10747	MAP19|MASP-2|MASP1P1|sMAP	MIM:605102|HGNC:HGNC:6902|Ensembl:ENSG00000009724|HPRD:05484|Vega:OTTHUMG00000002121	1	1p36.3-p36.2	mannan-binding lectin serine peptidase 2	hsa04610(Complement and coagulation cascades)//hsa05150(Staphylococcus aureus infection)	GO:0070062(extracellular exosome)//GO:0005576(extracellular region)	GO:0001855(complement component C4b binding)//GO:0048306(calcium-dependent protein binding)//GO:0008233(peptidase activity)//GO:0004252(serine-type endopeptidase activity)//GO:0005515(protein binding)//GO:0005509(calcium ion binding)	GO:0006508(proteolysis)//GO:0045087(innate immune response)//GO:0006958(complement activation, classical pathway)//GO:0006956(complement activation)//GO:0001867(complement activation, lectin pathway)
chr1	156675490	156675784	chr1:156675490-156675784	294	1.21775	5.84834	0.167475	0.682367	0.864769	up	9	11	2	1	1	5	6.61567	6.38077	5.31583	4.81626	4.77991	6.0935	chr1	156669398	156675608	ENSG00000143320	CRABP2	-	protein_coding	1382	CRABP-II|RBP6	MIM:180231|HGNC:HGNC:2339|Ensembl:ENSG00000143320|HPRD:08353|Vega:OTTHUMG00000041300	1	1q21.3	cellular retinoic acid binding protein 2		GO:0070062(extracellular exosome)//GO:0005829(cytosol)//GO:0005783(endoplasmic reticulum)//GO:0005654(nucleoplasm)//GO:0005634(nucleus)//GO:0005737(cytoplasm)	GO:0001972(retinoic acid binding)//GO:0016918(retinal binding)//GO:0005501(retinoid binding)//GO:0005215(transporter activity)//GO:0019841(retinol binding)//GO:0005515(protein binding)	GO:0048672(positive regulation of collateral sprouting)//GO:0048385(regulation of retinoic acid receptor signaling pathway)//GO:0042573(retinoic acid metabolic process)//GO:0006810(transport)//GO:0035115(embryonic forelimb morphogenesis)//GO:0008544(epidermis development)//GO:0006355(regulation of transcription, DNA-templated)//GO:0007165(signal transduction)
chr1	45199936	45200091	chr1:45199936-45200091	155	1.17733	6.14746	0.182216	0.669478	0.855253	up	0	37	0	0	10	0	4.15924	7.89519	4.15924	4.15924	6.83187	4.15924
chr1	55033412	55033562	chr1:55033412-55033562	150	3.57309	4.58311	1.7724	0.18309	0.412734	up	0	6	0	0	0	0	4.15924	5.74347	4.15924	4.15924	4.15924	4.15924	chr1	55007930	55104865	ENSG00000162390	ACOT11	+	protein_coding	26027	BFIT|STARD14|THEA|THEM1	MIM:606803|HGNC:HGNC:18156|Ensembl:ENSG00000162390|HPRD:07075|Vega:OTTHUMG00000009891	1	1p32.3	acyl-CoA thioesterase 11		GO:0070062(extracellular exosome)//GO:0005737(cytoplasm)//GO:0005829(cytosol)	GO:0008289(lipid binding)//GO:0047617(acyl-CoA hydrolase activity)//GO:0052689(carboxylic ester hydrolase activity)	GO:0044255(cellular lipid metabolic process)//GO:0009266(response to temperature stimulus)//GO:0044281(small molecule metabolic process)//GO:0035338(long-chain fatty-acyl-CoA biosynthetic process)//GO:0019432(triglyceride biosynthetic process)//GO:0006631(fatty acid metabolic process)//GO:0009409(response to cold)//GO:0035556(intracellular signal transduction)
chr1	200393374	200393824	chr1:200393374-200393824	450	4.29189	4.82213	1.91146	0.166806	0.412734	up	7	0	0	0	0	0	6.32631	4.15924	4.15924	4.15924	4.15924	4.15924
chr1	217098903	217099025	chr1:217098903-217099025	122	5.06683	5.17056	2.23387	0.135021	0.412734	up	0	0	10	0	0	0	4.15924	4.15924	6.99647	4.15924	4.15924	4.15924	chr1	216676588	217311097	ENSG00000196482	ESRRG	-	protein_coding	2104	ERR3|ERRgamma|NR3B3	MIM:602969|HGNC:HGNC:3474|Ensembl:ENSG00000196482|HPRD:04274|Vega:OTTHUMG00000037025	1	1q41	estrogen related receptor gamma		GO:0005654(nucleoplasm)//GO:0005634(nucleus)	GO:0008270(zinc ion binding)//GO:0003700(transcription factor activity, sequence-specific DNA binding)//GO:0043565(sequence-specific DNA binding)//GO:0003707(steroid hormone receptor activity)//GO:0003708(retinoic acid receptor activity)//GO:0000977(RNA polymerase II regulatory region sequence-specific DNA binding)//GO:0050682(AF-2 domain binding)//GO:0005496(steroid binding)//GO:0001228(transcri…	GO:0043401(steroid hormone mediated signaling pathway)//GO:0010467(gene expression)//GO:0006351(transcription, DNA-templated)//GO:0006367(transcription initiation from RNA polymerase II promoter)//GO:0045944(positive regulation of transcription from RNA polymerase II promoter)//GO:0048384(retinoic acid receptor signaling pathway)//GO:0006355(regulation of transcription, DNA-templated)//GO:0045893…
chr1	85030371	85030433	chr1:85030371-85030433	62	5.6099	5.48033	2.62897	0.104935	0.412734	up	18	0	0	0	0	0	7.47786	4.15924	4.15924	4.15924	4.15924	4.15924	chr1	85015289	85040163	ENSG00000117151	CTBS	-	protein_coding	1486	CTB	MIM:600873|HGNC:HGNC:2496|HPRD:02927	1	1p22	chitobiase, di-N-acetyl-		GO:0005764(lysosome)//GO:0070062(extracellular exosome)//GO:0005615(extracellular space)	GO:0008061(chitin binding)//GO:0004568(chitinase activity)	GO:0006032(chitin catabolic process)//GO:0009313(oligosaccharide catabolic process)
chr1	26496544	26496604	chr1:26496544-26496604	60	2.87962	6.23484	1.00465	0.316193	0.515537	up	4	5	22	0	4	0	5.74175	5.57359	8.01943	4.15924	5.81476	4.15924	chr1	26496362	26498551	ENSG00000142684	ZNF593	+	protein_coding	51042	ZT86	MIM:616698|HGNC:HGNC:30943|HPRD:15866	1	1p36.11	zinc finger protein 593		GO:0005730(nucleolus)//GO:0005634(nucleus)	GO:0003714(transcription corepressor activity)//GO:0046872(metal ion binding)//GO:0005515(protein binding)//GO:0003677(DNA binding)	GO:0098779(mitophagy in response to mitochondrial depolarization)//GO:0006351(transcription, DNA-templated)//GO:0000122(negative regulation of transcription from RNA polymerase II promoter)
chr1	8116910	8117060	chr1:8116910-8117060	150	1.86186	4.27481	1.10311	0.293589	0.483627	up	1	0	0	0	0	0	4.74298	4.15924	4.15924	4.15924	4.15924	4.15924
chr1	209921049	209921136	chr1:209921049-209921136	87	5.27118	5.28641	2.37289	0.123464	0.412734	up	0	21	0	0	0	0	4.15924	7.15828	4.15924	4.15924	4.15924	4.15924
chr1	1530312	1530682	chr1:1530312-1530682	370	0.822765	5.36975	0.0663036	0.796798	0.9285	up	1	10	2	2	2	1	4.74298	6.27388	5.31583	5.26602	5.21248	4.80481
chr1	38273419	38273925	chr1:38273419-38273925	506	6.27073	5.91893	3.35552	0.0669848	0.412734	up	28	1	0	0	0	0	8.0627	4.574	4.15924	4.15924	4.15924	4.15924	chr1	38268616	38273857	ENSG00000196449	YRDC	-	protein_coding	79693	DRIP3|IRIP|SUA5	MIM:612276|HGNC:HGNC:28905|Ensembl:ENSG00000196449|HPRD:18313|Vega:OTTHUMG00000004318	1	1p34.3	yrdC N(6)-threonylcarbamoyltransferase domain containing		GO:0016020(membrane)//GO:0005739(mitochondrion)//GO:0005737(cytoplasm)	GO:0003725(double-stranded RNA binding)//GO:0000049(tRNA binding)//GO:0016779(nucleotidyltransferase activity)	GO:0006450(regulation of translational fidelity)//GO:0051051(negative regulation of transport)//GO:0002949(tRNA threonylcarbamoyladenosine modification)
chr1	38273419	38273925	chr1:38273419-38273925	506	6.27073	5.91893	3.35552	0.0669848	0.412734	up	28	1	0	0	0	0	8.0627	4.574	4.15924	4.15924	4.15924	4.15924	chr1	38272651	38275126	ENSG00000197982	C1orf122	+	protein_coding	127687	ALAESM	HGNC:HGNC:24789|Ensembl:ENSG00000197982|HPRD:13508|Vega:OTTHUMG00000004319	1	1p34.3	chromosome 1 open reading frame 122
chr1	231297672	231297943	chr1:231297672-231297943	271	0.957056	7.57324	0.102685	0.748632	0.90407	up	26	41	19	5	28	3	7.96318	8.03269	7.82353	6.11683	8.16397	5.5885	chr1	231297858	231357302	ENSG00000119283	TRIM67	+	protein_coding	440730	TNL	MIM:610584|HGNC:HGNC:31859|Ensembl:ENSG00000119283|HPRD:15570|Vega:OTTHUMG00000037958	1	1q42.2	tripartite motif containing 67		GO:0005622(intracellular)//GO:0005856(cytoskeleton)//GO:0005737(cytoplasm)	GO:0008270(zinc ion binding)	GO:0010976(positive regulation of neuron projection development)//GO:0046580(negative regulation of Ras protein signal transduction)//GO:2000060(positive regulation of protein ubiquitination involved in ubiquitin-dependent protein catabolic process)
chr1	34616974	34617124	chr1:34616974-34617124	150	1.14164	4.58736	0.154895	0.693902	0.871917	up	3	0	0	1	0	0	5.47896	4.15924	4.15924	4.81626	4.15924	4.15924	chr1	33979609	34631443	ENSG00000121904	CSMD2	-	protein_coding	114784	dJ1007G16.1|dJ1007G16.2|dJ947L8.1	MIM:608398|HGNC:HGNC:19290|Ensembl:ENSG00000121904|HPRD:13094|Vega:OTTHUMG00000011135	1	1p34.3	CUB and Sushi multiple domains 2		GO:0016021(integral component of membrane)//GO:0005886(plasma membrane)
chr1	45179880	45180030	chr1:45179880-45180030	150	4.78483	5.03342	2.08707	0.148556	0.412734	up	10	0	0	0	0	0	6.74114	4.15924	4.15924	4.15924	4.15924	4.15924	chr1	45140364	45191263	ENSG00000198520	C1orf228	+	protein_coding	339541	NCRNA00082|p40	HGNC:HGNC:34345|Ensembl:ENSG00000198520|HPRD:17525|Vega:OTTHUMG00000007834	1	1p34.1	chromosome 1 open reading frame 228
chr1	120165522	120165774	chr1:120165522-120165774	252	2.61695	6.73221	0.937131	0.333021	0.528116	up	19	41	4	7	0	0	7.54823	8.03269	5.94943	6.49202	4.15924	4.15924	chr1	120162045	120190396	ENSG00000143067	ZNF697	-	protein_coding	90874	-	HGNC:HGNC:32034|Ensembl:ENSG00000143067|Vega:OTTHUMG00000012962	1	1p12	zinc finger protein 697		GO:0005634(nucleus)//GO:0005575(cellular_component)	GO:0003674(molecular_function)//GO:0046872(metal ion binding)//GO:0003677(DNA binding)	GO:0006351(transcription, DNA-templated)//GO:0006355(regulation of transcription, DNA-templated)//GO:0008150(biological_process)
chr1	29462596	29462746	chr1:29462596-29462746	150	4.35286	4.8447	1.92503	0.165308	0.412734	up	0	0	6	0	0	0	4.15924	4.15924	6.38818	4.15924	4.15924	4.15924
chr1	37154343	37154572	chr1:37154343-37154572	229	0.444029	6.57048	0.0310988	0.860021	0.955009	up	14	22	1	3	14	3	7.15602	7.21717	4.85046	5.60839	7.25116	5.5885
chr1	223537722	223538093	chr1:223537722-223538093	371	0.035785	6.09726	0.0001676	0.989671	0.997578	up	9	5	4	0	3	12	6.61567	5.57359	5.94943	4.15924	5.54482	7.11759
chr1	246717699	246717861	chr1:246717699-246717861	162	9.26961	10.4116	2.18541	0.139329	0.412734	up	0	1353	0	0	1	0	4.15924	12.9783	4.15924	4.15924	4.77991	4.15924	chr1	246703862	246729626	ENSG00000162851	TFB2M	-	protein_coding	64216	Hkp1|mtTFB2	MIM:607055|HGNC:HGNC:18559|Ensembl:ENSG00000162851|HPRD:09520|Vega:OTTHUMG00000040091	1	1q44	transcription factor B2, mitochondrial		GO:0042645(mitochondrial nucleoid)//GO:0030054(cell junction)//GO:0005739(mitochondrion)//GO:0005759(mitochondrial matrix)	GO:0044822(poly(A) RNA binding)//GO:0003712(transcription cofactor activity)//GO:0000179(rRNA (adenine-N6,N6-)-dimethyltransferase activity)	GO:0006390(transcription from mitochondrial promoter)//GO:0010467(gene expression)//GO:0006996(organelle organization)//GO:0007005(mitochondrion organization)//GO:0006391(transcription initiation from mitochondrial promoter)//GO:0031167(rRNA methylation)//GO:0045893(positive regulation of transcription, DNA-templated)
chr1	10714385	10714533	chr1:10714385-10714533	148	2.61688	5.78726	0.689199	0.40644	0.617644	up	17	0	4	0	3	0	7.40388	4.15924	5.94943	4.15924	5.54482	4.15924	chr1	10696661	10856707	ENSG00000130940	CASZ1	-	protein_coding	54897	CAS11|CST|SRG|ZNF693|dJ734G22.1	MIM:609895|HGNC:HGNC:26002|Ensembl:ENSG00000130940|HPRD:07897|Vega:OTTHUMG00000002035	1	1p36.22	castor zinc finger 1		GO:0005654(nucleoplasm)//GO:0043231(intracellular membrane-bounded organelle)//GO:0005737(cytoplasm)	GO:0046872(metal ion binding)//GO:0003677(DNA binding)	GO:0006351(transcription, DNA-templated)//GO:0060226(negative regulation of retinal cone cell fate commitment)//GO:0060040(retinal bipolar neuron differentiation)//GO:0006355(regulation of transcription, DNA-templated)//GO:0060223(retinal rod cell fate commitment)//GO:1902870(negative regulation of amacrine cell differentiation)
chr1	23005033	23005147	chr1:23005033-23005147	114	3.40813	4.54153	1.72125	0.189537	0.412734	up	0	0	3	0	0	0	4.15924	4.15924	5.66713	4.15924	4.15924	4.15924
chr1	6345161	6345364	chr1:6345161-6345364	203	5.77268	5.58525	2.775	0.0957516	0.412734	up	0	30	0	0	0	0	4.15924	7.61768	4.15924	4.15924	4.15924	4.15924	chr1	6324329	6454451	ENSG00000097021	ACOT7	-	protein_coding	11332	ACH1|ACT|BACH|CTE-II|LACH|LACH1|hBACH	MIM:602587|HGNC:HGNC:24157|Ensembl:ENSG00000097021|HPRD:12517|Vega:OTTHUMG00000001295	1	1p36	acyl-CoA thioesterase 7	hsa00062(Fatty acid elongation)//hsa01040(Biosynthesis of unsaturated fatty acids)	GO:0070062(extracellular exosome)//GO:0043005(neuron projection)//GO:0005829(cytosol)//GO:0005739(mitochondrion)//GO:0005654(nucleoplasm)//GO:0044297(cell body)//GO:0005737(cytoplasm)	GO:0016290(palmitoyl-CoA hydrolase activity)//GO:0042803(protein homodimerization activity)//GO:0052689(carboxylic ester hydrolase activity)//GO:0000062(fatty-acyl-CoA binding)//GO:0036042(long-chain fatty acyl-CoA binding)//GO:0005515(protein binding)	GO:0044255(cellular lipid metabolic process)//GO:0044281(small molecule metabolic process)//GO:0035338(long-chain fatty-acyl-CoA biosynthetic process)//GO:0019432(triglyceride biosynthetic process)//GO:1900535(palmitic acid biosynthetic process)//GO:0009062(fatty acid catabolic process)//GO:0036114(medium-chain fatty-acyl-CoA catabolic process)//GO:0036116(long-chain fatty-acyl-CoA catabolic proc…
chr1	92907088	92907147	chr1:92907088-92907147	59	4.97672	5.13036	2.19241	0.138697	0.412734	up	0	17	0	0	0	0	4.15924	6.89528	4.15924	4.15924	4.15924	4.15924
chr1	212606446	212606597	chr1:212606446-212606597	151	2.14741	6.64826	0.665282	0.414705	0.627287	up	19	34	3	0	4	5	7.54823	7.78273	5.66713	4.15924	5.81476	6.0935	chr1	212606229	212619714	ENSG00000117691	NENF	+	protein_coding	29937	CIR2|SCIRP10|SPUF	MIM:611874|HGNC:HGNC:30384|Ensembl:ENSG00000117691|HPRD:11603|Vega:OTTHUMG00000036744	1	1q32.3	neudesin neurotrophic factor		GO:0012505(endomembrane system)//GO:0005654(nucleoplasm)//GO:0005634(nucleus)//GO:0005615(extracellular space)//GO:0016020(membrane)	GO:0008083(growth factor activity)//GO:0046872(metal ion binding)	GO:0043410(positive regulation of MAPK cascade)//GO:0032099(negative regulation of appetite)
chr1	8383298	8383441	chr1:8383298-8383441	143	0.527238	4.90247	0.0262066	0.871397	0.958426	up	0	0	4	0	3	0	4.15924	4.15924	5.94943	4.15924	5.54482	4.15924	chr1	8377886	8404227	ENSG00000162426	SLC45A1	+	protein_coding	50651	DNB5	MIM:605763|HGNC:HGNC:17939|Ensembl:ENSG00000162426|Vega:OTTHUMG00000000503	1	1p36.23	solute carrier family 45 member 1		GO:0016021(integral component of membrane)	GO:0005355(glucose transmembrane transporter activity)//GO:0015293(symporter activity)	GO:0055085(transmembrane transport)//GO:0008643(carbohydrate transport)//GO:1904659(glucose transmembrane transport)
chr1	150433639	150433790	chr1:150433639-150433790	151	5.38503	5.34583	2.45312	0.117297	0.412734	up	8	0	6	0	0	0	6.47823	4.15924	6.38818	4.15924	4.15924	4.15924	chr1	150335567	150449042	ENSG00000163125	RPRD2	+	protein_coding	23248	HSPC099|KIAA0460	MIM:614695|HGNC:HGNC:29039|Ensembl:ENSG00000163125|Vega:OTTHUMG00000012808	1	1q21.3	regulation of nuclear pre-mRNA domain containing 2		GO:0016591(DNA-directed RNA polymerase II, holoenzyme)
chr1	16376475	16386335	chr1:16376475-16386335	9860	1.57925	6.55867	0.373322	0.541201	0.755709	up	9	15	16	11	0	0	6.61567	6.74329	7.59678	7.03601	4.15924	4.15924	chr1	16370272	16383803	ENSG00000184908	CLCNKB	+	protein_coding	1188	CLCKB|ClC-K2|ClC-Kb	MIM:602023|HGNC:HGNC:2027|Ensembl:ENSG00000184908|HPRD:03607|Vega:OTTHUMG00000009530	1	1p36	chloride voltage-gated channel Kb	hsa04966(Collecting duct acid secretion)	GO:0034707(chloride channel complex)//GO:0016021(integral component of membrane)//GO:0005887(integral component of plasma membrane)//GO:0005886(plasma membrane)	GO:0005247(voltage-gated chloride channel activity)//GO:0046872(metal ion binding)	GO:0006821(chloride transport)//GO:1902476(chloride transmembrane transport)//GO:0007588(excretion)//GO:0055085(transmembrane transport)//GO:1903959(regulation of anion transmembrane transport)//GO:0006810(transport)//GO:0034220(ion transmembrane transport)
chr1	16376475	16386335	chr1:16376475-16386335	9860	1.57925	6.55867	0.373322	0.541201	0.755709	up	9	15	16	11	0	0	6.61567	6.74329	7.59678	7.03601	4.15924	4.15924	chr1	16384264	16400127	ENSG00000185519	FAM131C	-	protein_coding	348487	C1orf117	HGNC:HGNC:26717|Ensembl:ENSG00000185519|HPRD:08779|Vega:OTTHUMG00000009525	1	1p36.13	family with sequence similarity 131 member C			GO:0005515(protein binding)
chr1	15773701	15773851	chr1:15773701-15773851	150	4.10088	4.75044	1.86543	0.172005	0.412734	up	0	0	5	0	0	0	4.15924	4.15924	6.18542	4.15924	4.15924	4.15924	chr1	15764935	15775737	ENSG00000162438	CTRC	+	protein_coding	11330	CLCR|ELA4	MIM:601405|HGNC:HGNC:2523|Ensembl:ENSG00000162438|HPRD:03242|Vega:OTTHUMG00000002255	1	1p36.21	chymotrypsin C		GO:0005576(extracellular region)	GO:0008233(peptidase activity)//GO:0005515(protein binding)//GO:0004252(serine-type endopeptidase activity)	GO:0006508(proteolysis)//GO:0009235(cobalamin metabolic process)//GO:0006767(water-soluble vitamin metabolic process)//GO:0044281(small molecule metabolic process)//GO:0006766(vitamin metabolic process)
chr1	153525492	153525642	chr1:153525492-153525642	150	3.15471	6.19278	1.15359	0.282802	0.478521	up	27	10	0	3	0	0	8.0138	6.27388	4.15924	5.60839	4.15924	4.15924
chr1	36622253	36622403	chr1:36622253-36622403	150	0.748249	6.16864	0.0749396	0.784277	0.923451	up	7	0	13	0	2	10	6.32631	4.15924	7.32763	4.15924	5.21248	6.89121	chr1	36621180	36646450	ENSG00000116871	MAP7D1	+	protein_coding	55700	PARCC1|RPRC1	HGNC:HGNC:25514|Ensembl:ENSG00000116871|HPRD:07666|Vega:OTTHUMG00000007714	1	1p34.3	MAP7 domain containing 1		GO:0005819(spindle)//GO:0015630(microtubule cytoskeleton)//GO:0005737(cytoplasm)	GO:0005198(structural molecule activity)	GO:0000226(microtubule cytoskeleton organization)
chr1	10701760	10701990	chr1:10701760-10701990	230	1.54331	4.23959	0.961458	0.326824	0.520154	up	0	1	0	0	0	0	4.15924	4.574	4.15924	4.15924	4.15924	4.15924	chr1	10696661	10856707	ENSG00000130940	CASZ1	-	protein_coding	54897	CAS11|CST|SRG|ZNF693|dJ734G22.1	MIM:609895|HGNC:HGNC:26002|Ensembl:ENSG00000130940|HPRD:07897|Vega:OTTHUMG00000002035	1	1p36.22	castor zinc finger 1		GO:0005654(nucleoplasm)//GO:0043231(intracellular membrane-bounded organelle)//GO:0005737(cytoplasm)	GO:0046872(metal ion binding)//GO:0003677(DNA binding)	GO:0006351(transcription, DNA-templated)//GO:0060226(negative regulation of retinal cone cell fate commitment)//GO:0060040(retinal bipolar neuron differentiation)//GO:0006355(regulation of transcription, DNA-templated)//GO:0060223(retinal rod cell fate commitment)//GO:1902870(negative regulation of amacrine cell differentiation)
chr1	26827171	26827425	chr1:26827171-26827425	254	1.93782	5.92021	0.422003	0.515942	0.732737	up	23	0	0	3	0	2	7.79972	4.15924	4.15924	5.60839	4.15924	5.24923
chr1	11380673	11380824	chr1:11380673-11380824	151	3.19139	4.48624	1.69207	0.193333	0.412734	up	1	3	0	0	0	0	4.74298	5.15869	4.15924	4.15924	4.15924	4.15924
chr1	30034209	30034816	chr1:30034209-30034816	607	0.459509	6.28647	0.0302556	0.861912	0.955875	up	4	29	0	11	4	0	5.74175	7.57329	4.15924	7.03601	5.81476	4.15924
chr1	202040170	202040253	chr1:202040170-202040253	83	4.24965	4.80749	1.90673	0.167332	0.412734	up	0	10	0	0	0	0	4.15924	6.27388	4.15924	4.15924	4.15924	4.15924
chr1	171526785	171527077	chr1:171526785-171527077	292	3.53714	4.57437	1.75551	0.185191	0.412734	up	4	0	0	0	0	0	5.74175	4.15924	4.15924	4.15924	4.15924	4.15924	chr1	171454651	171562650	ENSG00000117523	PRRC2C	+	protein_coding	23215	BAT2-iso|BAT2D1|BAT2L2|XTP2	HGNC:HGNC:24903|Ensembl:ENSG00000117523|HPRD:16539|Vega:OTTHUMG00000034665	1	1q23.3	proline rich coiled-coil 2C		GO:0016020(membrane)	GO:0044822(poly(A) RNA binding)//GO:0008022(protein C-terminus binding)	GO:0002244(hematopoietic progenitor cell differentiation)
chr1	4715853	4716026	chr1:4715853-4716026	173	0.21204	4.84994	0.0044073	0.94707	0.98838	up	4	0	0	0	0	3	5.74175	4.15924	4.15924	4.15924	4.15924	5.5885	chr1	4714792	4852594	ENSG00000196581	AJAP1	+	protein_coding	55966	MOT8|SHREW-1|SHREW1	MIM:610972|HGNC:HGNC:30801|Ensembl:ENSG00000196581|HPRD:15339|Vega:OTTHUMG00000000645	1	1p36.32	adherens junctions associated protein 1		GO:0016323(basolateral plasma membrane)//GO:0005912(adherens junction)//GO:0016021(integral component of membrane)//GO:0016324(apical plasma membrane)		GO:0007155(cell adhesion)
chr1	228604878	228605091	chr1:228604878-228605091	213	1.72474	7.04062	0.408413	0.522778	0.739866	up	35	23	7	0	10	6	8.36522	7.27375	6.56592	4.15924	6.83187	6.2922
chr1	206323964	206324026	chr1:206323964-206324026	62	5.57094	5.46009	2.6026	0.106694	0.412734	up	0	26	0	0	0	0	4.15924	7.43128	4.15924	4.15924	4.15924	4.15924	chr1	206317459	206332104	ENSG00000196188	CTSE	+	protein_coding	1510	CATE	MIM:116890|HGNC:HGNC:2530|Ensembl:ENSG00000196188|HPRD:00294|Vega:OTTHUMG00000036121	1	1q31	cathepsin E	hsa04142(Lysosome)	GO:0005768(endosome)//GO:0070062(extracellular exosome)	GO:0042803(protein homodimerization activity)//GO:0004190(aspartic-type endopeptidase activity)	GO:0007586(digestion)//GO:0016540(protein autoprocessing)//GO:0030163(protein catabolic process)//GO:0019886(antigen processing and presentation of exogenous peptide antigen via MHC class II)
chr1	6152090	6152275	chr1:6152090-6152275	185	2.21345	6.21552	0.622747	0.430031	0.64513	up	12	29	0	0	6	0	6.96345	7.57329	4.15924	4.15924	6.23838	4.15924	chr1	6051526	6161253	ENSG00000069424	KCNAB2	+	protein_coding	8514	AKR6A5|HKvbeta2|HKvbeta2.1|HKvbeta2.2|KCNA2B|KV-BETA-2	MIM:601142|HGNC:HGNC:6229|Ensembl:ENSG00000069424|HPRD:03090|Vega:OTTHUMG00000000795	1	1p36.3	potassium voltage-gated channel subfamily A regulatory beta subunit 2		GO:0043679(axon terminus)//GO:0044224(juxtaparanode region of axon)//GO:0005886(plasma membrane)//GO:0008076(voltage-gated potassium channel complex)//GO:0005874(microtubule)//GO:0016020(membrane)//GO:0016021(integral component of membrane)//GO:0005829(cytosol)//GO:0014069(postsynaptic density)//GO:1990031(pinceau fiber)//GO:0030054(cell junction)//GO:0031234(extrinsic component of cytoplasmic si…	GO:0015459(potassium channel regulator activity)//GO:0005249(voltage-gated potassium channel activity)//GO:0004033(aldo-keto reductase (NADP) activity)	GO:0055114(oxidation-reduction process)//GO:0071805(potassium ion transmembrane transport)//GO:0050905(neuromuscular process)//GO:0007268(synaptic transmission)//GO:0002244(hematopoietic progenitor cell differentiation)//GO:2000008(regulation of protein localization to cell surface)//GO:0070995(NADPH oxidation)//GO:1901379(regulation of potassium ion transmembrane transport)
chr1	29645443	29645657	chr1:29645443-29645657	214	2.62713	5.01714	0.598788	0.439044	0.654841	up	8	1	0	0	1	0	6.47823	4.574	4.15924	4.15924	4.77991	4.15924	chr1	29563028	29653325	ENSG00000060656	PTPRU	+	protein_coding	10076	FMI|PCP-2|PTP|PTP-J|PTP-PI|PTP-RO|PTPPSI|PTPRO|PTPU2|R-PTP-PSI|R-PTP-U|hPTP-J	MIM:602454|HGNC:HGNC:9683|Ensembl:ENSG00000060656|HPRD:03908|Vega:OTTHUMG00000003699	1	1p35.3	protein tyrosine phosphatase, receptor type U		GO:0005886(plasma membrane)//GO:0005887(integral component of plasma membrane)//GO:0005911(cell-cell junction)	GO:0008013(beta-catenin binding)//GO:0005515(protein binding)//GO:0005001(transmembrane receptor protein tyrosine phosphatase activity)//GO:0004725(protein tyrosine phosphatase activity)	GO:0007185(transmembrane receptor protein tyrosine phosphatase signaling pathway)//GO:0031100(organ regeneration)//GO:0030336(negative regulation of cell migration)//GO:0060070(canonical Wnt signaling pathway)//GO:0030154(cell differentiation)//GO:0034394(protein localization to cell surface)//GO:0007155(cell adhesion)//GO:0034109(homotypic cell-cell adhesion)//GO:0008285(negative regulation of c…
chr1	27627134	27627364	chr1:27627134-27627364	230	1.2988	6.31734	0.237609	0.62594	0.826238	up	0	37	4	0	11	0	4.15924	7.89519	5.94943	4.15924	6.94866	4.15924	chr1	27561007	27635110	ENSG00000142784	WDTC1	+	protein_coding	23038	ADP|DCAF9	HGNC:HGNC:29175|Ensembl:ENSG00000142784|HPRD:10307|Vega:OTTHUMG00000004273	1	1p36.11	WD and tetratricopeptide repeats 1		GO:0005634(nucleus)//GO:0005829(cytosol)	GO:0042393(histone binding)//GO:0042826(histone deacetylase binding)//GO:0005515(protein binding)//GO:0004857(enzyme inhibitor activity)	GO:0043086(negative regulation of catalytic activity)//GO:0045717(negative regulation of fatty acid biosynthetic process)//GO:0008361(regulation of cell size)//GO:0035264(multicellular organism growth)//GO:0055082(cellular chemical homeostasis)//GO:0016567(protein ubiquitination)//GO:0006006(glucose metabolic process)//GO:0032869(cellular response to insulin stimulus)//GO:0000122(negative regulat…
chr1	62119953	62120103	chr1:62119953-62120103	150	3.16181	4.48129	1.67196	0.196001	0.412734	up	3	0	0	0	0	0	5.47896	4.15924	4.15924	4.15924	4.15924	4.15924
chr1	6502113	6502263	chr1:6502113-6502263	150	3.53714	4.57437	1.75551	0.185191	0.412734	up	4	0	0	0	0	0	5.74175	4.15924	4.15924	4.15924	4.15924	4.15924	chr1	6484848	6521430	ENSG00000187017	ESPN	+	protein_coding	83715	DFNB36|LP2654	MIM:606351|HGNC:HGNC:13281|Ensembl:ENSG00000187017|HPRD:06962|Vega:OTTHUMG00000000753	1	1p36.31	espin		GO:0032426(stereocilium tip)//GO:0031941(filamentous actin)//GO:0005903(brush border)//GO:0005737(cytoplasm)//GO:0005902(microvillus)	GO:0017124(SH3 domain binding)//GO:0051015(actin filament binding)	GO:0051494(negative regulation of cytoskeleton organization)//GO:0007626(locomotory behavior)//GO:0051017(actin filament bundle assembly)//GO:0030046(parallel actin filament bundle assembly)//GO:0051491(positive regulation of filopodium assembly)//GO:0007605(sensory perception of sound)
chr1	229478028	229478477	chr1:229478028-229478477	449	0.365077	5.8403	0.01535	0.901399	0.969845	up	15	0	0	10	0	0	7.24346	4.15924	4.15924	6.91802	4.15924	4.15924	chr1	229456758	229479041	ENSG00000154429	CCSAP	-	protein_coding	126731	C1orf96|CSAP	MIM:616762|HGNC:HGNC:29578|Ensembl:ENSG00000154429|HPRD:14035|Vega:OTTHUMG00000037663	1	1q42.13	centriole, cilia and spindle associated protein		GO:0005929(cilium)//GO:0005930(axoneme)//GO:0030424(axon)//GO:0035869(ciliary transition zone)//GO:0005813(centrosome)//GO:0005819(spindle)//GO:0005814(centriole)//GO:0061673(mitotic spindle astral microtubule)//GO:0036064(ciliary basal body)//GO:0072686(mitotic spindle)	GO:0008017(microtubule binding)	GO:0007067(mitotic nuclear division)//GO:0051301(cell division)//GO:0060296(regulation of cilium beat frequency involved in ciliary motility)//GO:1990755(mitotic spindle microtubule depolymerization)//GO:0007275(multicellular organism development)//GO:1901673(regulation of mitotic spindle assembly)//GO:0045995(regulation of embryonic development)
chr1	151290775	151290938	chr1:151290775-151290938	163	5.35265	5.32852	2.42978	0.119055	0.412734	up	15	0	0	0	0	0	7.24346	4.15924	4.15924	4.15924	4.15924	4.15924	chr1	151264273	151300191	ENSG00000143393	PI4KB	-	protein_coding	5298	NPIK|PI4K-BETA|PI4K92|PI4KBETA|PI4KIIIBETA|PIK4CB	MIM:602758|HGNC:HGNC:8984|Ensembl:ENSG00000143393|HPRD:11805|Vega:OTTHUMG00000012348	1	1q21	phosphatidylinositol 4-kinase beta	hsa00562(Inositol phosphate metabolism)//	GO:0005768(endosome)//GO:0005886(plasma membrane)//GO:0016020(membrane)//GO:0048471(perinuclear region of cytoplasm)//GO:0005829(cytosol)//GO:0005741(mitochondrial outer membrane)//GO:0005622(intracellular)//GO:0030867(rough endoplasmic reticulum membrane)//GO:0005737(cytoplasm)//GO:0000139(Golgi membrane)	GO:0005524(ATP binding)//GO:0016773(phosphotransferase activity, alcohol group as acceptor)//GO:0016301(kinase activity)//GO:0005515(protein binding)//GO:0004430(1-phosphatidylinositol 4-kinase activity)	GO:0006644(phospholipid metabolic process)//GO:0044281(small molecule metabolic process)//GO:0006898(receptor-mediated endocytosis)//GO:0046854(phosphatidylinositol phosphorylation)//GO:0006661(phosphatidylinositol biosynthetic process)//GO:0048015(phosphatidylinositol-mediated signaling)//GO:0007165(signal transduction)
chr1	43775665	43775883	chr1:43775665-43775883	218	0.576627	6.25524	0.0466585	0.828984	0.942936	up	23	1	0	0	2	12	7.79972	4.574	4.15924	4.15924	5.21248	7.11759	chr1	43766664	43788779	ENSG00000066056	TIE1	+	protein_coding	7075	JTK14|TIE	MIM:600222|HGNC:HGNC:11809|Ensembl:ENSG00000066056|HPRD:02572|Vega:OTTHUMG00000007282	1	1p34-p33	tyrosine kinase with immunoglobulin like and EGF like domains 1		GO:0005887(integral component of plasma membrane)	GO:0005524(ATP binding)//GO:0005515(protein binding)//GO:0004714(transmembrane receptor protein tyrosine kinase activity)	GO:0007498(mesoderm development)//GO:0032526(response to retinoic acid)//GO:0030336(negative regulation of cell migration)//GO:0018108(peptidyl-tyrosine phosphorylation)//GO:0045026(plasma membrane fusion)//GO:0001701(in utero embryonic development)//GO:0016525(negative regulation of angiogenesis)//GO:0001570(vasculogenesis)//GO:0001525(angiogenesis)//GO:0007165(signal transduction)
chr1	205383606	205383859	chr1:205383606-205383859	253	2.10175	6.59638	0.645444	0.421749	0.635169	up	1	63	0	1	8	0	4.74298	8.61763	4.15924	4.81626	6.56543	4.15924	chr1	205350506	205425082	ENSG00000186007	LEMD1	-	protein_coding	93273	CT50|LEMP-1	MIM:610480|HGNC:HGNC:18725|Ensembl:ENSG00000186007|HPRD:13983|Vega:OTTHUMG00000037201	1	1q32.1	LEM domain containing 1		GO:0016021(integral component of membrane)
chr1	24163995	24164263	chr1:24163995-24164263	268	2.03999	4.29794	1.17685	0.278002	0.4714	up	0	0	1	0	0	0	4.15924	4.15924	4.85046	4.15924	4.15924	4.15924	chr1	24128375	24165110	ENSG00000117305	HMGCL	-	protein_coding	3155	HL	MIM:613898|HGNC:HGNC:5005|Ensembl:ENSG00000117305|HPRD:02003|Vega:OTTHUMG00000002963	1	1p36.1-p35	3-hydroxymethyl-3-methylglutaryl-CoA lyase	hsa00072(Synthesis and degradation of ketone bodies)//hsa00280(Valine, leucine and isoleucine degradation)//hsa00650(Butanoate metabolism)//	GO:0005743(mitochondrial inner membrane)//GO:0005739(mitochondrion)//GO:0005759(mitochondrial matrix)//GO:0005777(peroxisome)	GO:0042803(protein homodimerization activity)//GO:0005102(receptor binding)//GO:0000287(magnesium ion binding)//GO:0004419(hydroxymethylglutaryl-CoA lyase activity)//GO:0000062(fatty-acyl-CoA binding)//GO:0030145(manganese ion binding)//GO:0046872(metal ion binding)//GO:0031406(carboxylic acid binding)	GO:0046951(ketone body biosynthetic process)//GO:0042594(response to starvation)//GO:0070542(response to fatty acid)//GO:0044281(small molecule metabolic process)//GO:0001889(liver development)//GO:0006552(leucine catabolic process)//GO:0051262(protein tetramerization)//GO:0046950(cellular ketone body metabolic process)//GO:0007005(mitochondrion organization)//GO:0007584(response to nutrient)//GO…
chr1	9753863	9753926	chr1:9753863-9753926	63	3.05854	4.45575	1.66161	0.197391	0.412734	up	0	4	0	0	0	0	4.15924	5.38101	4.15924	4.15924	4.15924	4.15924	chr1	9711790	9789172	ENSG00000171608	PIK3CD	+	protein_coding	5293	APDS|IMD14|P110DELTA|PI3K|p110D	MIM:602839|HGNC:HGNC:8977|Ensembl:ENSG00000171608|Vega:OTTHUMG00000001450	1	1p36.2	phosphatidylinositol-4,5-bisphosphate 3-kinase catalytic subunit delta	hsa00562(Inositol phosphate metabolism)//hsa04012(ErbB signaling pathway)//hsa04014(Ras signaling pathway)//hsa04015(Rap1 signaling pathway)//hsa04022(cGMP-PKG signaling pathway)//hsa04024(cAMP signaling pathway)//hsa04062(Chemokine signaling pathway)//hsa04066(HIF-1 signaling pathway)//hsa04068(FoxO signaling pathway)//hsa04070(Phosphatidylinositol signaling system)//hsa04071(Sphingolipid signal…	GO:0005622(intracellular)//GO:0005886(plasma membrane)//GO:0042629(mast cell granule)//GO:0005942(phosphatidylinositol 3-kinase complex)//GO:0005829(cytosol)	GO:0035004(phosphatidylinositol 3-kinase activity)//GO:0035005(1-phosphatidylinositol-4-phosphate 3-kinase activity)//GO:0005524(ATP binding)//GO:0046934(phosphatidylinositol-4,5-bisphosphate 3-kinase activity)//GO:0016773(phosphotransferase activity, alcohol group as acceptor)//GO:0016301(kinase activity)//GO:0016303(1-phosphatidylinositol-3-kinase activity)//GO:0005515(protein binding)	GO:0006644(phospholipid metabolic process)//GO:0002551(mast cell chemotaxis)//GO:0030168(platelet activation)//GO:0001782(B cell homeostasis)//GO:0030217(T cell differentiation)//GO:0042110(T cell activation)//GO:0060374(mast cell differentiation)//GO:0046854(phosphatidylinositol phosphorylation)//GO:0048011(neurotrophin TRK receptor signaling pathway)//GO:0035754(B cell chemotaxis)//GO:0014065(p…
chr1	34675048	34675199	chr1:34675048-34675199	151	3.57309	4.58311	1.7724	0.18309	0.412734	up	0	6	0	0	0	0	4.15924	5.74347	4.15924	4.15924	4.15924	4.15924	chr1	34632484	34684732	ENSG00000142698	C1orf94	+	protein_coding	84970	-	HGNC:HGNC:28250|Ensembl:ENSG00000142698|HPRD:11310|Vega:OTTHUMG00000004012	1	1p34.3	chromosome 1 open reading frame 94			GO:0005515(protein binding)
chr1	23213757	23213835	chr1:23213757-23213835	78	4.24965	4.80749	1.90673	0.167332	0.412734	up	0	10	0	0	0	0	4.15924	6.27388	4.15924	4.15924	4.15924	4.15924	chr1	23037332	23241818	ENSG00000133216	EPHB2	+	protein_coding	2048	CAPB|DRT|EK5|EPHT3|ERK|Hek5|PCBC|Tyro5	MIM:600997|HGNC:HGNC:3393|HPRD:02997	1	1p36.1-p35	EPH receptor B2	hsa04360(Axon guidance)	GO:0005886(plasma membrane)//GO:0005887(integral component of plasma membrane)//GO:0005576(extracellular region)//GO:0030425(dendrite)//GO:0030424(axon)//GO:0016021(integral component of membrane)//GO:0005829(cytosol)	GO:0005003(ephrin receptor activity)//GO:0005524(ATP binding)//GO:0004713(protein tyrosine kinase activity)//GO:0005515(protein binding)//GO:0005005(transmembrane-ephrin receptor activity)	GO:0022038(corpus callosum development)//GO:0042472(inner ear morphogenesis)//GO:0007411(axon guidance)//GO:0060021(palate development)//GO:0060996(dendritic spine development)//GO:0048013(ephrin receptor signaling pathway)//GO:0018108(peptidyl-tyrosine phosphorylation)//GO:0006468(protein phosphorylation)//GO:0050878(regulation of body fluid levels)//GO:0060997(dendritic spine morphogenesis)//GO…
chr1	7351211	7351361	chr1:7351211-7351361	150	2.03999	4.29794	1.17685	0.278002	0.4714	up	0	0	1	0	0	0	4.15924	4.15924	4.85046	4.15924	4.15924	4.15924	chr1	6845384	7829766	ENSG00000171735	CAMTA1	+	protein_coding	23261	CANPMR	MIM:611501|HGNC:HGNC:18806|Ensembl:ENSG00000171735|HPRD:16681|Vega:OTTHUMG00000001212	1	1p36.31-p36.23	calmodulin binding transcription activator 1		GO:0005634(nucleus)//GO:0005737(cytoplasm)	GO:0001077(transcriptional activator activity, RNA polymerase II core promoter proximal region sequence-specific binding)//GO:0043565(sequence-specific DNA binding)	GO:0006366(transcription from RNA polymerase II promoter)//GO:0045944(positive regulation of transcription from RNA polymerase II promoter)//GO:0050885(neuromuscular process controlling balance)
chr1	248393082	248393232	chr1:248393082-248393232	150	1.54331	4.23959	0.961458	0.326824	0.520154	up	0	1	0	0	0	0	4.15924	4.574	4.15924	4.15924	4.15924	4.15924
chr1	155072302	155072452	chr1:155072302-155072452	150	3.40813	4.54153	1.72125	0.189537	0.412734	up	0	0	3	0	0	0	4.15924	4.15924	5.66713	4.15924	4.15924	4.15924
chr1	8825803	8825959	chr1:8825803-8825959	156	3.05854	4.45575	1.66161	0.197391	0.412734	up	0	4	0	0	0	0	4.15924	5.38101	4.15924	4.15924	4.15924	4.15924	chr1	8412457	8877702	ENSG00000142599	RERE	-	protein_coding	473	ARG|ARP|ATN1L|DNB1	MIM:605226|HGNC:HGNC:9965|Ensembl:ENSG00000142599|HPRD:05566|Vega:OTTHUMG00000001765	1	1p36.23	arginine-glutamic acid dipeptide (RE) repeats		GO:0000118(histone deacetylase complex)//GO:0005634(nucleus)	GO:0008270(zinc ion binding)//GO:0008267(poly-glutamine tract binding)//GO:0001105(RNA polymerase II transcription coactivator activity)//GO:0003700(transcription factor activity, sequence-specific DNA binding)//GO:0043565(sequence-specific DNA binding)//GO:0003682(chromatin binding)//GO:0005515(protein binding)//GO:0003677(DNA binding)//GO:0001106(RNA polymerase II transcription corepressor acti…	GO:0006338(chromatin remodeling)//GO:0021942(radial glia guided migration of Purkinje cell)//GO:0006351(transcription, DNA-templated)//GO:0021691(cerebellar Purkinje cell layer maturation)//GO:0021930(cerebellar granule cell precursor proliferation)//GO:0045944(positive regulation of transcription from RNA polymerase II promoter)//GO:0000122(negative regulation of transcription from RNA polymeras…
chr1	64815063	64815158	chr1:64815063-64815158	95	4.18751	9.88574	0.737241	0.390549	0.599204	up	0	887	0	24	2	2	4.15924	12.3708	4.15924	8.05102	5.21248	5.24923
chr1	208369001	208369137	chr1:208369001-208369137	136	2.79257	5.08649	0.665204	0.414732	0.627287	up	0	0	8	0	1	0	4.15924	4.15924	6.72415	4.15924	4.77991	4.15924	chr1	208195587	208417665	ENSG00000076356	PLXNA2	-	protein_coding	5362	OCT|PLXN2	MIM:601054|HGNC:HGNC:9100|Ensembl:ENSG00000076356|HPRD:03033|Vega:OTTHUMG00000036564	1	1q32.2	plexin A2	hsa04360(Axon guidance)	GO:0005886(plasma membrane)//GO:0005887(integral component of plasma membrane)//GO:0002116(semaphorin receptor complex)	GO:0005515(protein binding)//GO:0017154(semaphorin receptor activity)	GO:0021785(branchiomotor neuron axon guidance)//GO:0007411(axon guidance)//GO:0071526(semaphorin-plexin signaling pathway)//GO:0051642(centrosome localization)//GO:0060037(pharyngeal system development)//GO:1902287(semaphorin-plexin signaling pathway involved in axon guidance)//GO:0021915(neural tube development)//GO:0001756(somitogenesis)//GO:0021935(cerebellar granule cell precursor tangential …
chr1	111722867	111723017	chr1:111722867-111723017	150	1.54331	4.23959	0.961458	0.326824	0.520154	up	0	1	0	0	0	0	4.15924	4.574	4.15924	4.15924	4.15924	4.15924	chr1	111682249	111727724	ENSG00000134255	CEPT1	+	protein_coding	10390	-	MIM:616751|HGNC:HGNC:24289|Ensembl:ENSG00000134255|HPRD:13024|Vega:OTTHUMG00000012357	1	1p13.3	choline/ethanolamine phosphotransferase 1	hsa00564(Glycerophospholipid metabolism)//hsa00565(Ether lipid metabolism)//	GO:0031965(nuclear membrane)//GO:0016021(integral component of membrane)//GO:0005789(endoplasmic reticulum membrane)	GO:0004307(ethanolaminephosphotransferase activity)//GO:0016780(phosphotransferase activity, for other substituted phosphate groups)//GO:0004142(diacylglycerol cholinephosphotransferase activity)//GO:0046872(metal ion binding)	GO:0006644(phospholipid metabolic process)//GO:0008654(phospholipid biosynthetic process)//GO:0046474(glycerophospholipid biosynthetic process)//GO:0006656(phosphatidylcholine biosynthetic process)//GO:0006646(phosphatidylethanolamine biosynthetic process)//GO:0006629(lipid metabolic process)//GO:0044281(small molecule metabolic process)//GO:0006657(CDP-choline pathway)
chr1	2488639	2488789	chr1:2488639-2488789	150	4.73769	5.01062	2.06559	0.150661	0.412734	up	6	0	3	0	0	0	6.15648	4.15924	5.66713	4.15924	4.15924	4.15924	chr1	2487078	2496821	ENSG00000157873	TNFRSF14	+	protein_coding	8764	ATAR|CD270|HVEA|HVEM|LIGHTR|TR2	MIM:602746|HGNC:HGNC:11912|Ensembl:ENSG00000157873|HPRD:04122|Vega:OTTHUMG00000000792	1	1p36.32	tumor necrosis factor receptor superfamily member 14	hsa04060(Cytokine-cytokine receptor interaction)//hsa05168(Herpes simplex infection)	GO:0009897(external side of plasma membrane)//GO:0016021(integral component of membrane)//GO:0005887(integral component of plasma membrane)//GO:0005886(plasma membrane)	GO:0001618(virus receptor activity)//GO:0005515(protein binding)//GO:0005031(tumor necrosis factor-activated receptor activity)//GO:0031625(ubiquitin protein ligase binding)	GO:2000406(positive regulation of T cell migration)//GO:0046642(negative regulation of alpha-beta T cell proliferation)//GO:0002741(positive regulation of cytokine secretion involved in immune response)//GO:0050829(defense response to Gram-negative bacterium)//GO:0032496(response to lipopolysaccharide)//GO:0042127(regulation of cell proliferation)//GO:0050830(defense response to Gram-positive bac…
chr1	19778663	19778813	chr1:19778663-19778813	150	0.0461879	5.48445	0.000210613	0.988421	0.997262	up	0	1	7	0	3	5	4.15924	4.574	6.56592	4.15924	5.54482	6.0935	chr1	19665267	19812066	ENSG00000077549	CAPZB	-	protein_coding	832	CAPB|CAPPB|CAPZ	MIM:601572|HGNC:HGNC:1491|Ensembl:ENSG00000077549|HPRD:11872|Vega:OTTHUMG00000002556	1	1p36.1	capping actin protein of muscle Z-line beta subunit	hsa04144(Endocytosis)	GO:0030863(cortical cytoskeleton)//GO:0030027(lamellipodium)//GO:0005903(brush border)//GO:0016020(membrane)//GO:0001669(acrosomal vesicle)//GO:0015629(actin cytoskeleton)//GO:0005829(cytosol)//GO:0030017(sarcomere)//GO:0070062(extracellular exosome)//GO:0071203(WASH complex)//GO:0008290(F-actin capping protein complex)//GO:0005884(actin filament)//GO:0005856(cytoskeleton)//GO:0005737(cytoplasm)	GO:0003779(actin binding)//GO:0048487(beta-tubulin binding)//GO:0051015(actin filament binding)	GO:0031175(neuron projection development)//GO:0000902(cell morphogenesis)//GO:0051016(barbed-end actin filament capping)//GO:0031115(negative regulation of microtubule polymerization)//GO:0007596(blood coagulation)//GO:0048747(muscle fiber development)//GO:0051490(negative regulation of filopodium assembly)//GO:0010591(regulation of lamellipodium assembly)//GO:0007010(cytoskeleton organization)//…
chr1	7963187	7963329	chr1:7963187-7963329	142	1.54331	4.23959	0.961458	0.326824	0.520154	up	0	1	0	0	0	0	4.15924	4.574	4.15924	4.15924	4.15924	4.15924
chr1	25870127	25870568	chr1:25870127-25870568	441	1.45698	8.20646	0.172416	0.677975	0.861627	up	84	4	41	12	7	25	9.58192	5.38101	8.87077	7.14508	6.41115	8.07658	chr1	25870071	25895377	ENSG00000157978	LDLRAP1	+	protein_coding	26119	ARH|ARH1|ARH2|FHCB1|FHCB2	MIM:605747|HGNC:HGNC:18640|Ensembl:ENSG00000157978|HPRD:05765|Vega:OTTHUMG00000007386	1	1p36.11	low density lipoprotein receptor adaptor protein 1	hsa04144(Endocytosis)	GO:0009898(cytoplasmic side of plasma membrane)//GO:0055037(recycling endosome)//GO:0009925(basal plasma membrane)//GO:0030424(axon)//GO:0005829(cytosol)//GO:0030121(AP-1 adaptor complex)//GO:0005883(neurofilament)//GO:0005769(early endosome)//GO:0030122(AP-2 adaptor complex)	GO:0005546(phosphatidylinositol-4,5-bisphosphate binding)//GO:0001784(phosphotyrosine binding)//GO:0035615(clathrin adaptor activity)//GO:0050750(low-density lipoprotein particle receptor binding)//GO:0035591(signaling adaptor activity)//GO:0005515(protein binding)//GO:0030159(receptor signaling complex scaffold activity)//GO:0035612(AP-2 adaptor complex binding)//GO:0001540(beta-amyloid binding)…	GO:0006898(receptor-mediated endocytosis)//GO:0090003(regulation of establishment of protein localization to plasma membrane)//GO:0048260(positive regulation of receptor-mediated endocytosis)//GO:0043393(regulation of protein binding)//GO:0090118(receptor-mediated endocytosis of low-density lipoprotein particle involved in cholesterol transport)//GO:0042632(cholesterol homeostasis)//GO:0031623(re…
chr1	244212900	244212964	chr1:244212900-244212964	64	0.54466	5.78706	0.0332791	0.855249	0.952308	up	15	0	0	1	1	7	7.24346	4.15924	4.15924	4.81626	4.77991	6.46683
chr1	160242351	160242533	chr1:160242351-160242533	182	4.7537	5.01671	2.07092	0.150136	0.412734	up	0	0	8	0	0	0	4.15924	4.15924	6.72415	4.15924	4.15924	4.15924	chr1	160185505	160254920	ENSG00000132716	DCAF8	-	protein_coding	50717	GAN2|H326|WDR42A	MIM:615820|HGNC:HGNC:24891|Ensembl:ENSG00000132716|HPRD:18300|Vega:OTTHUMG00000031604	1	1q22-q23	DDB1 and CUL4 associated factor 8		GO:0005634(nucleus)//GO:0080008(Cul4-RING E3 ubiquitin ligase complex)//GO:0005737(cytoplasm)	GO:0005515(protein binding)	GO:0016567(protein ubiquitination)
chr1	160242351	160242533	chr1:160242351-160242533	182	4.7537	5.01671	2.07092	0.150136	0.412734	up	0	0	8	0	0	0	4.15924	4.15924	6.72415	4.15924	4.15924	4.15924	chr1	160187254	160254920	ENSG00000258465	DCAF8	-	protein_coding	50717	GAN2|H326|WDR42A	MIM:615820|HGNC:HGNC:24891|Ensembl:ENSG00000132716|HPRD:18300|Vega:OTTHUMG00000031604	1	1q22-q23	DDB1 and CUL4 associated factor 8		GO:0005634(nucleus)//GO:0080008(Cul4-RING E3 ubiquitin ligase complex)//GO:0005737(cytoplasm)	GO:0005515(protein binding)	GO:0016567(protein ubiquitination)
chr1	156888055	156888205	chr1:156888055-156888205	150	5.03933	5.15881	2.22118	0.136134	0.412734	up	12	0	0	0	0	0	6.96345	4.15924	4.15924	4.15924	4.15924	4.15924
chr1	216054546	216054696	chr1:216054546-216054696	150	5.51577	5.42701	2.55824	0.109725	0.412734	up	0	25	0	0	0	0	4.15924	7.38066	4.15924	4.15924	4.15924	4.15924	chr1	215796236	216596738	ENSG00000042781	USH2A	-	protein_coding	7399	RP39|US2|USH2|dJ1111A8.1	MIM:608400|HGNC:HGNC:12601|Ensembl:ENSG00000042781|HPRD:02042|HPRD:09759|Vega:OTTHUMG00000037079	1	1q41	Usher syndrome 2A (autosomal recessive, mild)		GO:0005604(basement membrane)//GO:0016021(integral component of membrane)//GO:0060171(stereocilium membrane)//GO:0001917(photoreceptor inner segment)//GO:1990075(periciliary membrane compartment)//GO:0002142(stereocilia ankle link complex)//GO:1990696(USH2 complex)//GO:0005737(cytoplasm)//GO:0032391(photoreceptor connecting cilium)//GO:0032421(stereocilium bundle)//GO:0036064(ciliary basal body)/…	GO:0005518(collagen binding)//GO:0017022(myosin binding)//GO:0005515(protein binding)//GO:0042803(protein homodimerization activity)	GO:0045494(photoreceptor cell maintenance)//GO:0045184(establishment of protein localization)//GO:0050953(sensory perception of light stimulus)//GO:0060113(inner ear receptor cell differentiation)//GO:0048496(maintenance of organ identity)//GO:0007601(visual perception)//GO:0035315(hair cell differentiation)//GO:0007605(sensory perception of sound)//GO:0050896(response to stimulus)
chr1	95218391	95218541	chr1:95218391-95218541	150	4.63848	4.96638	2.02413	0.154823	0.412734	up	9	0	0	0	0	0	6.61567	4.15924	4.15924	4.15924	4.15924	4.15924
chr1	9209928	9210078	chr1:9209928-9210078	150	1.54331	4.23959	0.961458	0.326824	0.520154	up	0	1	0	0	0	0	4.15924	4.574	4.15924	4.15924	4.15924	4.15924
chr1	152943652	152943765	chr1:152943652-152943765	113	2.65327	4.38176	1.49469	0.221494	0.443763	up	2	0	0	0	0	0	5.1574	4.15924	4.15924	4.15924	4.15924	4.15924	chr1	152943142	152945050	ENSG00000184148	SPRR4	+	protein_coding	163778	-	MIM:616363|HGNC:HGNC:23173|Ensembl:ENSG00000184148|HPRD:18101|Vega:OTTHUMG00000012450	1	1q21.3	small proline rich protein 4		GO:0001533(cornified envelope)//GO:0005938(cell cortex)//GO:0005737(cytoplasm)	GO:0005198(structural molecule activity)	GO:0030216(keratinocyte differentiation)//GO:0018149(peptide cross-linking)//GO:0031424(keratinization)
chr1	246139347	246139585	chr1:246139347-246139585	238	1.86186	4.27481	1.10311	0.293589	0.483627	up	1	0	0	0	0	0	4.74298	4.15924	4.15924	4.15924	4.15924	4.15924	chr1	245912642	246670614	ENSG00000185420	SMYD3	-	protein_coding	64754	KMT3E|ZMYND1|ZNFN3A1|bA74P14.1	MIM:608783|HGNC:HGNC:15513|Ensembl:ENSG00000185420|HPRD:12297|Vega:OTTHUMG00000040508	1	1q44	SET and MYND domain containing 3		GO:0005654(nucleoplasm)//GO:0005737(cytoplasm)	GO:0018024(histone-lysine N-methyltransferase activity)//GO:0000979(RNA polymerase II core promoter sequence-specific DNA binding)//GO:0046872(metal ion binding)//GO:0000993(RNA polymerase II core binding)//GO:0001162(RNA polymerase II intronic transcription regulatory region sequence-specific DNA binding)	GO:0006325(chromatin organization)//GO:0014904(myotube cell development)//GO:0045184(establishment of protein localization)//GO:0033138(positive regulation of peptidyl-serine phosphorylation)//GO:0034968(histone lysine methylation)//GO:0006334(nucleosome assembly)//GO:0045944(positive regulation of transcription from RNA polymerase II promoter)//GO:0006469(negative regulation of protein kinase ac…
chr1	6270344	6270554	chr1:6270344-6270554	210	0.00348481	7.61288	1.37101e-06	0.999066	0.999817	up	3	52	18	0	24	30	5.47896	8.3546	7.75184	4.15924	7.95648	8.32362	chr1	6265535	6281359	ENSG00000158286	RNF207	+	protein_coding	388591	C1orf188	HGNC:HGNC:32947|Ensembl:ENSG00000158286|HPRD:08119|HPRD:13536|Vega:OTTHUMG00000001089	1	1p36.31	ring finger protein 207		GO:0048471(perinuclear region of cytoplasm)	GO:0030544(Hsp70 protein binding)//GO:0051087(chaperone binding)//GO:0008270(zinc ion binding)//GO:0005515(protein binding)//GO:0044325(ion channel binding)	GO:0055117(regulation of cardiac muscle contraction)//GO:1902261(positive regulation of delayed rectifier potassium channel activity)//GO:0010628(positive regulation of gene expression)//GO:1903953(negative regulation of voltage-gated potassium channel activity involved in atrial cardiac muscle cell action potential repolarization)//GO:1901207(regulation of heart looping)//GO:0086019(cell-cell si…
chr1	249153229	249153379	chr1:249153229-249153379	150	0.329956	5.47222	0.0110139	0.916418	0.975979	up	10	0	0	0	1	6	6.74114	4.15924	4.15924	4.15924	4.77991	6.2922	chr1	249144205	249153343	ENSG00000171163	ZNF692	-	protein_coding	55657	AREBP|Zfp692	HGNC:HGNC:26049|Ensembl:ENSG00000171163|HPRD:07922|Vega:OTTHUMG00000040423	1	1q44	zinc finger protein 692		GO:0005634(nucleus)	GO:0003676(nucleic acid binding)//GO:0046872(metal ion binding)//GO:0003677(DNA binding)	GO:0006351(transcription, DNA-templated)//GO:0006355(regulation of transcription, DNA-templated)
chr1	245763847	245763999	chr1:245763847-245763999	152	0.425134	6.75575	0.0279262	0.867283	0.956961	up	8	40	0	0	24	0	6.47823	7.99953	4.15924	4.15924	7.95648	4.15924	chr1	245318287	245872733	ENSG00000162849	KIF26B	+	protein_coding	55083	-	MIM:614026|HGNC:HGNC:25484|Ensembl:ENSG00000162849|Vega:OTTHUMG00000040079	1	1q44	kinesin family member 26B		GO:0005871(kinesin complex)//GO:0005874(microtubule)//GO:0005737(cytoplasm)	GO:0005524(ATP binding)//GO:0008017(microtubule binding)//GO:0003777(microtubule motor activity)//GO:0008574(ATP-dependent microtubule motor activity, plus-end-directed)	GO:0008152(metabolic process)//GO:0007018(microtubule-based movement)//GO:0022409(positive regulation of cell-cell adhesion)//GO:0072092(ureteric bud invasion)//GO:0008104(protein localization)//GO:0030705(cytoskeleton-dependent intracellular transport)//GO:0007411(axon guidance)//GO:0030010(establishment of cell polarity)
chr1	110689551	110689701	chr1:110689551-110689701	150	0.690152	6.30359	0.0678084	0.794556	0.928443	up	1	0	20	0	4	10	4.74298	4.15924	7.89183	4.15924	5.81476	6.89121
chr1	246682624	246683080	chr1:246682624-246683080	456	1.10588	7.19765	0.162674	0.686708	0.868019	up	44	23	0	0	17	8	8.67929	7.27375	4.15924	4.15924	7.50109	6.62258
chr1	2803414	2803540	chr1:2803414-2803540	126	0.139042	6.78165	0.00295525	0.956647	0.990097	up	0	1	26	4	1	21	4.15924	4.574	8.24508	5.88489	4.77991	7.84312
chr1	3832150	3832300	chr1:3832150-3832300	150	1.97211	6.63886	0.569601	0.45042	0.666541	up	14	43	1	0	7	3	7.15602	8.09682	4.85046	4.15924	6.41115	5.5885
chr1	161225435	161225924	chr1:161225435-161225924	489	10.86	10.0437	3.02434	0.0820289	0.412734	up	1	1044	0	0	0	0	4.74298	12.6052	4.15924	4.15924	4.15924	4.15924
chr1	101721603	101721723	chr1:101721603-101721723	120	1.37832	4.61745	0.219989	0.63905	0.83549	up	0	5	0	0	1	0	4.15924	5.57359	4.15924	4.15924	4.77991	4.15924
chr1	1567062	1567222	chr1:1567062-1567222	160	0.356229	5.45631	0.0127181	0.910209	0.972961	up	0	2	7	1	6	0	4.15924	4.89577	6.56592	4.81626	6.23838	4.15924
chr1	94634102	94634252	chr1:94634102-94634252	150	1.54331	4.23959	0.961458	0.326824	0.520154	up	0	1	0	0	0	0	4.15924	4.574	4.15924	4.15924	4.15924	4.15924	chr1	94614544	94740624	ENSG00000137962	ARHGAP29	-	protein_coding	9411	PARG1	MIM:610496|HGNC:HGNC:30207|HPRD:06674	1	1p22.1	Rho GTPase activating protein 29		GO:0005622(intracellular)//GO:0005829(cytosol)	GO:0030165(PDZ domain binding)//GO:0005096(GTPase activator activity)//GO:0046872(metal ion binding)	GO:0035556(intracellular signal transduction)//GO:0007266(Rho protein signal transduction)//GO:0051056(regulation of small GTPase mediated signal transduction)//GO:0007264(small GTPase mediated signal transduction)//GO:0043547(positive regulation of GTPase activity)
chr1	204336414	204336569	chr1:204336414-204336569	155	1.84799	6.17122	0.435926	0.509098	0.726418	up	0	30	7	2	5	0	4.15924	7.61768	6.56592	5.26602	6.04206	4.15924	chr1	204187979	204346793	ENSG00000143850	PLEKHA6	-	protein_coding	22874	PEPP-3|PEPP3	MIM:607771|HGNC:HGNC:17053|Ensembl:ENSG00000143850|HPRD:09685|Vega:OTTHUMG00000036057	1	1q32.1	pleckstrin homology domain containing A6
chr1	230888271	230888499	chr1:230888271-230888499	228	0.0384278	4.41561	8.78321e-05	0.992522	0.998264	up	0	0	1	0	0	1	4.15924	4.15924	4.85046	4.15924	4.15924	4.80481	chr1	230883130	230937749	ENSG00000135773	CAPN9	+	protein_coding	10753	GC36|nCL-4	MIM:606401|HGNC:HGNC:1486|Ensembl:ENSG00000135773|HPRD:05909|Vega:OTTHUMG00000037779	1	1q42.11-q42.3	calpain 9		GO:0005622(intracellular)//GO:0005575(cellular_component)	GO:0004198(calcium-dependent cysteine-type endopeptidase activity)//GO:0005509(calcium ion binding)	GO:0006508(proteolysis)//GO:0007586(digestion)
chr1	12678219	12678370	chr1:12678219-12678370	151	0.575511	6.45161	0.050121	0.822854	0.939138	up	11	0	14	3	11	3	6.85657	4.15924	7.42304	5.60839	6.94866	5.5885
chr1	245133620	245133765	chr1:245133620-245133765	145	0.58335	6.59447	0.0534697	0.817133	0.936209	up	5	9	17	0	7	12	5.96397	6.15842	7.67639	4.15924	6.41115	7.11759	chr1	245132652	245134390	ENSG00000272195	RP11-156E8.1	-	protein_coding
chr1	245133620	245133765	chr1:245133620-245133765	145	0.58335	6.59447	0.0534697	0.817133	0.936209	up	5	9	17	0	7	12	5.96397	6.15842	7.67639	4.15924	6.41115	7.11759	chr1	245133007	245290466	ENSG00000203666	EFCAB2	+	protein_coding	84288	CFAP200|DRC8	HGNC:HGNC:28166|Ensembl:ENSG00000203666|HPRD:14423|Vega:OTTHUMG00000040474	1	1q44	EF-hand calcium binding domain 2			GO:0005509(calcium ion binding)
chr1	12608833	12609052	chr1:12608833-12609052	219	3.45246	5.41907	1.01396	0.31396	0.512491	up	15	1	0	0	1	0	7.24346	4.574	4.15924	4.15924	4.77991	4.15924
chr1	76828056	76828212	chr1:76828056-76828212	156	5.90744	5.67242	2.91633	0.0876922	0.412734	up	0	33	0	0	0	0	4.15924	7.7432	4.15924	4.15924	4.15924	4.15924	chr1	76540404	77100286	ENSG00000184005	ST6GALNAC3	+	protein_coding	256435	PRO7177|SIAT7C|ST6GALNACIII|STY	MIM:610133|HGNC:HGNC:19343|Ensembl:ENSG00000184005|HPRD:15341|Vega:OTTHUMG00000009615	1	1p31.1	ST6 (alpha-N-acetyl-neuraminyl-2,3-beta-galactosyl-1,3)-N-acetylgalactosaminide alpha-2,6-sialyltransferase 3	hsa00604(Glycosphingolipid biosynthesis - ganglio series)//	GO:0016021(integral component of membrane)//GO:0005794(Golgi apparatus)//GO:0000139(Golgi membrane)	GO:0001665(alpha-N-acetylgalactosaminide alpha-2,6-sialyltransferase activity)//GO:0008373(sialyltransferase activity)	GO:0044267(cellular protein metabolic process)//GO:0006488(dolichol-linked oligosaccharide biosynthetic process)//GO:0006687(glycosphingolipid metabolic process)//GO:0009311(oligosaccharide metabolic process)//GO:0009100(glycoprotein metabolic process)//GO:0006677(glycosylceramide metabolic process)//GO:0001574(ganglioside biosynthetic process)//GO:0018279(protein N-linked glycosylation via aspar…
chr1	954857	955071	chr1:954857-955071	214	1.91348	5.42026	0.345881	0.556456	0.768314	up	2	17	0	0	2	1	5.1574	6.89528	4.15924	4.15924	5.21248	4.80481
chr1	211751771	211751921	chr1:211751771-211751921	150	1.33721	4.62176	0.206232	0.649738	0.841913	up	0	5	0	0	0	1	4.15924	5.57359	4.15924	4.15924	4.15924	4.80481	chr1	211744910	211752084	ENSG00000170385	SLC30A1	-	protein_coding	7779	ZNT1|ZRC1	MIM:609521|HGNC:HGNC:11012|HPRD:15366	1	1q32.3	solute carrier family 30 member 1	hsa04978(Mineral absorption)	GO:0005886(plasma membrane)//GO:0031965(nuclear membrane)//GO:0005794(Golgi apparatus)//GO:0016021(integral component of membrane)//GO:0005783(endoplasmic reticulum)//GO:0030315(T-tubule)//GO:0005737(cytoplasm)	GO:0005385(zinc ion transmembrane transporter activity)//GO:0005515(protein binding)//GO:0019855(calcium channel inhibitor activity)	GO:0006829(zinc II ion transport)//GO:0070509(calcium ion import)//GO:0071585(detoxification of cadmium ion)//GO:0090281(negative regulation of calcium ion import)//GO:0046929(negative regulation of neurotransmitter secretion)//GO:0006874(cellular calcium ion homeostasis)//GO:0001701(in utero embryonic development)//GO:0071584(negative regulation of zinc ion transmembrane import)//GO:0070574(cadm…
chr1	2117390	2117463	chr1:2117390-2117463	73	0.598507	5.87113	0.0416408	0.838307	0.946383	up	0	1	13	0	10	0	4.15924	4.574	7.32763	4.15924	6.83187	4.15924	chr1	2115903	2144159	ENSG00000162585	C1orf86	-	protein_coding
chr1	3630717	3630871	chr1:3630717-3630871	154	3.03334	5.23194	0.777657	0.377862	0.584434	up	6	0	5	1	0	0	6.15648	4.15924	6.18542	4.81626	4.15924	4.15924	chr1	3569084	3652765	ENSG00000078900	TP73	+	protein_coding	7161	P73	MIM:601990|HGNC:HGNC:12003|Ensembl:ENSG00000078900|HPRD:03587|Vega:OTTHUMG00000000610	1	1p36.3	tumor protein p73	hsa04115(p53 signaling pathway)//hsa04390(Hippo signaling pathway)//hsa04722(Neurotrophin signaling pathway)//hsa05162(Measles)	GO:0005794(Golgi apparatus)//GO:0043231(intracellular membrane-bounded organelle)//GO:0005829(cytosol)//GO:0005667(transcription factor complex)//GO:0030054(cell junction)//GO:0000785(chromatin)//GO:0005654(nucleoplasm)//GO:0005634(nucleus)//GO:0005737(cytoplasm)	GO:0003682(chromatin binding)//GO:0003700(transcription factor activity, sequence-specific DNA binding)//GO:0019901(protein kinase binding)//GO:0000981(RNA polymerase II transcription factor activity, sequence-specific DNA binding)//GO:0000978(RNA polymerase II core promoter proximal region sequence-specific DNA binding)//GO:0003684(damaged DNA binding)//GO:0044212(transcription regulatory region…	GO:0043508(negative regulation of JUN kinase activity)//GO:1902167(positive regulation of intrinsic apoptotic signaling pathway in response to DNA damage by p53 class mediator)//GO:0008285(negative regulation of cell proliferation)//GO:0000122(negative regulation of transcription from RNA polymerase II promoter)//GO:0010332(response to gamma radiation)//GO:0034644(cellular response to UV)//GO:000…
chr1	28849424	28849574	chr1:28849424-28849574	150	5.20301	5.24897	2.33071	0.126849	0.412734	up	0	20	0	0	0	0	4.15924	7.09689	4.15924	4.15924	4.15924	4.15924	chr1	28832455	28865812	ENSG00000180198	RCC1	+	protein_coding	1104	CHC1|RCC1-I|SNHG3-RCC1	MIM:179710|HGNC:HGNC:1913|Ensembl:ENSG00000180198|HPRD:01559|Vega:OTTHUMG00000003645	1	1p36.1	regulator of chromosome condensation 1		GO:0000794(condensed nuclear chromosome)//GO:0000790(nuclear chromatin)//GO:0031965(nuclear membrane)//GO:0005654(nucleoplasm)//GO:0005634(nucleus)//GO:0005737(cytoplasm)	GO:0005087(Ran guanyl-nucleotide exchange factor activity)//GO:0042393(histone binding)//GO:0003682(chromatin binding)//GO:0005515(protein binding)//GO:0031492(nucleosomal DNA binding)	GO:0007067(mitotic nuclear division)//GO:0007052(mitotic spindle organization)//GO:0051225(spindle assembly)//GO:0000082(G1/S transition of mitotic cell cycle)//GO:0043547(positive regulation of GTPase activity)//GO:0007088(regulation of mitotic nuclear division)//GO:0016032(viral process)//GO:0051301(cell division)//GO:0007059(chromosome segregation)
chr1	120024849	120025000	chr1:120024849-120025000	151	4.56725	4.93324	1.99091	0.158251	0.412734	up	0	0	7	0	0	0	4.15924	4.15924	6.56592	4.15924	4.15924	4.15924
chr1	1342581	1342910	chr1:1342581-1342910	329	0.235172	6.32445	0.00805163	0.928501	0.979994	up	18	7	0	0	0	17	7.47786	5.89544	4.15924	4.15924	4.15924	7.56444	chr1	1337288	1342693	ENSG00000242485	MRPL20	-	protein_coding	55052	L20mt|MRP-L20	MIM:611833|HGNC:HGNC:14478|Ensembl:ENSG00000242485|HPRD:14746|Vega:OTTHUMG00000002916	1	1p36.3-p36.2	mitochondrial ribosomal protein L20	hsa03010(Ribosome)	GO:0005743(mitochondrial inner membrane)//GO:0005739(mitochondrion)//GO:0005840(ribosome)//GO:0005761(mitochondrial ribosome)	GO:0019843(rRNA binding)//GO:0003735(structural constituent of ribosome)//GO:0005515(protein binding)//GO:0044822(poly(A) RNA binding)	GO:0000027(ribosomal large subunit assembly)//GO:0070124(mitochondrial translational initiation)//GO:0006996(organelle organization)//GO:0006412(translation)//GO:0032543(mitochondrial translation)//GO:0070125(mitochondrial translational elongation)//GO:0070126(mitochondrial translational termination)
chr1	248905462	248906244	chr1:248905462-248906244	782	0.529133	5.63996	0.0297623	0.863031	0.95592	up	1	3	8	0	6	2	4.74298	5.15869	6.72415	4.15924	6.23838	5.24923
chr1	207551193	207551227	chr1:207551193-207551227	34	2.33959	5.62747	0.532909	0.465389	0.683333	up	18	0	0	0	3	0	7.47786	4.15924	4.15924	4.15924	5.54482	4.15924
chr1	17039428	17039579	chr1:17039428-17039579	151	0.48674	4.89828	0.0231162	0.879156	0.960626	up	0	7	0	0	2	1	4.15924	5.89544	4.15924	4.15924	5.21248	4.80481
chr1	214724744	214724895	chr1:214724744-214724895	151	4.1496	6.49482	2.0354	0.153679	0.412734	up	0	38	17	0	0	2	4.15924	7.93082	7.67639	4.15924	4.15924	5.24923	chr1	214522039	214725792	ENSG00000152104	PTPN14	-	protein_coding	5784	PEZ|PTP36	MIM:603155|HGNC:HGNC:9647|Ensembl:ENSG00000152104|HPRD:04402|Vega:OTTHUMG00000037039	1	1q32.2	protein tyrosine phosphatase, non-receptor type 14		GO:0005654(nucleoplasm)//GO:0005634(nucleus)//GO:0005856(cytoskeleton)//GO:0005737(cytoplasm)	GO:0030971(receptor tyrosine kinase binding)//GO:0005515(protein binding)//GO:0003712(transcription cofactor activity)//GO:0004725(protein tyrosine phosphatase activity)	GO:0006351(transcription, DNA-templated)//GO:0001946(lymphangiogenesis)//GO:0008285(negative regulation of cell proliferation)//GO:0046825(regulation of protein export from nucleus)//GO:0006470(protein dephosphorylation)//GO:0006355(regulation of transcription, DNA-templated)//GO:0035335(peptidyl-tyrosine dephosphorylation)
chr1	17331798	17332127	chr1:17331798-17332127	329	5.83972	5.62782	2.84482	0.0916738	0.412734	up	3	27	0	0	0	0	5.47896	7.48018	4.15924	4.15924	4.15924	4.15924	chr1	17312453	17338423	ENSG00000159363	ATP13A2	-	protein_coding	23400	CLN12|HSA9947|KRPPD|PARK9	MIM:610513|HGNC:HGNC:30213|Ensembl:ENSG00000159363|HPRD:13677|Vega:OTTHUMG00000002293	1	1p36	ATPase 13A2		GO:0016021(integral component of membrane)//GO:0005887(integral component of plasma membrane)//GO:0005764(lysosome)//GO:0043202(lysosomal lumen)//GO:0005765(lysosomal membrane)//GO:0012506(vesicle membrane)//GO:0005771(multivesicular body)	GO:0019829(cation-transporting ATPase activity)//GO:0005524(ATP binding)//GO:0000166(nucleotide binding)//GO:0016887(ATPase activity)//GO:0046872(metal ion binding)//GO:0005515(protein binding)//GO:0016787(hydrolase activity)	GO:0008152(metabolic process)//GO:0071287(cellular response to manganese ion)//GO:0006874(cellular calcium ion homeostasis)//GO:1903146(regulation of mitophagy)//GO:0006812(cation transport)//GO:0030003(cellular cation homeostasis)//GO:0055085(transmembrane transport)//GO:0098655(cation transmembrane transport)//GO:0034220(ion transmembrane transport)
chr1	102062959	102063203	chr1:102062959-102063203	244	0.264264	6.34115	0.0101761	0.919649	0.976617	up	3	1	16	8	3	6	5.47896	4.574	7.59678	6.64842	5.54482	6.2922
chr1	6640217	6640631	chr1:6640217-6640631	414	5.79284	5.59346	2.78814	0.0949694	0.412734	up	7	0	11	0	0	0	6.32631	4.15924	7.11551	4.15924	4.15924	4.15924	chr1	6640061	6649340	ENSG00000204859	ZBTB48	+	protein_coding	3104	HKR3|ZNF855|pp9964	MIM:165270|HGNC:HGNC:4930|Ensembl:ENSG00000204859|HPRD:01316|Vega:OTTHUMG00000001438	1	1p36.3	zinc finger and BTB domain containing 48		GO:0005654(nucleoplasm)//GO:0005737(cytoplasm)	GO:0003676(nucleic acid binding)//GO:0046872(metal ion binding)//GO:0005515(protein binding)//GO:0003677(DNA binding)//GO:0003700(transcription factor activity, sequence-specific DNA binding)	GO:0006351(transcription, DNA-templated)//GO:0006355(regulation of transcription, DNA-templated)
chr1	3408681	3408860	chr1:3408681-3408860	179	0.287199	6.93686	0.0122224	0.91197	0.973783	up	15	8	15	0	0	28	7.24346	6.03291	7.51252	4.15924	4.15924	8.22982	chr1	3406484	3528059	ENSG00000162591	MEGF6	-	protein_coding	1953	EGFL3	MIM:604266|HGNC:HGNC:3232|HPRD:11973	1	1p36.3	multiple EGF like domains 6		GO:0005575(cellular_component)//GO:0005576(extracellular region)	GO:0005515(protein binding)//GO:0005509(calcium ion binding)	GO:0008150(biological_process)
chr1	22924620	22924770	chr1:22924620-22924770	150	3.83475	4.66179	1.80357	0.179287	0.412734	up	5	0	0	0	0	0	5.96397	4.15924	4.15924	4.15924	4.15924	4.15924	chr1	22890057	22930087	ENSG00000070886	EPHA8	+	protein_coding	2046	EEK|EK3|HEK3	MIM:176945|HGNC:HGNC:3391|Ensembl:ENSG00000070886|HPRD:01493|Vega:OTTHUMG00000002892	1	1p36.12	EPH receptor A8	hsa04360(Axon guidance)	GO:0043005(neuron projection)//GO:0005886(plasma membrane)//GO:0005887(integral component of plasma membrane)//GO:0031901(early endosome membrane)	GO:0005524(ATP binding)//GO:0005004(GPI-linked ephrin receptor activity)	GO:0033628(regulation of cell adhesion mediated by integrin)//GO:0031175(neuron projection development)//GO:0007411(axon guidance)//GO:0030155(regulation of cell adhesion)//GO:0048013(ephrin receptor signaling pathway)//GO:0043552(positive regulation of phosphatidylinositol 3-kinase activity)//GO:0018108(peptidyl-tyrosine phosphorylation)//GO:0016322(neuron remodeling)//GO:0007155(cell adhesion)/…
chr1	78572400	78572550	chr1:78572400-78572550	150	1.48643	6.67203	0.331159	0.56498	0.774513	up	37	0	4	0	0	13	8.44116	4.15924	5.94943	4.15924	4.15924	7.21872	chr1	78445226	78604133	ENSG00000137960	GIPC2	+	protein_coding	54810	SEMCAP-2|SEMCAP2	HGNC:HGNC:18177|Ensembl:ENSG00000137960|HPRD:17040|Vega:OTTHUMG00000041145	1	1p31.1	GIPC PDZ domain containing family member 2		GO:0070062(extracellular exosome)//GO:0005737(cytoplasm)	GO:0003674(molecular_function)//GO:0005515(protein binding)	GO:0008150(biological_process)
chr1	153920567	153920718	chr1:153920567-153920718	151	0.917948	4.52843	0.106094	0.744637	0.902748	up	0	0	2	0	1	0	4.15924	4.15924	5.31583	4.15924	4.77991	4.15924	chr1	153920145	153931101	ENSG00000160741	CRTC2	-	protein_coding	200186	TORC-2|TORC2	MIM:608972|HGNC:HGNC:27301|Ensembl:ENSG00000160741|HPRD:12347|Vega:OTTHUMG00000037156	1	1q21.3	CREB regulated transcription coactivator 2	hsa04151(PI3K-Akt signaling pathway)//hsa04152(AMPK signaling pathway)//hsa04922(Glucagon signaling pathway)//	GO:0005654(nucleoplasm)//GO:0005634(nucleus)//GO:0005737(cytoplasm)//GO:0070062(extracellular exosome)	GO:0008140(cAMP response element binding protein binding)//GO:0003682(chromatin binding)//GO:0005515(protein binding)	GO:0043970(histone H3-K9 acetylation)//GO:0051289(protein homotetramerization)//GO:0006094(gluconeogenesis)//GO:0032793(positive regulation of CREB transcription factor activity)//GO:0006351(transcription, DNA-templated)//GO:0016032(viral process)//GO:1901998(toxin transport)//GO:0045944(positive regulation of transcription from RNA polymerase II promoter)//GO:0042593(glucose homeostasis)
chr1	26544267	26544331	chr1:26544267-26544331	64	5.48482	5.40735	2.5333	0.111472	0.412734	up	0	19	3	0	0	0	4.15924	7.03276	5.66713	4.15924	4.15924	4.15924
chr1	116156618	116156769	chr1:116156618-116156769	151	2.65327	4.38176	1.49469	0.221494	0.443763	up	2	0	0	0	0	0	5.1574	4.15924	4.15924	4.15924	4.15924	4.15924
chr1	101005296	101005496	chr1:101005296-101005496	200	0.629744	5.46329	0.0401356	0.841216	0.947093	up	0	16	0	3	0	3	4.15924	6.82128	4.15924	5.60839	4.15924	5.5885	chr1	101003693	101007574	ENSG00000181656	GPR88	+	protein_coding	54112	STRG	MIM:607468|HGNC:HGNC:4539|Ensembl:ENSG00000181656|HPRD:16248|Vega:OTTHUMG00000010981	1	1p21.3	G protein-coupled receptor 88		GO:0005887(integral component of plasma membrane)//GO:0005575(cellular_component)	GO:0004930(G-protein coupled receptor activity)	GO:0007626(locomotory behavior)//GO:0007186(G-protein coupled receptor signaling pathway)//GO:0007166(cell surface receptor signaling pathway)//GO:0019228(neuronal action potential)//GO:0050885(neuromuscular process controlling balance)
chr1	236265025	236265313	chr1:236265025-236265313	288	4.56725	4.93324	1.99091	0.158251	0.412734	up	0	0	7	0	0	0	4.15924	4.15924	6.56592	4.15924	4.15924	4.15924
chr1	118144569	118144642	chr1:118144569-118144642	73	2.14753	4.83709	0.435978	0.509072	0.726418	up	0	9	0	0	1	0	4.15924	6.15842	4.15924	4.15924	4.77991	4.15924
chr1	6701540	6701840	chr1:6701540-6701840	300	7.86606	9.09385	2.18672	0.139211	0.412734	up	0	0	288	1	0	0	4.15924	4.15924	11.6351	4.81626	4.15924	4.15924	chr1	6694228	6761984	ENSG00000007923	DNAJC11	-	protein_coding	55735	dJ126A5.1	MIM:614827|HGNC:HGNC:25570|Ensembl:ENSG00000007923|HPRD:07112|Vega:OTTHUMG00000001443	1	1p36.31	DnaJ heat shock protein family (Hsp40) member C11		GO:0005743(mitochondrial inner membrane)//GO:0005739(mitochondrion)//GO:0070062(extracellular exosome)	GO:0005515(protein binding)
chr1	63176606	63177112	chr1:63176606-63177112	506	3.96072	5.72531	1.39377	0.237773	0.450957	up	0	17	9	0	1	0	4.15924	6.89528	6.86673	4.15924	4.77991	4.15924
chr1	2785687	2785837	chr1:2785687-2785837	150	0.836546	6.76707	0.106374	0.744312	0.902748	up	24	12	6	4	16	0	7.85629	6.48029	6.38818	5.88489	7.4225	4.15924
chr1	202820791	202820942	chr1:202820791-202820942	151	1.86186	4.27481	1.10311	0.293589	0.483627	up	1	0	0	0	0	0	4.74298	4.15924	4.15924	4.15924	4.15924	4.15924
chr1	217365048	217365198	chr1:217365048-217365198	150	5.90744	5.67242	2.91633	0.0876922	0.412734	up	0	33	0	0	0	0	4.15924	7.7432	4.15924	4.15924	4.15924	4.15924
chr1	1240998	1241099	chr1:1240998-1241099	101	5.73117	5.55338	2.72276	0.0989317	0.412734	up	0	0	16	0	0	0	4.15924	4.15924	7.59678	4.15924	4.15924	4.15924	chr1	1227756	1244989	ENSG00000131584	ACAP3	-	protein_coding	116983	CENTB5	HGNC:HGNC:16754|Ensembl:ENSG00000131584|HPRD:10820|Vega:OTTHUMG00000002235	1	-	ArfGAP with coiled-coil, ankyrin repeat and PH domains 3	hsa04144(Endocytosis)		GO:0005096(GTPase activator activity)//GO:0046872(metal ion binding)	GO:0043547(positive regulation of GTPase activity)
chr1	44758306	44758526	chr1:44758306-44758526	220	4.10088	4.75044	1.86543	0.172005	0.412734	up	0	0	5	0	0	0	4.15924	4.15924	6.18542	4.15924	4.15924	4.15924	chr1	44686742	44820932	ENSG00000117419	ERI3	-	protein_coding	79033	PINT1|PRNPIP	MIM:609917|HGNC:HGNC:17276|Ensembl:ENSG00000117419|HPRD:15175|Vega:OTTHUMG00000007637	1	1p32	ERI1 exoribonuclease family member 3			GO:0044822(poly(A) RNA binding)//GO:0003676(nucleic acid binding)//GO:0046872(metal ion binding)//GO:0004527(exonuclease activity)	GO:0090305(nucleic acid phosphodiester bond hydrolysis)//GO:0006259(DNA metabolic process)
chr1	116692775	116692964	chr1:116692775-116692964	189	0.510613	5.76031	0.0291656	0.864398	0.95592	up	5	14	0	0	3	6	5.96397	6.66084	4.15924	4.15924	5.54482	6.2922
chr1	53836132	53836199	chr1:53836132-53836199	67	2.60638	5.79484	0.686796	0.40726	0.618646	up	8	19	1	0	2	1	6.47823	7.03276	4.85046	4.15924	5.21248	4.80481
chr1	156818817	156819065	chr1:156818817-156819065	248	5.15584	5.21841	2.29395	0.129884	0.412734	up	0	3	9	0	0	0	4.15924	5.15869	6.86673	4.15924	4.15924	4.15924	chr1	156785432	156851642	ENSG00000198400	NTRK1	+	protein_coding	4914	MTC|TRK|TRK1|TRKA|Trk-A|p140-TrkA	MIM:191315|HGNC:HGNC:8031|Ensembl:ENSG00000198400|HPRD:01869|Vega:OTTHUMG00000041304	1	1q21-q22	neurotrophic tyrosine kinase, receptor, type 1	hsa04010(MAPK signaling pathway)//hsa04144(Endocytosis)//hsa04210(Apoptosis)//hsa04722(Neurotrophin signaling pathway)//hsa04750(Inflammatory mediator regulation of TRP channels)//hsa05200(Pathways in cancer)//hsa05202(Transcriptional misregulation in cancer)//hsa05216(Thyroid cancer)//hsa05230(Central carbon metabolism in cancer)	GO:0005768(endosome)//GO:0005886(plasma membrane)//GO:0005887(integral component of plasma membrane)//GO:0043235(receptor complex)//GO:0009986(cell surface)//GO:0030425(dendrite)//GO:0043234(protein complex)//GO:0030424(axon)//GO:0005770(late endosome)//GO:0031901(early endosome membrane)//GO:0031410(cytoplasmic vesicle)//GO:0031902(late endosome membrane)//GO:0005769(early endosome)//GO:0043025(…	GO:0019900(kinase binding)//GO:0010465(nerve growth factor receptor activity)//GO:0042803(protein homodimerization activity)//GO:0005524(ATP binding)//GO:0005004(GPI-linked ephrin receptor activity)//GO:0048406(nerve growth factor binding)//GO:0005166(neurotrophin p75 receptor binding)//GO:0004714(transmembrane receptor protein tyrosine kinase activity)//GO:0043121(neurotrophin binding)//GO:00055…	GO:1990090(cellular response to nerve growth factor stimulus)//GO:0010976(positive regulation of neuron projection development)//GO:0007169(transmembrane receptor protein tyrosine kinase signaling pathway)//GO:0048013(ephrin receptor signaling pathway)//GO:0051968(positive regulation of synaptic transmission, glutamatergic)//GO:0061368(behavioral response to formalin induced pain)//GO:0038180(ner…
chr1	156818817	156819065	chr1:156818817-156819065	248	5.15584	5.21841	2.29395	0.129884	0.412734	up	0	3	9	0	0	0	4.15924	5.15869	6.86673	4.15924	4.15924	4.15924	chr1	156809855	156828810	ENSG00000027644	INSRR	-	protein_coding	3645	IRR	MIM:147671|HGNC:HGNC:6093|Ensembl:ENSG00000027644|HPRD:00976|Vega:OTTHUMG00000041291	1	1q21-q23	insulin receptor-related receptor	hsa04810(Regulation of actin cytoskeleton)//hsa05215(Prostate cancer)	GO:0005887(integral component of plasma membrane)//GO:0043235(receptor complex)	GO:0005524(ATP binding)//GO:0043548(phosphatidylinositol 3-kinase binding)//GO:0043560(insulin receptor substrate binding)//GO:0004714(transmembrane receptor protein tyrosine kinase activity)	GO:0007169(transmembrane receptor protein tyrosine kinase signaling pathway)//GO:0031532(actin cytoskeleton reorganization)//GO:0018108(peptidyl-tyrosine phosphorylation)//GO:0071469(cellular response to alkaline pH)//GO:0030238(male sex determination)//GO:0046777(protein autophosphorylation)
chr1	231114106	231114326	chr1:231114106-231114326	220	4.84555	5.06179	2.11781	0.145599	0.412734	up	8	0	2	0	0	0	6.47823	4.15924	5.31583	4.15924	4.15924	4.15924	chr1	231041989	231114621	ENSG00000143643	TTC13	-	protein_coding	79573	-	HGNC:HGNC:26204|Ensembl:ENSG00000143643|HPRD:15578|Vega:OTTHUMG00000037788	1	1q42.2	tetratricopeptide repeat domain 13
chr1	2942698	2942848	chr1:2942698-2942848	150	1.97284	4.79676	0.374451	0.54059	0.755576	up	0	1	4	0	0	1	4.15924	4.574	5.94943	4.15924	4.15924	4.80481
chr1	236340953	236341084	chr1:236340953-236341084	131	4.89268	5.08852	2.14786	0.142774	0.412734	up	0	16	0	0	0	0	4.15924	6.82128	4.15924	4.15924	4.15924	4.15924	chr1	236305832	236385165	ENSG00000077585	GPR137B	+	protein_coding	7107	TM7SF1	MIM:604658|HGNC:HGNC:11862|Ensembl:ENSG00000077585|HPRD:06878|Vega:OTTHUMG00000037994	1	1q42-q43	G protein-coupled receptor 137B		GO:0005765(lysosomal membrane)//GO:0016020(membrane)//GO:0016021(integral component of membrane)//GO:0005887(integral component of plasma membrane)
chr1	3671483	3671633	chr1:3671483-3671633	150	0.288959	5.04064	0.007932	0.929033	0.980208	up	1	5	1	0	0	4	4.74298	5.57359	4.85046	4.15924	4.15924	5.86298	chr1	3668962	3688209	ENSG00000162592	CCDC27	+	protein_coding	148870	-	HGNC:HGNC:26546|Ensembl:ENSG00000162592|HPRD:08141|Vega:OTTHUMG00000003504	1	1p36.32	coiled-coil domain containing 27
chr1	31389737	31389889	chr1:31389737-31389889	152	6.26179	5.9136	3.34516	0.0674076	0.412734	up	8	25	3	0	0	0	6.47823	7.38066	5.66713	4.15924	4.15924	4.15924
chr1	183868534	183868672	chr1:183868534-183868672	138	6.46878	6.06447	3.65844	0.0557903	0.412734	up	0	49	0	0	0	0	4.15924	8.27369	4.15924	4.15924	4.15924	4.15924	chr1	183605220	183897665	ENSG00000143344	RGL1	+	protein_coding	23179	RGL	MIM:605667|HGNC:HGNC:30281|Ensembl:ENSG00000143344|HPRD:12032|Vega:OTTHUMG00000035328	1	1q25.3	ral guanine nucleotide dissociation stimulator-like 1	hsa04014(Ras signaling pathway)	GO:0005575(cellular_component)//GO:0005829(cytosol)	GO:0008321(Ral guanyl-nucleotide exchange factor activity)	GO:0044255(cellular lipid metabolic process)//GO:0044281(small molecule metabolic process)//GO:0007264(small GTPase mediated signal transduction)//GO:0043547(positive regulation of GTPase activity)
chr1	42428637	42428782	chr1:42428637-42428782	145	4.47434	4.89733	1.96167	0.16134	0.412734	up	0	10	1	0	0	0	4.15924	6.27388	4.85046	4.15924	4.15924	4.15924	chr1	41972036	42501596	ENSG00000127124	HIVEP3	-	protein_coding	59269	KBP-1|KBP1|KRC|SHN3|Schnurri-3|ZAS3|ZNF40C	MIM:606649|HGNC:HGNC:13561|Ensembl:ENSG00000127124|HPRD:09442|Vega:OTTHUMG00000006361	1	1p34	human immunodeficiency virus type I enhancer binding protein 3		GO:0005634(nucleus)//GO:0005737(cytoplasm)	GO:0043565(sequence-specific DNA binding)//GO:0046872(metal ion binding)//GO:0044212(transcription regulatory region DNA binding)//GO:0003700(transcription factor activity, sequence-specific DNA binding)	GO:0045893(positive regulation of transcription, DNA-templated)//GO:0035914(skeletal muscle cell differentiation)//GO:0006366(transcription from RNA polymerase II promoter)//GO:0007275(multicellular organism development)//GO:0007165(signal transduction)
chr1	213238234	213238381	chr1:213238234-213238381	147	4.10088	4.75044	1.86543	0.172005	0.412734	up	0	0	5	0	0	0	4.15924	4.15924	6.18542	4.15924	4.15924	4.15924	chr1	213224589	213448116	ENSG00000136643	RPS6KC1	+	protein_coding	26750	RPK118|RSKL1|S6K-delta-1|S6PKh1|humS6PKh1	HGNC:HGNC:10439|Ensembl:ENSG00000136643|HPRD:10204	1	1q41	ribosomal protein S6 kinase, 52kDa, polypeptide 1		GO:0016020(membrane)//GO:0043231(intracellular membrane-bounded organelle)//GO:0005769(early endosome)//GO:0005737(cytoplasm)	GO:0004672(protein kinase activity)//GO:0005524(ATP binding)//GO:0035091(phosphatidylinositol binding)//GO:0004674(protein serine/threonine kinase activity)//GO:0005515(protein binding)	GO:0006468(protein phosphorylation)//GO:0007165(signal transduction)
chr1	3262317	3262940	chr1:3262317-3262940	623	1.7392	5.05254	0.274951	0.600031	0.804963	up	0	12	0	0	2	0	4.15924	6.48029	4.15924	4.15924	5.21248	4.15924	chr1	2985732	3355185	ENSG00000142611	PRDM16	+	protein_coding	63976	CMD1LL|LVNC8|MEL1|PFM13	MIM:605557|HGNC:HGNC:14000|Ensembl:ENSG00000142611|HPRD:16122|Vega:OTTHUMG00000000581	1	1p36.32	PR domain 16		GO:0005634(nucleus)//GO:0017053(transcriptional repressor complex)//GO:0005829(cytosol)	GO:0003676(nucleic acid binding)//GO:0046332(SMAD binding)//GO:0043565(sequence-specific DNA binding)//GO:0033613(activating transcription factor binding)//GO:0046872(metal ion binding)//GO:0005515(protein binding)//GO:0003713(transcription coactivator activity)	GO:0006325(chromatin organization)//GO:0060021(palate development)//GO:0035019(somatic stem cell population maintenance)//GO:0043586(tongue development)//GO:0030853(negative regulation of granulocyte differentiation)//GO:0006351(transcription, DNA-templated)//GO:0030512(negative regulation of transforming growth factor beta receptor signaling pathway)//GO:0022008(neurogenesis)//GO:0045892(negativ…
chr1	2344104	2344383	chr1:2344104-2344383	279	0.78719	6.44556	0.0933307	0.759986	0.9103	up	19	14	1	2	0	13	7.54823	6.66084	4.85046	5.26602	4.15924	7.21872	chr1	2336236	2345236	ENSG00000157911	PEX10	-	protein_coding	5192	NALD|PBD6A|PBD6B|RNF69	MIM:602859|HGNC:HGNC:8851|Ensembl:ENSG00000157911|HPRD:04175|Vega:OTTHUMG00000001637	1	1p36.32	peroxisomal biogenesis factor 10	hsa04146(Peroxisome)	GO:0005622(intracellular)//GO:0005777(peroxisome)//GO:0005778(peroxisomal membrane)//GO:0005779(integral component of peroxisomal membrane)	GO:0008270(zinc ion binding)//GO:0005515(protein binding)//GO:0008022(protein C-terminus binding)	GO:0016558(protein import into peroxisome matrix)//GO:0007031(peroxisome organization)
chr1	152435356	152435477	chr1:152435356-152435477	121	1.04836	5.28884	0.103597	0.747557	0.903385	up	0	0	8	0	0	4	4.15924	4.15924	6.72415	4.15924	4.15924	5.86298
chr1	102123412	102123672	chr1:102123412-102123672	260	1.54331	4.23959	0.961458	0.326824	0.520154	up	0	1	0	0	0	0	4.15924	4.574	4.15924	4.15924	4.15924	4.15924
chr1	181832774	181832942	chr1:181832774-181832942	168	9.44675	8.66905	3.26436	0.0708057	0.412734	up	262	0	0	0	0	0	11.2	4.15924	4.15924	4.15924	4.15924	4.15924
chr1	52387526	52387579	chr1:52387526-52387579	53	2.81516	5.59527	0.73773	0.390392	0.599025	up	0	27	0	0	0	2	4.15924	7.48018	4.15924	4.15924	4.15924	5.24923	chr1	52373628	52456436	ENSG00000169213	RAB3B	-	protein_coding	5865	-	MIM:179510|HGNC:HGNC:9778|Ensembl:ENSG00000169213|HPRD:01540|Vega:OTTHUMG00000008627	1	1p32-p31	RAB3B, member RAS oncogene family	hsa04530(Tight junction)	GO:0005886(plasma membrane)//GO:0070062(extracellular exosome)//GO:0048471(perinuclear region of cytoplasm)//GO:0005829(cytosol)//GO:0008021(synaptic vesicle)//GO:0005737(cytoplasm)//GO:0031982(vesicle)//GO:0030141(secretory granule)	GO:0003924(GTPase activity)//GO:0031489(myosin V binding)//GO:0005515(protein binding)//GO:0005525(GTP binding)//GO:0019003(GDP binding)	GO:0097494(regulation of vesicle size)//GO:0017157(regulation of exocytosis)//GO:0051586(positive regulation of dopamine uptake involved in synaptic transmission)//GO:0007264(small GTPase mediated signal transduction)//GO:0019882(antigen processing and presentation)//GO:0015031(protein transport)//GO:0018125(peptidyl-cysteine methylation)
chr1	76084767	76084910	chr1:76084767-76084910	143	0.865083	6.50729	0.114036	0.735596	0.897342	up	0	0	26	14	0	1	4.15924	4.15924	8.24508	7.34122	4.15924	4.80481
chr1	7843402	7843501	chr1:7843402-7843501	99	5.54181	5.43664	2.57109	0.108838	0.412734	up	0	0	14	0	0	0	4.15924	4.15924	7.42304	4.15924	4.15924	4.15924
chr1	231146852	231146963	chr1:231146852-231146963	111	2.03999	4.29794	1.17685	0.278002	0.4714	up	0	0	1	0	0	0	4.15924	4.15924	4.85046	4.15924	4.15924	4.15924
chr1	228289250	228289294	chr1:228289250-228289294	44	2.65327	4.38176	1.49469	0.221494	0.443763	up	2	0	0	0	0	0	5.1574	4.15924	4.15924	4.15924	4.15924	4.15924	chr1	228288427	228293112	ENSG00000143793	C1orf35	-	protein_coding	79169	MMTAG2	HGNC:HGNC:19032|Ensembl:ENSG00000143793|HPRD:08512|HPRD:10090|Vega:OTTHUMG00000037793	1	1q42.13	chromosome 1 open reading frame 35
chr1	204369262	204369325	chr1:204369262-204369325	63	4.70834	5.00091	2.05768	0.151445	0.412734	up	0	14	0	0	0	0	4.15924	6.66084	4.15924	4.15924	4.15924	4.15924
chr1	47878008	47878158	chr1:47878008-47878158	150	2.24444	4.31548	1.33866	0.247276	0.450957	up	0	2	0	0	0	0	4.15924	4.89577	4.15924	4.15924	4.15924	4.15924
chr1	52721676	52721826	chr1:52721676-52721826	150	3.79545	4.6497	1.79032	0.180892	0.412734	up	0	0	4	0	0	0	4.15924	4.15924	5.94943	4.15924	4.15924	4.15924	chr1	52608046	52812358	ENSG00000157077	ZFYVE9	+	protein_coding	9372	MADHIP|NSP|PPP1R173|SARA|SMADIP	MIM:603755|HGNC:HGNC:6775|Ensembl:ENSG00000157077|HPRD:04782|Vega:OTTHUMG00000008061	1	1p32.3	zinc finger FYVE-type containing 9	hsa04144(Endocytosis)//hsa04350(TGF-beta signaling pathway)	GO:0031901(early endosome membrane)//GO:0005769(early endosome)	GO:0008236(serine-type peptidase activity)//GO:0046872(metal ion binding)//GO:0005515(protein binding)//GO:0005545(1-phosphatidylinositol binding)	GO:0006897(endocytosis)//GO:0007183(SMAD protein complex assembly)//GO:0030512(negative regulation of transforming growth factor beta receptor signaling pathway)//GO:0006508(proteolysis)//GO:0007179(transforming growth factor beta receptor signaling pathway)//GO:0007184(SMAD protein import into nucleus)
chr1	3612479	3612627	chr1:3612479-3612627	148	3.05854	4.45575	1.66161	0.197391	0.412734	up	0	4	0	0	0	0	4.15924	5.38101	4.15924	4.15924	4.15924	4.15924	chr1	3569084	3652765	ENSG00000078900	TP73	+	protein_coding	7161	P73	MIM:601990|HGNC:HGNC:12003|Ensembl:ENSG00000078900|HPRD:03587|Vega:OTTHUMG00000000610	1	1p36.3	tumor protein p73	hsa04115(p53 signaling pathway)//hsa04390(Hippo signaling pathway)//hsa04722(Neurotrophin signaling pathway)//hsa05162(Measles)	GO:0005794(Golgi apparatus)//GO:0043231(intracellular membrane-bounded organelle)//GO:0005829(cytosol)//GO:0005667(transcription factor complex)//GO:0030054(cell junction)//GO:0000785(chromatin)//GO:0005654(nucleoplasm)//GO:0005634(nucleus)//GO:0005737(cytoplasm)	GO:0003682(chromatin binding)//GO:0003700(transcription factor activity, sequence-specific DNA binding)//GO:0019901(protein kinase binding)//GO:0000981(RNA polymerase II transcription factor activity, sequence-specific DNA binding)//GO:0000978(RNA polymerase II core promoter proximal region sequence-specific DNA binding)//GO:0003684(damaged DNA binding)//GO:0044212(transcription regulatory region…	GO:0043508(negative regulation of JUN kinase activity)//GO:1902167(positive regulation of intrinsic apoptotic signaling pathway in response to DNA damage by p53 class mediator)//GO:0008285(negative regulation of cell proliferation)//GO:0000122(negative regulation of transcription from RNA polymerase II promoter)//GO:0010332(response to gamma radiation)//GO:0034644(cellular response to UV)//GO:000…
chr1	17019198	17019386	chr1:17019198-17019386	188	0.341446	5.35294	0.0114808	0.914671	0.974906	up	6	4	0	0	0	6	6.15648	5.38101	4.15924	4.15924	4.15924	6.2922
chr1	7586303	7586453	chr1:7586303-7586453	150	1.5767	4.66794	0.267519	0.605003	0.808604	up	4	0	0	0	1	0	5.74175	4.15924	4.15924	4.15924	4.77991	4.15924	chr1	6845384	7829766	ENSG00000171735	CAMTA1	+	protein_coding	23261	CANPMR	MIM:611501|HGNC:HGNC:18806|Ensembl:ENSG00000171735|HPRD:16681|Vega:OTTHUMG00000001212	1	1p36.31-p36.23	calmodulin binding transcription activator 1		GO:0005634(nucleus)//GO:0005737(cytoplasm)	GO:0001077(transcriptional activator activity, RNA polymerase II core promoter proximal region sequence-specific binding)//GO:0043565(sequence-specific DNA binding)	GO:0006366(transcription from RNA polymerase II promoter)//GO:0045944(positive regulation of transcription from RNA polymerase II promoter)//GO:0050885(neuromuscular process controlling balance)
chr1	928966	929177	chr1:928966-929177	211	0.744341	5.31227	0.0531006	0.817754	0.936643	up	2	0	6	0	5	0	5.1574	4.15924	6.38818	4.15924	6.04206	4.15924
chr1	25943043	25943208	chr1:25943043-25943208	165	1.65993	7.25783	0.344784	0.557083	0.768545	up	12	69	9	10	1	8	6.96345	8.74315	6.86673	6.91802	4.77991	6.62258
chr1	93426442	93426776	chr1:93426442-93426776	334	1.86186	4.27481	1.10311	0.293589	0.483627	up	1	0	0	0	0	0	4.74298	4.15924	4.15924	4.15924	4.15924	4.15924	chr1	93307724	93427057	ENSG00000154511	FAM69A	-	protein_coding	388650	-	MIM:614542|HGNC:HGNC:32213|Ensembl:ENSG00000154511|HPRD:14204|Vega:OTTHUMG00000010894	1	1p22.1	family with sequence similarity 69 member A		GO:0016021(integral component of membrane)//GO:0005789(endoplasmic reticulum membrane)
chr1	107819569	107819647	chr1:107819569-107819647	78	10.2531	9.44832	3.08887	0.0788345	0.412734	up	0	2	371	0	0	0	4.15924	4.89577	11.9987	4.15924	4.15924	4.15924	chr1	107682629	108026080	ENSG00000162631	NTNG1	+	protein_coding	22854	Lmnt1	MIM:608818|HGNC:HGNC:23319|Ensembl:ENSG00000162631|HPRD:16389|Vega:OTTHUMG00000010965	1	1p13.3	netrin G1	hsa04360(Axon guidance)//hsa04514(Cell adhesion molecules (CAMs))	GO:0046658(anchored component of plasma membrane)	GO:0005515(protein binding)	GO:0007409(axonogenesis)
chr1	91191131	91191281	chr1:91191131-91191281	150	1.09484	5.80281	0.13303	0.715312	0.884734	up	7	12	2	6	1	0	6.32631	6.48029	5.31583	6.31659	4.77991	4.15924
chr1	209347029	209347180	chr1:209347029-209347180	151	1.13863	5.76927	0.141541	0.706755	0.879511	up	0	0	14	0	7	0	4.15924	4.15924	7.42304	4.15924	6.41115	4.15924
chr1	150897190	150897253	chr1:150897190-150897253	63	5.44359	5.38092	2.49938	0.113896	0.412734	up	16	0	0	0	0	0	7.3259	4.15924	4.15924	4.15924	4.15924	4.15924
chr1	204455330	204455685	chr1:204455330-204455685	355	4.29189	4.82213	1.91146	0.166806	0.412734	up	7	0	0	0	0	0	6.32631	4.15924	4.15924	4.15924	4.15924	4.15924	chr1	204391756	204463852	ENSG00000133056	PIK3C2B	-	protein_coding	5287	C2-PI3K	MIM:602838|HGNC:HGNC:8972|Ensembl:ENSG00000133056|HPRD:04160|Vega:OTTHUMG00000036101	1	1q32	phosphatidylinositol-4-phosphate 3-kinase catalytic subunit type 2 beta	hsa00562(Inositol phosphate metabolism)//	GO:0030139(endocytic vesicle)//GO:0005886(plasma membrane)//GO:0005942(phosphatidylinositol 3-kinase complex)//GO:0005829(cytosol)//GO:0005783(endoplasmic reticulum)//GO:0005622(intracellular)//GO:0005634(nucleus)	GO:0035005(1-phosphatidylinositol-4-phosphate 3-kinase activity)//GO:0005524(ATP binding)//GO:0001727(lipid kinase activity)//GO:0035091(phosphatidylinositol binding)//GO:0016773(phosphotransferase activity, alcohol group as acceptor)//GO:0016301(kinase activity)//GO:0016303(1-phosphatidylinositol-3-kinase activity)//GO:0005515(protein binding)	GO:0043491(protein kinase B signaling)//GO:0006644(phospholipid metabolic process)//GO:0044281(small molecule metabolic process)//GO:0014065(phosphatidylinositol 3-kinase signaling)//GO:0036092(phosphatidylinositol-3-phosphate biosynthetic process)//GO:0016477(cell migration)//GO:0046854(phosphatidylinositol phosphorylation)//GO:0006661(phosphatidylinositol biosynthetic process)//GO:0008150(biolo…
chr1	155579101	155579251	chr1:155579101-155579251	150	2.03999	4.29794	1.17685	0.278002	0.4714	up	0	0	1	0	0	0	4.15924	4.15924	4.85046	4.15924	4.15924	4.15924
chr1	42093876	42093932	chr1:42093876-42093932	56	3.79545	4.6497	1.79032	0.180892	0.412734	up	0	0	4	0	0	0	4.15924	4.15924	5.94943	4.15924	4.15924	4.15924	chr1	41972036	42501596	ENSG00000127124	HIVEP3	-	protein_coding	59269	KBP-1|KBP1|KRC|SHN3|Schnurri-3|ZAS3|ZNF40C	MIM:606649|HGNC:HGNC:13561|Ensembl:ENSG00000127124|HPRD:09442|Vega:OTTHUMG00000006361	1	1p34	human immunodeficiency virus type I enhancer binding protein 3		GO:0005634(nucleus)//GO:0005737(cytoplasm)	GO:0043565(sequence-specific DNA binding)//GO:0046872(metal ion binding)//GO:0044212(transcription regulatory region DNA binding)//GO:0003700(transcription factor activity, sequence-specific DNA binding)	GO:0045893(positive regulation of transcription, DNA-templated)//GO:0035914(skeletal muscle cell differentiation)//GO:0006366(transcription from RNA polymerase II promoter)//GO:0007275(multicellular organism development)//GO:0007165(signal transduction)
chr1	1836035	1836190	chr1:1836035-1836190	155	3.95083	4.69979	1.84103	0.174835	0.412734	up	0	8	0	0	0	0	4.15924	6.03291	4.15924	4.15924	4.15924	4.15924
chr1	43232709	43233011	chr1:43232709-43233011	302	3.43975	6.37693	1.44375	0.229539	0.450957	up	0	42	10	0	0	3	4.15924	8.06511	6.99647	4.15924	4.15924	5.5885	chr1	43212006	43232755	ENSG00000117385	LEPRE1	-	protein_coding
chr1	43232709	43233011	chr1:43232709-43233011	302	3.43975	6.37693	1.44375	0.229539	0.450957	up	0	42	10	0	0	3	4.15924	8.06511	6.99647	4.15924	4.15924	5.5885	chr1	43232940	43263968	ENSG00000164008	C1orf50	+	protein_coding	79078	-	HGNC:HGNC:28795|Ensembl:ENSG00000164008|HPRD:14714|Vega:OTTHUMG00000007568	1	1p34.2	chromosome 1 open reading frame 50			GO:0005515(protein binding)
chr1	17266813	17267074	chr1:17266813-17267074	261	0.958351	5.85996	0.105319	0.745539	0.902983	up	18	0	0	1	0	7	7.47786	4.15924	4.15924	4.81626	4.15924	6.46683	chr1	17066768	17299474	ENSG00000058453	CROCC	+	protein_coding	9696	ROLT	MIM:615776|HGNC:HGNC:21299|Ensembl:ENSG00000058453|HPRD:16758|Vega:OTTHUMG00000002200	1	1p36.13	ciliary rootlet coiled-coil, rootletin		GO:0005886(plasma membrane)//GO:0070062(extracellular exosome)//GO:0001917(photoreceptor inner segment)//GO:0035253(ciliary rootlet)//GO:0015629(actin cytoskeleton)//GO:0005813(centrosome)//GO:0005814(centriole)//GO:0005737(cytoplasm)	GO:0005515(protein binding)//GO:0005198(structural molecule activity)//GO:0003779(actin binding)//GO:0019894(kinesin binding)	GO:0033365(protein localization to organelle)//GO:0051297(centrosome organization)//GO:0045494(photoreceptor cell maintenance)//GO:0051656(establishment of organelle localization)//GO:0030030(cell projection organization)//GO:0008104(protein localization)//GO:0010457(centriole-centriole cohesion)//GO:0007049(cell cycle)//GO:0010669(epithelial structure maintenance)//GO:0032053(ciliary basal body …
chr1	151921812	151921895	chr1:151921812-151921895	83	5.59111	5.46871	2.6138	0.105943	0.412734	up	0	10	9	0	0	0	4.15924	6.27388	6.86673	4.15924	4.15924	4.15924
chr1	214852971	214853139	chr1:214852971-214853139	168	1.86186	4.27481	1.10311	0.293589	0.483627	up	1	0	0	0	0	0	4.74298	4.15924	4.15924	4.15924	4.15924	4.15924
chr1	16581053	16581204	chr1:16581053-16581204	151	4.91874	5.09567	2.15474	0.142136	0.412734	up	0	0	9	0	0	0	4.15924	4.15924	6.86673	4.15924	4.15924	4.15924	chr1	16573334	16678949	ENSG00000037637	FBXO42	-	protein_coding	54455	Fbx42|JFK	MIM:609109|HGNC:HGNC:29249|Ensembl:ENSG00000037637|Vega:OTTHUMG00000002218	1	1p36.23-p36.11	F-box protein 42			GO:0005515(protein binding)
chr1	69485256	69485316	chr1:69485256-69485316	60	0.16084	5.74181	0.00288203	0.957187	0.990097	up	10	4	0	0	0	10	6.74114	5.38101	4.15924	4.15924	4.15924	6.89121
chr1	145038066	145038217	chr1:145038066-145038217	151	5.63958	5.49618	2.6493	0.103601	0.412734	up	0	0	15	0	0	0	4.15924	4.15924	7.51252	4.15924	4.15924	4.15924	chr1	144836157	145076186	ENSG00000178104	PDE4DIP	-	protein_coding	9659	CMYA2|MMGL	MIM:608117|HGNC:HGNC:15580|Ensembl:ENSG00000178104|HPRD:10482|Vega:OTTHUMG00000013846	1	1q12	phosphodiesterase 4D interacting protein		GO:0005813(centrosome)//GO:0005815(microtubule organizing center)//GO:0005794(Golgi apparatus)//GO:0030016(myofibril)//GO:0005634(nucleus)//GO:0005737(cytoplasm)	GO:0019899(enzyme binding)//GO:0005515(protein binding)	GO:0043623(cellular protein complex assembly)
chr1	1223790	1225327	chr1:1223790-1225327	1537	3.72392	5.57745	1.1974	0.273846	0.4714	up	1	14	7	0	1	0	4.74298	6.66084	6.56592	4.15924	4.77991	4.15924	chr1	1215816	1227409	ENSG00000162572	SCNN1D	+	protein_coding	6339	ENaCd|ENaCdelta|SCNED|dNaCh	MIM:601328|HGNC:HGNC:10601|Ensembl:ENSG00000162572|HPRD:03209|Vega:OTTHUMG00000002081	1	1p36.3-p36.2	sodium channel epithelial 1 delta subunit		GO:0016020(membrane)//GO:0016021(integral component of membrane)//GO:0015629(actin cytoskeleton)//GO:0005886(plasma membrane)	GO:0005272(sodium channel activity)//GO:0005515(protein binding)//GO:0015280(ligand-gated sodium channel activity)	GO:0035725(sodium ion transmembrane transport)//GO:0050909(sensory perception of taste)//GO:0006814(sodium ion transport)//GO:0055085(transmembrane transport)//GO:0050896(response to stimulus)//GO:0034220(ion transmembrane transport)
chr1	16276018	16276168	chr1:16276018-16276168	150	3.05854	4.45575	1.66161	0.197391	0.412734	up	0	4	0	0	0	0	4.15924	5.38101	4.15924	4.15924	4.15924	4.15924	chr1	16268364	16302627	ENSG00000116809	ZBTB17	-	protein_coding	7709	MIZ-1|ZNF151|ZNF60|pHZ-67	MIM:604084|HGNC:HGNC:12936|Ensembl:ENSG00000116809|HPRD:04968|Vega:OTTHUMG00000009377	1	1p36.13	zinc finger and BTB domain containing 17	hsa04110(Cell cycle)//hsa05202(Transcriptional misregulation in cancer)	GO:0005654(nucleoplasm)	GO:0003676(nucleic acid binding)//GO:0046872(metal ion binding)//GO:0005515(protein binding)//GO:0003677(DNA binding)//GO:0003700(transcription factor activity, sequence-specific DNA binding)	GO:1903955(positive regulation of protein targeting to mitochondrion)//GO:0044267(cellular protein metabolic process)//GO:0001702(gastrulation with mouth forming second)//GO:0030968(endoplasmic reticulum unfolded protein response)//GO:0006351(transcription, DNA-templated)//GO:0036498(IRE1-mediated unfolded protein response)//GO:0007398(ectoderm development)//GO:1903146(regulation of mitophagy)//G…
chr1	151966041	151966288	chr1:151966041-151966288	247	3.79783	5.64905	1.26698	0.260338	0.455731	up	6	18	2	0	0	1	6.15648	6.96566	5.31583	4.15924	4.15924	4.80481	chr1	151955391	151966866	ENSG00000197747	S100A10	-	protein_coding	6281	42C|ANX2L|ANX2LG|CAL1L|CLP11|Ca[1]|GP11|P11|p10	MIM:114085|HGNC:HGNC:10487|Ensembl:ENSG00000197747|HPRD:00232|Vega:OTTHUMG00000013068	1	1q21	S100 calcium binding protein A10		GO:0019897(extrinsic component of plasma membrane)//GO:0070062(extracellular exosome)//GO:0045121(membrane raft)	GO:0008289(lipid binding)//GO:0005515(protein binding)//GO:0044325(ion channel binding)//GO:0005509(calcium ion binding)//GO:0042803(protein homodimerization activity)	GO:0090002(establishment of protein localization to plasma membrane)//GO:0051290(protein heterotetramerization)//GO:0051099(positive regulation of binding)//GO:0001765(membrane raft assembly)//GO:0006900(membrane budding)//GO:0051496(positive regulation of stress fiber assembly)//GO:0043547(positive regulation of GTPase activity)//GO:1900026(positive regulation of substrate adhesion-dependent cel…
chr1	153518020	153518141	chr1:153518020-153518141	121	0.237446	5.62798	0.00596946	0.938415	0.984947	up	3	0	7	0	9	0	5.47896	4.15924	6.56592	4.15924	6.70479	4.15924	chr1	153516089	153522612	ENSG00000196154	S100A4	-	protein_coding	6275	18A2|42A|CAPL|FSP1|MTS1|P9KA|PEL98	MIM:114210|HGNC:HGNC:10494|Ensembl:ENSG00000196154|HPRD:15914|Vega:OTTHUMG00000013546	1	1q21	S100 calcium binding protein A4		GO:0043005(neuron projection)//GO:0005634(nucleus)//GO:0005615(extracellular space)//GO:0070062(extracellular exosome)//GO:0048471(perinuclear region of cytoplasm)	GO:0048306(calcium-dependent protein binding)//GO:0003779(actin binding)//GO:0042802(identical protein binding)//GO:0050786(RAGE receptor binding)//GO:0044822(poly(A) RNA binding)//GO:0005515(protein binding)//GO:0005509(calcium ion binding)	GO:0001837(epithelial to mesenchymal transition)//GO:0043123(positive regulation of I-kappaB kinase/NF-kappaB signaling)
chr1	245850660	245850810	chr1:245850660-245850810	150	2.70371	5.06977	0.627261	0.428365	0.643067	up	7	0	2	0	0	1	6.32631	4.15924	5.31583	4.15924	4.15924	4.80481	chr1	245318287	245872733	ENSG00000162849	KIF26B	+	protein_coding	55083	-	MIM:614026|HGNC:HGNC:25484|Ensembl:ENSG00000162849|Vega:OTTHUMG00000040079	1	1q44	kinesin family member 26B		GO:0005871(kinesin complex)//GO:0005874(microtubule)//GO:0005737(cytoplasm)	GO:0005524(ATP binding)//GO:0008017(microtubule binding)//GO:0003777(microtubule motor activity)//GO:0008574(ATP-dependent microtubule motor activity, plus-end-directed)	GO:0008152(metabolic process)//GO:0007018(microtubule-based movement)//GO:0022409(positive regulation of cell-cell adhesion)//GO:0072092(ureteric bud invasion)//GO:0008104(protein localization)//GO:0030705(cytoskeleton-dependent intracellular transport)//GO:0007411(axon guidance)//GO:0030010(establishment of cell polarity)
chr1	43430656	43430749	chr1:43430656-43430749	93	1.6702	6.19288	0.363727	0.546446	0.760082	up	0	26	9	0	7	1	4.15924	7.43128	6.86673	4.15924	6.41115	4.80481
chr1	21916675	21916805	chr1:21916675-21916805	130	2.03999	4.29794	1.17685	0.278002	0.4714	up	0	0	1	0	0	0	4.15924	4.15924	4.85046	4.15924	4.15924	4.15924
chr1	53192140	53192365	chr1:53192140-53192365	225	0.315818	6.97683	0.0146839	0.903551	0.970798	up	29	17	0	0	8	21	8.11	6.89528	4.15924	4.15924	6.56543	7.84312	chr1	53192126	53293014	ENSG00000162378	ZYG11B	+	protein_coding	79699	ZYG11	HGNC:HGNC:25820|Ensembl:ENSG00000162378|HPRD:13356|Vega:OTTHUMG00000008938	1	1p32.3	zyg-11 family member B, cell cycle regulator		GO:0031462(Cul2-RING ubiquitin ligase complex)	GO:0004842(ubiquitin-protein transferase activity)	GO:0051438(regulation of ubiquitin-protein transferase activity)//GO:0016567(protein ubiquitination)
chr1	2397333	2397483	chr1:2397333-2397483	150	1.13968	5.29055	0.122818	0.725999	0.891538	up	10	0	0	0	4	0	6.74114	4.15924	4.15924	4.15924	5.81476	4.15924	chr1	2357419	2436969	ENSG00000149527	PLCH2	+	protein_coding	9651	PLC-L4|PLC-eta2|PLCL4|PLCeta2	MIM:612836|HGNC:HGNC:29037|Ensembl:ENSG00000149527|Vega:OTTHUMG00000000719	1	1p36.32	phospholipase C eta 2	hsa00562(Inositol phosphate metabolism)//	GO:0005622(intracellular)//GO:0005886(plasma membrane)//GO:0005575(cellular_component)//GO:0005737(cytoplasm)	GO:0004871(signal transducer activity)//GO:0003674(molecular_function)//GO:0004435(phosphatidylinositol phospholipase C activity)//GO:0005509(calcium ion binding)//GO:0004629(phospholipase C activity)	GO:0008152(metabolic process)//GO:0044281(small molecule metabolic process)//GO:0016042(lipid catabolic process)//GO:0043647(inositol phosphate metabolic process)//GO:0008150(biological_process)//GO:0035556(intracellular signal transduction)//GO:0046488(phosphatidylinositol metabolic process)
chr1	23830273	23830315	chr1:23830273-23830315	42	2.91701	5.16488	0.718089	0.396775	0.606557	up	0	0	9	0	0	1	4.15924	4.15924	6.86673	4.15924	4.15924	4.80481
chr1	24123040	24123190	chr1:24123040-24123190	150	0.467825	4.90187	0.0213348	0.883871	0.962067	up	0	7	0	0	1	2	4.15924	5.89544	4.15924	4.15924	4.77991	5.24923	chr1	24122089	24127271	ENSG00000117308	GALE	-	protein_coding	2582	SDR1E1	MIM:606953|HGNC:HGNC:4116|Ensembl:ENSG00000117308|HPRD:06092|Vega:OTTHUMG00000002958	1	1p36-p35	UDP-galactose-4-epimerase	hsa00052(Galactose metabolism)//hsa00520(Amino sugar and nucleotide sugar metabolism)//	GO:0070062(extracellular exosome)//GO:0005829(cytosol)	GO:0003974(UDP-N-acetylglucosamine 4-epimerase activity)//GO:0050662(coenzyme binding)//GO:0003978(UDP-glucose 4-epimerase activity)//GO:0042803(protein homodimerization activity)	GO:0006012(galactose metabolic process)//GO:0005975(carbohydrate metabolic process)//GO:0044281(small molecule metabolic process)//GO:0019388(galactose catabolic process)
chr1	180198988	180199098	chr1:180198988-180199098	110	1.61528	5.92727	0.300084	0.583832	0.791313	up	22	0	0	6	0	0	7.74083	4.15924	4.15924	6.31659	4.15924	4.15924
chr1	78207563	78207904	chr1:78207563-78207904	341	9.57198	8.78856	3.2381	0.071949	0.412734	up	0	0	232	0	0	0	4.15924	4.15924	11.3251	4.15924	4.15924	4.15924	chr1	78161672	78225537	ENSG00000077254	USP33	-	protein_coding	23032	VDU1	MIM:615146|HGNC:HGNC:20059|Ensembl:ENSG00000077254|HPRD:10297|Vega:OTTHUMG00000009651	1	1p31.1	ubiquitin specific peptidase 33		GO:0005776(autophagosome)//GO:0048471(perinuclear region of cytoplasm)//GO:0005794(Golgi apparatus)//GO:0005813(centrosome)//GO:0005925(focal adhesion)//GO:0030891(VCB complex)//GO:0005654(nucleoplasm)//GO:0044297(cell body)//GO:0005737(cytoplasm)	GO:0008270(zinc ion binding)//GO:0008234(cysteine-type peptidase activity)//GO:0017160(Ral GTPase binding)//GO:0036459(thiol-dependent ubiquitinyl hydrolase activity)//GO:0043130(ubiquitin binding)//GO:0001664(G-protein coupled receptor binding)//GO:0005515(protein binding)//GO:0004843(thiol-dependent ubiquitin-specific protease activity)//GO:0004197(cysteine-type endopeptidase activity)	GO:0006897(endocytosis)//GO:0008277(regulation of G-protein coupled receptor protein signaling pathway)//GO:0016579(protein deubiquitination)//GO:0007411(axon guidance)//GO:0070536(protein K63-linked deubiquitination)//GO:0051298(centrosome duplication)//GO:0071108(protein K48-linked deubiquitination)//GO:0016477(cell migration)//GO:0050821(protein stabilization)//GO:0010506(regulation of autopha…
chr1	119801254	119801314	chr1:119801254-119801314	60	4.10088	4.75044	1.86543	0.172005	0.412734	up	0	0	5	0	0	0	4.15924	4.15924	6.18542	4.15924	4.15924	4.15924
chr1	1184157	1184315	chr1:1184157-1184315	158	3.40813	4.54153	1.72125	0.189537	0.412734	up	0	0	3	0	0	0	4.15924	4.15924	5.66713	4.15924	4.15924	4.15924
chr1	46004637	46004788	chr1:46004637-46004788	151	2.87844	4.42476	1.56659	0.210707	0.431482	up	0	0	2	0	0	0	4.15924	4.15924	5.31583	4.15924	4.15924	4.15924
chr1	24013051	24013225	chr1:24013051-24013225	174	4.80343	5.04539	2.10048	0.147258	0.412734	up	0	15	0	0	0	0	4.15924	6.74329	4.15924	4.15924	4.15924	4.15924
chr1	155966826	155966976	chr1:155966826-155966976	150	4.51343	6.13116	2.02651	0.15458	0.412734	up	34	0	0	0	0	1	8.32569	4.15924	4.15924	4.15924	4.15924	4.80481	chr1	155916630	155976861	ENSG00000116584	ARHGEF2	-	protein_coding	9181	GEF|GEF-H1|GEFH1|LFP40|P40	MIM:607560|HGNC:HGNC:682|Ensembl:ENSG00000116584|HPRD:10458|Vega:OTTHUMG00000017464	1	1q21-q22	Rho/Rac guanine nucleotide exchange factor 2	hsa05130(Pathogenic Escherichia coli infection)	GO:0005923(bicellular tight junction)//GO:0031982(vesicle)//GO:0005874(microtubule)//GO:0043234(protein complex)//GO:0043198(dendritic shaft)//GO:0005794(Golgi apparatus)//GO:0097481(neuronal postsynaptic density)//GO:0005829(cytosol)//GO:0005819(spindle)//GO:0005925(focal adhesion)//GO:0005622(intracellular)//GO:0043025(neuronal cell body)//GO:0032587(ruffle membrane)//GO:0005856(cytoskeleton)//…	GO:0008270(zinc ion binding)//GO:0017048(Rho GTPase binding)//GO:0030676(Rac guanyl-nucleotide exchange factor activity)//GO:0008134(transcription factor binding)//GO:0048365(Rac GTPase binding)//GO:0005089(Rho guanyl-nucleotide exchange factor activity)//GO:0008017(microtubule binding)//GO:0046872(metal ion binding)//GO:0005515(protein binding)	GO:0007026(negative regulation of microtubule depolymerization)//GO:0007015(actin filament organization)//GO:0097190(apoptotic signaling pathway)//GO:0032755(positive regulation of interleukin-6 production)//GO:0006886(intracellular protein transport)//GO:0032760(positive regulation of tumor necrosis factor production)//GO:1902042(negative regulation of extrinsic apoptotic signaling pathway via d…
chr1	39509572	39509993	chr1:39509572-39509993	421	1.07841	6.25739	0.161302	0.687962	0.869034	up	0	40	0	5	0	6	4.15924	7.99953	4.15924	6.11683	4.15924	6.2922
chr1	233749583	233749733	chr1:233749583-233749733	150	3.79545	4.6497	1.79032	0.180892	0.412734	up	0	0	4	0	0	0	4.15924	4.15924	5.94943	4.15924	4.15924	4.15924
chr1	17292883	17293033	chr1:17292883-17293033	150	4.70423	4.9984	2.05506	0.151706	0.412734	up	2	11	0	0	0	0	5.1574	6.38077	4.15924	4.15924	4.15924	4.15924	chr1	17066768	17299474	ENSG00000058453	CROCC	+	protein_coding	9696	ROLT	MIM:615776|HGNC:HGNC:21299|Ensembl:ENSG00000058453|HPRD:16758|Vega:OTTHUMG00000002200	1	1p36.13	ciliary rootlet coiled-coil, rootletin		GO:0005886(plasma membrane)//GO:0070062(extracellular exosome)//GO:0001917(photoreceptor inner segment)//GO:0035253(ciliary rootlet)//GO:0015629(actin cytoskeleton)//GO:0005813(centrosome)//GO:0005814(centriole)//GO:0005737(cytoplasm)	GO:0005515(protein binding)//GO:0005198(structural molecule activity)//GO:0003779(actin binding)//GO:0019894(kinesin binding)	GO:0033365(protein localization to organelle)//GO:0051297(centrosome organization)//GO:0045494(photoreceptor cell maintenance)//GO:0051656(establishment of organelle localization)//GO:0030030(cell projection organization)//GO:0008104(protein localization)//GO:0010457(centriole-centriole cohesion)//GO:0007049(cell cycle)//GO:0010669(epithelial structure maintenance)//GO:0032053(ciliary basal body …
chr1	17207386	17207536	chr1:17207386-17207536	150	1.54331	4.23959	0.961458	0.326824	0.520154	up	0	1	0	0	0	0	4.15924	4.574	4.15924	4.15924	4.15924	4.15924	chr1	17066768	17299474	ENSG00000058453	CROCC	+	protein_coding	9696	ROLT	MIM:615776|HGNC:HGNC:21299|Ensembl:ENSG00000058453|HPRD:16758|Vega:OTTHUMG00000002200	1	1p36.13	ciliary rootlet coiled-coil, rootletin		GO:0005886(plasma membrane)//GO:0070062(extracellular exosome)//GO:0001917(photoreceptor inner segment)//GO:0035253(ciliary rootlet)//GO:0015629(actin cytoskeleton)//GO:0005813(centrosome)//GO:0005814(centriole)//GO:0005737(cytoplasm)	GO:0005515(protein binding)//GO:0005198(structural molecule activity)//GO:0003779(actin binding)//GO:0019894(kinesin binding)	GO:0033365(protein localization to organelle)//GO:0051297(centrosome organization)//GO:0045494(photoreceptor cell maintenance)//GO:0051656(establishment of organelle localization)//GO:0030030(cell projection organization)//GO:0008104(protein localization)//GO:0010457(centriole-centriole cohesion)//GO:0007049(cell cycle)//GO:0010669(epithelial structure maintenance)//GO:0032053(ciliary basal body …
chr1	224938692	224938856	chr1:224938692-224938856	164	1.89913	5.14338	0.32487	0.568698	0.778025	up	0	14	0	0	0	2	4.15924	6.66084	4.15924	4.15924	4.15924	5.24923
chr1	41295288	41295354	chr1:41295288-41295354	66	1.82644	5.40023	0.31375	0.57539	0.782889	up	13	0	0	0	0	3	7.06295	4.15924	4.15924	4.15924	4.15924	5.5885	chr1	41249684	41306124	ENSG00000117013	KCNQ4	+	protein_coding	9132	DFNA2|DFNA2A|KV7.4	MIM:603537|HGNC:HGNC:6298|Ensembl:ENSG00000117013|HPRD:04641|Vega:OTTHUMG00000007730	1	1p34	potassium voltage-gated channel subfamily Q member 4	hsa04725(Cholinergic synapse)	GO:0005886(plasma membrane)//GO:0008076(voltage-gated potassium channel complex)//GO:0043005(neuron projection)//GO:0009925(basal plasma membrane)//GO:0016021(integral component of membrane)//GO:0005737(cytoplasm)	GO:0005267(potassium channel activity)//GO:0005251(delayed rectifier potassium channel activity)//GO:0005249(voltage-gated potassium channel activity)//GO:0005515(protein binding)	GO:0042472(inner ear morphogenesis)//GO:0071805(potassium ion transmembrane transport)//GO:0007268(synaptic transmission)//GO:0032227(negative regulation of synaptic transmission, dopaminergic)//GO:0034765(regulation of ion transmembrane transport)//GO:0006813(potassium ion transport)//GO:0007605(sensory perception of sound)
chr1	167050177	167050380	chr1:167050177-167050380	203	6.38195	5.99906	3.52071	0.0606112	0.412734	up	31	0	0	0	0	0	8.20018	4.15924	4.15924	4.15924	4.15924	4.15924	chr1	167022073	167059868	ENSG00000143167	GPA33	-	protein_coding	10223	A33	MIM:602171|HGNC:HGNC:4445|Ensembl:ENSG00000143167|HPRD:03704|Vega:OTTHUMG00000034435	1	1q24.1	glycoprotein A33		GO:0005887(integral component of plasma membrane)//GO:0009986(cell surface)//GO:0005911(cell-cell junction)//GO:0070062(extracellular exosome)	GO:0004872(receptor activity)//GO:0005515(protein binding)	GO:0016337(single organismal cell-cell adhesion)
chr1	216431053	216431242	chr1:216431053-216431242	189	1.86186	4.27481	1.10311	0.293589	0.483627	up	1	0	0	0	0	0	4.74298	4.15924	4.15924	4.15924	4.15924	4.15924	chr1	215796236	216596738	ENSG00000042781	USH2A	-	protein_coding	7399	RP39|US2|USH2|dJ1111A8.1	MIM:608400|HGNC:HGNC:12601|Ensembl:ENSG00000042781|HPRD:02042|HPRD:09759|Vega:OTTHUMG00000037079	1	1q41	Usher syndrome 2A (autosomal recessive, mild)		GO:0005604(basement membrane)//GO:0016021(integral component of membrane)//GO:0060171(stereocilium membrane)//GO:0001917(photoreceptor inner segment)//GO:1990075(periciliary membrane compartment)//GO:0002142(stereocilia ankle link complex)//GO:1990696(USH2 complex)//GO:0005737(cytoplasm)//GO:0032391(photoreceptor connecting cilium)//GO:0032421(stereocilium bundle)//GO:0036064(ciliary basal body)/…	GO:0005518(collagen binding)//GO:0017022(myosin binding)//GO:0005515(protein binding)//GO:0042803(protein homodimerization activity)	GO:0045494(photoreceptor cell maintenance)//GO:0045184(establishment of protein localization)//GO:0050953(sensory perception of light stimulus)//GO:0060113(inner ear receptor cell differentiation)//GO:0048496(maintenance of organ identity)//GO:0007601(visual perception)//GO:0035315(hair cell differentiation)//GO:0007605(sensory perception of sound)//GO:0050896(response to stimulus)
chr1	109587618	109587919	chr1:109587618-109587919	301	3.66961	4.61112	1.78476	0.181571	0.412734	up	1	5	0	0	0	0	4.74298	5.57359	4.15924	4.15924	4.15924	4.15924
chr1	46759116	46759266	chr1:46759116-46759266	150	1.14164	4.58736	0.154895	0.693902	0.871917	up	3	0	0	1	0	0	5.47896	4.15924	4.15924	4.81626	4.15924	4.15924	chr1	46726868	46769280	ENSG00000132128	LRRC41	-	protein_coding	10489	MUF1|PP7759	HGNC:HGNC:16917|Ensembl:ENSG00000132128|HPRD:10102|Vega:OTTHUMG00000007810	1	1p34.1	leucine rich repeat containing 41		GO:0016020(membrane)//GO:0005634(nucleus)//GO:0005737(cytoplasm)	GO:0042803(protein homodimerization activity)	GO:0016567(protein ubiquitination)
chr1	151602051	151602201	chr1:151602051-151602201	150	0.692786	4.4882	0.0653958	0.798163	0.9285	up	2	0	0	0	1	0	5.1574	4.15924	4.15924	4.15924	4.77991	4.15924	chr1	151584541	151671567	ENSG00000143376	SNX27	+	protein_coding	81609	MRT1|MY014	MIM:611541|HGNC:HGNC:20073|Ensembl:ENSG00000143376|HPRD:11591|Vega:OTTHUMG00000013052	1	1q21.3	sorting nexin family member 27		GO:0001772(immunological synapse)//GO:0030904(retromer complex)//GO:0071203(WASH complex)//GO:0005829(cytosol)//GO:0031901(early endosome membrane)//GO:0005654(nucleoplasm)//GO:0005622(intracellular)//GO:0005769(early endosome)//GO:0005737(cytoplasm)	GO:0032266(phosphatidylinositol-3-phosphate binding)//GO:0005515(protein binding)	GO:0016197(endosomal transport)//GO:0042493(response to drug)//GO:0006886(intracellular protein transport)//GO:0001770(establishment of natural killer cell polarity)//GO:1990126(retrograde transport, endosome to plasma membrane)//GO:0007165(signal transduction)
chr1	139035	139158	chr1:139035-139158	123	5.65386	9.16317	1.34682	0.24584	0.450957	up	0	0	298	6	0	0	4.15924	4.15924	11.6841	6.31659	4.15924	4.15924	chr1	134901	139379	ENSG00000237683	AL627309.1	-	protein_coding
chr1	165050568	165050832	chr1:165050568-165050832	264	5.35265	5.32852	2.42978	0.119055	0.412734	up	15	0	0	0	0	0	7.24346	4.15924	4.15924	4.15924	4.15924	4.15924
chr1	151921706	151921778	chr1:151921706-151921778	72	4.91874	5.09567	2.15474	0.142136	0.412734	up	0	0	9	0	0	0	4.15924	4.15924	6.86673	4.15924	4.15924	4.15924
chr1	151676222	151676372	chr1:151676222-151676372	150	5.9184	5.67584	2.92118	0.0874287	0.412734	up	10	2	9	0	0	0	6.74114	4.89577	6.86673	4.15924	4.15924	4.15924	chr1	151674880	151689290	ENSG00000159409	CELF3	-	protein_coding	11189	BRUNOL1|CAGH4|ERDA4|ETR-1|TNRC4	MIM:612678|HGNC:HGNC:11967|HPRD:18210	1	1q21	CUGBP, Elav-like family member 3		GO:0005634(nucleus)//GO:0005737(cytoplasm)	GO:0000166(nucleotide binding)//GO:0003676(nucleic acid binding)//GO:0003729(mRNA binding)//GO:0003723(RNA binding)	GO:0008380(RNA splicing)//GO:0030317(sperm motility)//GO:0000398(mRNA splicing, via spliceosome)//GO:0007283(spermatogenesis)//GO:0048026(positive regulation of mRNA splicing, via spliceosome)//GO:0000381(regulation of alternative mRNA splicing, via spliceosome)
chr1	44112486	44112636	chr1:44112486-44112636	150	1.46262	6.35673	0.302966	0.582031	0.789748	up	13	28	0	0	0	10	7.06295	7.52749	4.15924	4.15924	4.15924	6.89121
chr1	1290399	1290760	chr1:1290399-1290760	361	1.40495	5.75393	0.212698	0.644662	0.838703	up	12	5	2	0	6	0	6.96345	5.57359	5.31583	4.15924	6.23838	4.15924	chr1	1288069	1297157	ENSG00000162576	MXRA8	-	protein_coding	54587	-	HGNC:HGNC:7542|Ensembl:ENSG00000162576|HPRD:11330|Vega:OTTHUMG00000002973	1	1p36.33	matrix-remodelling associated 8		GO:0016021(integral component of membrane)//GO:0070062(extracellular exosome)//GO:0009986(cell surface)	GO:0003674(molecular_function)	GO:0060857(establishment of glial blood-brain barrier)
chr1	154706119	154706399	chr1:154706119-154706399	280	2.76901	4.40339	1.53213	0.215798	0.437392	up	1	0	1	0	0	0	4.74298	4.15924	4.85046	4.15924	4.15924	4.15924	chr1	154669931	154842756	ENSG00000143603	KCNN3	-	protein_coding	3782	KCa2.3|SK3|SKCA3|hSK3	MIM:602983|HGNC:HGNC:6292|Ensembl:ENSG00000143603|HPRD:04283|Vega:OTTHUMG00000037260	1	1q21.3	potassium calcium-activated channel subfamily N member 3	hsa04911(Insulin secretion)	GO:0005886(plasma membrane)//GO:0016021(integral component of membrane)//GO:0005737(cytoplasm)//GO:0043025(neuronal cell body)	GO:0005516(calmodulin binding)//GO:0016286(small conductance calcium-activated potassium channel activity)	GO:1903955(positive regulation of protein targeting to mitochondrion)//GO:0007268(synaptic transmission)//GO:0071805(potassium ion transmembrane transport)
chr1	9385932	9386095	chr1:9385932-9386095	163	4.70834	5.00091	2.05768	0.151445	0.412734	up	0	14	0	0	0	0	4.15924	6.66084	4.15924	4.15924	4.15924	4.15924	chr1	9352939	9429591	ENSG00000171621	SPSB1	+	protein_coding	80176	SSB-1|SSB1	MIM:611657|HGNC:HGNC:30628|Ensembl:ENSG00000171621|HPRD:18106|Vega:OTTHUMG00000001279	1	1p36.22	splA/ryanodine receptor domain and SOCS box containing 1		GO:0005737(cytoplasm)	GO:0005515(protein binding)	GO:0035556(intracellular signal transduction)//GO:0016567(protein ubiquitination)
chr1	237235394	237235545	chr1:237235394-237235545	151	4.07494	5.82576	1.50303	0.22021	0.443763	up	25	0	0	0	0	1	7.91072	4.15924	4.15924	4.15924	4.15924	4.80481	chr1	237205505	237997288	ENSG00000198626	RYR2	+	protein_coding	6262	ARVC2|ARVD2|RYR-2|RyR|VTSIP	MIM:180902|HGNC:HGNC:10484|Ensembl:ENSG00000198626|HPRD:01619|Vega:OTTHUMG00000039543	1	1q43	ryanodine receptor 2	hsa04020(Calcium signaling pathway)//hsa04024(cAMP signaling pathway)//hsa04260(Cardiac muscle contraction)//hsa04261(Adrenergic signaling in cardiomyocytes)//hsa04713(Circadian entrainment)//hsa04911(Insulin secretion)//hsa04921(Oxytocin signaling pathway)//hsa04972(Pancreatic secretion)//hsa05410(Hypertrophic cardiomyopathy (HCM))//hsa05412(Arrhythmogenic right ventricular cardiomyopathy (ARVC)…	GO:0030018(Z disc)//GO:0016529(sarcoplasmic reticulum)//GO:0016021(integral component of membrane)//GO:0043234(protein complex)//GO:0005790(smooth endoplasmic reticulum)//GO:0034704(calcium channel complex)//GO:0005886(plasma membrane)//GO:0005829(cytosol)//GO:0033017(sarcoplasmic reticulum membrane)//GO:0070062(extracellular exosome)//GO:0014701(junctional sarcoplasmic reticulum membrane)//GO:00…	GO:0015278(calcium-release channel activity)//GO:0005218()//GO:0043924(suramin binding)//GO:0019899(enzyme binding)//GO:0005516(calmodulin binding)//GO:0005219(ryanodine-sensitive calcium-release channel activity)//GO:0042802(identical protein binding)//GO:0044325(ion channel binding)//GO:0034237(protein kinase A regulatory subunit binding)//GO:0048763(calcium-induced calcium release activity)//G…	GO:0014850(response to muscle activity)//GO:0002027(regulation of heart rate)//GO:0051775(response to redox state)//GO:0003143(embryonic heart tube morphogenesis)//GO:0086029(Purkinje myocyte to ventricular cardiac muscle cell signaling)//GO:0035584(calcium-mediated signaling using intracellular calcium source)//GO:0035994(response to muscle stretch)//GO:0098735(positive regulation of the force o…
chr1	164705382	164705443	chr1:164705382-164705443	61	3.25424	5.33521	0.897159	0.343548	0.542255	up	14	0	0	0	0	1	7.15602	4.15924	4.15924	4.15924	4.15924	4.80481	chr1	164524821	164868533	ENSG00000185630	PBX1	+	protein_coding	5087	-	MIM:176310|HGNC:HGNC:8632|Ensembl:ENSG00000185630|HPRD:08889|Vega:OTTHUMG00000034307	1	1q23	pre-B-cell leukemia homeobox 1	hsa05202(Transcriptional misregulation in cancer)	GO:0005654(nucleoplasm)//GO:0005667(transcription factor complex)//GO:0005634(nucleus)//GO:0005737(cytoplasm)	GO:0046982(protein heterodimerization activity)//GO:0003700(transcription factor activity, sequence-specific DNA binding)//GO:0043565(sequence-specific DNA binding)//GO:0000978(RNA polymerase II core promoter proximal region sequence-specific DNA binding)//GO:0008134(transcription factor binding)//GO:0001077(transcriptional activator activity, RNA polymerase II core promoter proximal region seque…	GO:0043433(negative regulation of sequence-specific DNA binding transcription factor activity)//GO:0030278(regulation of ossification)//GO:0008284(positive regulation of cell proliferation)//GO:0009954(proximal/distal pattern formation)//GO:0045944(positive regulation of transcription from RNA polymerase II promoter)//GO:0030326(embryonic limb morphogenesis)//GO:0010971(positive regulation of G2/…
chr1	36611857	36612008	chr1:36611857-36612008	151	2.67653	5.48206	0.650363	0.419986	0.633191	up	0	0	13	0	2	0	4.15924	4.15924	7.32763	4.15924	5.21248	4.15924	chr1	36602173	36615098	ENSG00000054116	TRAPPC3	-	protein_coding	27095	BET3	MIM:610955|HGNC:HGNC:19942|Ensembl:ENSG00000054116|HPRD:11644|Vega:OTTHUMG00000007664	1	1p34.3	trafficking protein particle complex 3		GO:0030008(TRAPP complex)//GO:0005794(Golgi apparatus)//GO:0005829(cytosol)//GO:0000139(Golgi membrane)//GO:0005783(endoplasmic reticulum)//GO:0005737(cytoplasm)	GO:0005515(protein binding)	GO:0061024(membrane organization)//GO:0044267(cellular protein metabolic process)//GO:0048208(COPII vesicle coating)//GO:0016192(vesicle-mediated transport)//GO:0043687(post-translational protein modification)//GO:0018279(protein N-linked glycosylation via asparagine)//GO:0006888(ER to Golgi vesicle-mediated transport)
chr1	231264283	231264564	chr1:231264283-231264564	281	2.44838	6.57522	0.85022	0.356494	0.558585	up	0	66	0	0	2	5	4.15924	8.68176	4.15924	4.15924	5.21248	6.0935
chr1	20055918	20056068	chr1:20055918-20056068	150	2.03999	4.29794	1.17685	0.278002	0.4714	up	0	0	1	0	0	0	4.15924	4.15924	4.85046	4.15924	4.15924	4.15924	chr1	20008706	20126438	ENSG00000162542	TMCO4	-	protein_coding	255104	-	HGNC:HGNC:27393|Ensembl:ENSG00000162542|HPRD:14140|Vega:OTTHUMG00000002697	1	1p36.13	transmembrane and coiled-coil domains 4		GO:0016021(integral component of membrane)
chr1	27686677	27686970	chr1:27686677-27686970	293	0.708459	6.01689	0.0626108	0.802417	0.929866	up	5	0	12	0	11	0	5.96397	4.15924	7.22546	4.15924	6.94866	4.15924	chr1	27681675	27693383	ENSG00000142733	MAP3K6	-	protein_coding	9064	ASK2|MAPKKK6|MEKK6	MIM:604468|HGNC:HGNC:6858|Ensembl:ENSG00000142733|HPRD:05126|Vega:OTTHUMG00000004631	1	1p36.11	mitogen-activated protein kinase kinase kinase 6	hsa04010(MAPK signaling pathway)	GO:0005622(intracellular)	GO:0004672(protein kinase activity)//GO:0005524(ATP binding)//GO:0000287(magnesium ion binding)//GO:0004709(MAP kinase kinase kinase activity)	GO:0006468(protein phosphorylation)//GO:0007257(activation of JUN kinase activity)//GO:0000186(activation of MAPKK activity)//GO:0007165(signal transduction)
chr1	37998638	37998771	chr1:37998638-37998771	133	3.33886	4.52089	1.73185	0.18818	0.412734	up	0	5	0	0	0	0	4.15924	5.57359	4.15924	4.15924	4.15924	4.15924
chr1	53565877	53566174	chr1:53565877-53566174	297	3.38988	6.33955	1.38674	0.238961	0.450957	up	17	0	18	2	1	0	7.40388	4.15924	7.75184	5.26602	4.77991	4.15924	chr1	53552855	53608289	ENSG00000162383	SLC1A7	-	protein_coding	6512	AAAT|EAAT5	MIM:604471|HGNC:HGNC:10945|Ensembl:ENSG00000162383|HPRD:09194|Vega:OTTHUMG00000008937	1	1p32.3	solute carrier family 1 (glutamate transporter), member 7	hsa04724(Glutamatergic synapse)	GO:0016021(integral component of membrane)//GO:0005886(plasma membrane)	GO:0017153(sodium:dicarboxylate symporter activity)//GO:0005313(L-glutamate transmembrane transporter activity)	GO:0007268(synaptic transmission)//GO:0089711(L-glutamate transmembrane transport)//GO:0014047(glutamate secretion)//GO:0006835(dicarboxylic acid transport)//GO:0055085(transmembrane transport)//GO:0006811(ion transport)//GO:0007269(neurotransmitter secretion)
chr1	8276425	8276471	chr1:8276425-8276471	46	1.45681	6.7423	0.314136	0.575155	0.782889	up	0	0	36	0	0	14	4.15924	4.15924	8.69077	4.15924	4.15924	7.31322
chr1	10803942	10804093	chr1:10803942-10804093	151	0.961426	6.60192	0.143408	0.704917	0.87862	up	20	1	12	1	3	12	7.61533	4.574	7.22546	4.81626	5.54482	7.11759	chr1	10696661	10856707	ENSG00000130940	CASZ1	-	protein_coding	54897	CAS11|CST|SRG|ZNF693|dJ734G22.1	MIM:609895|HGNC:HGNC:26002|Ensembl:ENSG00000130940|HPRD:07897|Vega:OTTHUMG00000002035	1	1p36.22	castor zinc finger 1		GO:0005654(nucleoplasm)//GO:0043231(intracellular membrane-bounded organelle)//GO:0005737(cytoplasm)	GO:0046872(metal ion binding)//GO:0003677(DNA binding)	GO:0006351(transcription, DNA-templated)//GO:0060226(negative regulation of retinal cone cell fate commitment)//GO:0060040(retinal bipolar neuron differentiation)//GO:0006355(regulation of transcription, DNA-templated)//GO:0060223(retinal rod cell fate commitment)//GO:1902870(negative regulation of amacrine cell differentiation)
chr1	16072482	16072744	chr1:16072482-16072744	262	0.925983	7.41285	0.103278	0.747931	0.903626	up	10	82	2	0	17	15	6.74114	8.98261	5.31583	4.15924	7.50109	7.40191	chr1	16068917	16074477	ENSG00000162460	TMEM82	+	protein_coding	388595	-	HGNC:HGNC:32350|Ensembl:ENSG00000162460|HPRD:18383|Vega:OTTHUMG00000003065	1	1p36.21	transmembrane protein 82		GO:0016021(integral component of membrane)
chr1	63105916	63106816	chr1:63105916-63106816	900	3.40813	4.54153	1.72125	0.189537	0.412734	up	0	0	3	0	0	0	4.15924	4.15924	5.66713	4.15924	4.15924	4.15924	chr1	62920399	63153969	ENSG00000116641	DOCK7	-	protein_coding	85440	EIEE23|ZIR2	MIM:615730|HGNC:HGNC:19190|Ensembl:ENSG00000116641|HPRD:16833|Vega:OTTHUMG00000013131	1	1p31.3	dedicator of cytokinesis 7		GO:0043005(neuron projection)//GO:0030424(axon)//GO:0045178(basal part of cell)//GO:0008180(COP9 signalosome)//GO:0030426(growth cone)//GO:0005622(intracellular)//GO:0005925(focal adhesion)	GO:0048365(Rac GTPase binding)//GO:0005085(guanyl-nucleotide exchange factor activity)	GO:0007409(axonogenesis)//GO:0045200(establishment of neuroblast polarity)//GO:0031175(neuron projection development)//GO:0014911(positive regulation of smooth muscle cell migration)//GO:0090630(activation of GTPase activity)//GO:0002244(hematopoietic progenitor cell differentiation)//GO:0000226(microtubule cytoskeleton organization)//GO:0007264(small GTPase mediated signal transduction)//GO:0022…
chr1	37500401	37500551	chr1:37500401-37500551	150	2.88279	5.13063	0.708945	0.399797	0.609825	up	3	11	0	0	1	0	5.47896	6.38077	4.15924	4.15924	4.77991	4.15924
chr1	1097097	1097407	chr1:1097097-1097407	310	4.07286	5.79727	1.48776	0.222569	0.445743	up	0	7	16	0	1	0	4.15924	5.89544	7.59678	4.15924	4.77991	4.15924
chr1	168270139	168270220	chr1:168270139-168270220	81	4.80343	5.04539	2.10048	0.147258	0.412734	up	0	15	0	0	0	0	4.15924	6.74329	4.15924	4.15924	4.15924	4.15924	chr1	168250278	168283664	ENSG00000143178	TBX19	+	protein_coding	9095	TBS19|TPIT|dJ747L4.1	MIM:604614|HGNC:HGNC:11596|Ensembl:ENSG00000143178|HPRD:05214|Vega:OTTHUMG00000034648	1	1q24.2	T-box 19		GO:0005634(nucleus)	GO:0001158(enhancer sequence-specific DNA binding)//GO:0003677(DNA binding)//GO:0003700(transcription factor activity, sequence-specific DNA binding)	GO:0009653(anatomical structure morphogenesis)//GO:0006351(transcription, DNA-templated)//GO:0042127(regulation of cell proliferation)//GO:0045595(regulation of cell differentiation)//GO:0045944(positive regulation of transcription from RNA polymerase II promoter)//GO:0045165(cell fate commitment)//GO:0006357(regulation of transcription from RNA polymerase II promoter)//GO:0006355(regulation of t…
chr1	35395960	35396153	chr1:35395960-35396153	193	1.54331	4.23959	0.961458	0.326824	0.520154	up	0	1	0	0	0	0	4.15924	4.574	4.15924	4.15924	4.15924	4.15924
chr1	45304533	45304896	chr1:45304533-45304896	363	1.16025	4.58531	0.160286	0.688895	0.869364	up	3	0	0	0	0	1	5.47896	4.15924	4.15924	4.15924	4.15924	4.80481	chr1	45285516	45308735	ENSG00000117425	PTCH2	-	protein_coding	8643	PTC2	MIM:603673|HGNC:HGNC:9586|Ensembl:ENSG00000117425|HPRD:04722|Vega:OTTHUMG00000008490	1	1p34.1	patched 2	hsa04340(Hedgehog signaling pathway)//hsa05200(Pathways in cancer)//hsa05217(Basal cell carcinoma)	GO:0016021(integral component of membrane)	GO:0097108(hedgehog family protein binding)//GO:0008158(hedgehog receptor activity)//GO:0005119(smoothened binding)	GO:0043588(skin development)//GO:0042633(hair cycle)//GO:0001709(cell fate determination)//GO:0045606(positive regulation of epidermal cell differentiation)//GO:0009957(epidermal cell fate specification)//GO:0045879(negative regulation of smoothened signaling pathway)//GO:0007165(signal transduction)
chr1	154914559	154914709	chr1:154914559-154914709	150	5.97627	5.71752	2.98821	0.0838781	0.412734	up	0	31	2	0	0	0	4.15924	7.66074	5.31583	4.15924	4.15924	4.15924
chr1	16356992	16357143	chr1:16356992-16357143	151	1.75434	5.56609	0.304921	0.580816	0.788468	up	0	23	0	0	4	0	4.15924	7.27375	4.15924	4.15924	5.81476	4.15924	chr1	16345370	16360545	ENSG00000186510	CLCNKA	+	protein_coding	1187	CLCK1|ClC-K1|hClC-Ka	MIM:602024|HGNC:HGNC:2026|Ensembl:ENSG00000186510|HPRD:03608|Vega:OTTHUMG00000009529	1	1p36	chloride voltage-gated channel Ka		GO:0034707(chloride channel complex)//GO:0005886(plasma membrane)//GO:0005887(integral component of plasma membrane)	GO:0005247(voltage-gated chloride channel activity)//GO:0046872(metal ion binding)	GO:1902476(chloride transmembrane transport)//GO:0007588(excretion)//GO:0055085(transmembrane transport)//GO:0006810(transport)//GO:1903959(regulation of anion transmembrane transport)//GO:0034220(ion transmembrane transport)
chr1	19677682	19677832	chr1:19677682-19677832	150	3.57913	5.48914	1.09314	0.295781	0.486875	up	0	0	14	0	1	0	4.15924	4.15924	7.42304	4.15924	4.77991	4.15924	chr1	19665267	19812066	ENSG00000077549	CAPZB	-	protein_coding	832	CAPB|CAPPB|CAPZ	MIM:601572|HGNC:HGNC:1491|Ensembl:ENSG00000077549|HPRD:11872|Vega:OTTHUMG00000002556	1	1p36.1	capping actin protein of muscle Z-line beta subunit	hsa04144(Endocytosis)	GO:0030863(cortical cytoskeleton)//GO:0030027(lamellipodium)//GO:0005903(brush border)//GO:0016020(membrane)//GO:0001669(acrosomal vesicle)//GO:0015629(actin cytoskeleton)//GO:0005829(cytosol)//GO:0030017(sarcomere)//GO:0070062(extracellular exosome)//GO:0071203(WASH complex)//GO:0008290(F-actin capping protein complex)//GO:0005884(actin filament)//GO:0005856(cytoskeleton)//GO:0005737(cytoplasm)	GO:0003779(actin binding)//GO:0048487(beta-tubulin binding)//GO:0051015(actin filament binding)	GO:0031175(neuron projection development)//GO:0000902(cell morphogenesis)//GO:0051016(barbed-end actin filament capping)//GO:0031115(negative regulation of microtubule polymerization)//GO:0007596(blood coagulation)//GO:0048747(muscle fiber development)//GO:0051490(negative regulation of filopodium assembly)//GO:0010591(regulation of lamellipodium assembly)//GO:0007010(cytoskeleton organization)//…
chr1	11931427	11931578	chr1:11931427-11931578	151	4.63848	4.96638	2.02413	0.154823	0.412734	up	9	0	0	0	0	0	6.61567	4.15924	4.15924	4.15924	4.15924	4.15924
chr1	201294453	201294603	chr1:201294453-201294603	150	0.510988	6.50568	0.0403159	0.840865	0.946946	up	15	8	7	8	7	3	7.24346	6.03291	6.56592	6.64842	6.41115	5.5885	chr1	201252580	201302121	ENSG00000081277	PKP1	+	protein_coding	5317	B6P	MIM:601975|HGNC:HGNC:9023|Ensembl:ENSG00000081277|HPRD:03579|Vega:OTTHUMG00000035729	1	1q32	plakophilin 1		GO:0005886(plasma membrane)//GO:0070062(extracellular exosome)//GO:0043231(intracellular membrane-bounded organelle)//GO:0030057(desmosome)//GO:0005882(intermediate filament)//GO:0005654(nucleoplasm)//GO:0005634(nucleus)	GO:0004871(signal transducer activity)//GO:0019215(intermediate filament binding)//GO:0030280(structural constituent of epidermis)//GO:0005515(protein binding)//GO:0005521(lamin binding)	GO:0006921(cellular component disassembly involved in execution phase of apoptosis)//GO:0045110(intermediate filament bundle assembly)//GO:0007155(cell adhesion)//GO:0012501(programmed cell death)//GO:0007275(multicellular organism development)//GO:0016337(single organismal cell-cell adhesion)//GO:0006915(apoptotic process)//GO:0007165(signal transduction)
chr1	12881237	12881569	chr1:12881237-12881569	332	8.84892	8.10259	3.67534	0.0552275	0.412734	up	173	0	0	0	0	0	10.6068	4.15924	4.15924	4.15924	4.15924	4.15924
chr1	9957770	10432564	chr1:9957770-10432564	474794	2.24444	4.31548	1.33866	0.247276	0.450957	up	0	2	0	0	0	0	4.15924	4.89577	4.15924	4.15924	4.15924	4.15924	chr1	9982173	10003465	ENSG00000162441	LZIC	-	protein_coding	84328	-	MIM:610458|HGNC:HGNC:17497|Ensembl:ENSG00000162441|HPRD:14340|Vega:OTTHUMG00000001804	1	1p36.22	leucine zipper and CTNNBIP1 domain containing			GO:0008013(beta-catenin binding)	GO:0010212(response to ionizing radiation)
chr1	9957770	10432564	chr1:9957770-10432564	474794	2.24444	4.31548	1.33866	0.247276	0.450957	up	0	2	0	0	0	0	4.15924	4.89577	4.15924	4.15924	4.15924	4.15924	chr1	10003486	10045559	ENSG00000173614	NMNAT1	+	protein_coding	64802	LCA9|NMNAT|PNAT1	MIM:608700|HGNC:HGNC:17877|Ensembl:ENSG00000173614|HPRD:16369|Vega:OTTHUMG00000001799	1	1p36.22	nicotinamide nucleotide adenylyltransferase 1	hsa00760(Nicotinate and nicotinamide metabolism)//	GO:0005654(nucleoplasm)//GO:0005634(nucleus)	GO:0004515(nicotinate-nucleotide adenylyltransferase activity)//GO:0005524(ATP binding)//GO:0005515(protein binding)//GO:0000309(nicotinamide-nucleotide adenylyltransferase activity)//GO:0016779(nucleotidyltransferase activity)	GO:0044281(small molecule metabolic process)//GO:0009435(NAD biosynthetic process)//GO:0034628('de novo' NAD biosynthetic process from aspartate)//GO:0019674(NAD metabolic process)//GO:0006767(water-soluble vitamin metabolic process)//GO:0006766(vitamin metabolic process)
chr1	9957770	10432564	chr1:9957770-10432564	474794	2.24444	4.31548	1.33866	0.247276	0.450957	up	0	2	0	0	0	0	4.15924	4.89577	4.15924	4.15924	4.15924	4.15924	chr1	10057264	10076078	ENSG00000162444	RBP7	+	protein_coding	116362	CRBP4|CRBPIV	MIM:608604|HGNC:HGNC:30316|Ensembl:ENSG00000162444|HPRD:16355|Vega:OTTHUMG00000001798	1	1p36.22	retinol binding protein 7		GO:0005737(cytoplasm)	GO:0008289(lipid binding)//GO:0019841(retinol binding)//GO:0005515(protein binding)//GO:0005215(transporter activity)//GO:0016918(retinal binding)	GO:0006810(transport)
chr1	9957770	10432564	chr1:9957770-10432564	474794	2.24444	4.31548	1.33866	0.247276	0.450957	up	0	2	0	0	0	0	4.15924	4.89577	4.15924	4.15924	4.15924	4.15924	chr1	9908334	9970394	ENSG00000178585	CTNNBIP1	-	protein_coding	56998	ICAT	MIM:607758|HGNC:HGNC:16913|Ensembl:ENSG00000178585|HPRD:09677|Vega:OTTHUMG00000001796	1	1p36.22	catenin beta interacting protein 1	hsa04310(Wnt signaling pathway)	GO:0005654(nucleoplasm)//GO:0005634(nucleus)//GO:0030877(beta-catenin destruction complex)//GO:0005737(cytoplasm)//GO:0005829(cytosol)	GO:0070016(armadillo repeat domain binding)//GO:0005515(protein binding)//GO:0008013(beta-catenin binding)	GO:0060633(negative regulation of transcription initiation from RNA polymerase II promoter)//GO:0043392(negative regulation of DNA binding)//GO:0045669(positive regulation of osteoblast differentiation)//GO:0016055(Wnt signaling pathway)//GO:0001658(branching involved in ureteric bud morphogenesis)//GO:0030178(negative regulation of Wnt signaling pathway)//GO:0045657(positive regulation of monocy…
chr1	9957770	10432564	chr1:9957770-10432564	474794	2.24444	4.31548	1.33866	0.247276	0.450957	up	0	2	0	0	0	0	4.15924	4.89577	4.15924	4.15924	4.15924	4.15924	chr1	10092890	10241297	ENSG00000130939	UBE4B	+	protein_coding	10277	E4|HDNB1|UBOX3|UFD2|UFD2A	MIM:613565|HGNC:HGNC:12500|Ensembl:ENSG00000130939|HPRD:11659|Vega:OTTHUMG00000001797	1	1p36.3	ubiquitination factor E4B	hsa04120(Ubiquitin mediated proteolysis)//hsa04141(Protein processing in endoplasmic reticulum)	GO:0005634(nucleus)//GO:0005737(cytoplasm)//GO:0000151(ubiquitin ligase complex)	GO:0016874(ligase activity)//GO:0019899(enzyme binding)//GO:0051117(ATPase binding)//GO:0005515(protein binding)//GO:0034450(ubiquitin-ubiquitin ligase activity)	GO:0016567(protein ubiquitination)//GO:0008626(granzyme-mediated apoptotic signaling pathway)//GO:0042787(protein ubiquitination involved in ubiquitin-dependent protein catabolic process)//GO:0043161(proteasome-mediated ubiquitin-dependent protein catabolic process)//GO:0009411(response to UV)//GO:0006511(ubiquitin-dependent protein catabolic process)
chr1	9957770	10432564	chr1:9957770-10432564	474794	2.24444	4.31548	1.33866	0.247276	0.450957	up	0	2	0	0	0	0	4.15924	4.89577	4.15924	4.15924	4.15924	4.15924	chr1	10270863	10441661	ENSG00000054523	KIF1B	+	protein_coding	23095	CMT2|CMT2A|CMT2A1|HMSNII|KLP|NBLST1	MIM:605995|HGNC:HGNC:16636|Ensembl:ENSG00000054523|HPRD:05818|Vega:OTTHUMG00000001817	1	1p36.2	kinesin family member 1B		GO:0005871(kinesin complex)//GO:0030659(cytoplasmic vesicle membrane)//GO:0005874(microtubule)//GO:0043005(neuron projection)//GO:0030424(axon)//GO:0005875(microtubule associated complex)//GO:0005739(mitochondrion)//GO:0031410(cytoplasmic vesicle)	GO:0019894(kinesin binding)//GO:0003777(microtubule motor activity)//GO:0005524(ATP binding)//GO:0016887(ATPase activity)//GO:0008017(microtubule binding)//GO:0005515(protein binding)	GO:0008152(metabolic process)//GO:0007018(microtubule-based movement)//GO:0007270(neuron-neuron synaptic transmission)//GO:0030705(cytoskeleton-dependent intracellular transport)//GO:0047497(mitochondrion transport along microtubule)//GO:0008089(anterograde axonal transport)//GO:0006915(apoptotic process)//GO:0007274(neuromuscular synaptic transmission)
chr1	3485140	3485270	chr1:3485140-3485270	130	4.92092	5.0997	2.15958	0.141689	0.412734	up	9	3	0	0	0	0	6.61567	5.15869	4.15924	4.15924	4.15924	4.15924	chr1	3406484	3528059	ENSG00000162591	MEGF6	-	protein_coding	1953	EGFL3	MIM:604266|HGNC:HGNC:3232|HPRD:11973	1	1p36.3	multiple EGF like domains 6		GO:0005575(cellular_component)//GO:0005576(extracellular region)	GO:0005515(protein binding)//GO:0005509(calcium ion binding)	GO:0008150(biological_process)
chr1	156369834	156369984	chr1:156369834-156369984	150	4.58779	4.94423	2.00303	0.156991	0.412734	up	8	1	0	0	0	0	6.47823	4.574	4.15924	4.15924	4.15924	4.15924
chr1	116183864	116184183	chr1:116183864-116184183	319	1.71329	5.05579	0.266966	0.605376	0.808785	up	0	12	0	0	1	1	4.15924	6.48029	4.15924	4.15924	4.77991	4.80481
chr1	8086394	8086544	chr1:8086394-8086544	150	0.0233183	6.21798	7.51456e-05	0.993084	0.998383	up	18	0	1	7	10	0	7.47786	4.15924	4.85046	6.49202	6.83187	4.15924
chr1	156150217	156150367	chr1:156150217-156150367	150	3.25	5.30809	0.889713	0.345559	0.544595	up	5	0	7	0	1	0	5.96397	4.15924	6.56592	4.15924	4.77991	4.15924
chr1	33345171	33345506	chr1:33345171-33345506	335	0.730717	5.92851	0.0640892	0.800147	0.92941	up	9	10	2	0	10	0	6.61567	6.27388	5.31583	4.15924	6.83187	4.15924
chr1	190209898	190210223	chr1:190209898-190210223	325	8.91405	8.16304	3.62561	0.0569014	0.412734	up	0	0	147	0	0	0	4.15924	4.15924	10.6726	4.15924	4.15924	4.15924	chr1	190066792	190446759	ENSG00000162670	BRINP3	-	protein_coding	339479	DBCCR1L|DBCCR1L1|FAM5C	HGNC:HGNC:22393|Ensembl:ENSG00000162670|HPRD:16782|Vega:OTTHUMG00000035533	1	1q31.1	BMP/retinoic acid inducible neural specific 3		GO:0005783(endoplasmic reticulum)//GO:0030425(dendrite)//GO:0005739(mitochondrion)//GO:0005576(extracellular region)//GO:0043025(neuronal cell body)		GO:0007050(cell cycle arrest)//GO:0045666(positive regulation of neuron differentiation)//GO:0071300(cellular response to retinoic acid)//GO:0045930(negative regulation of mitotic cell cycle)
chr1	147145095	147145245	chr1:147145095-147145245	150	2.5872	4.37102	1.46617	0.225955	0.450957	up	0	1	1	0	0	0	4.15924	4.574	4.85046	4.15924	4.15924	4.15924
chr1	26856111	26856490	chr1:26856111-26856490	379	0.00693551	6.36792	6.89574e-06	0.997905	0.99951	up	0	7	14	9	0	10	4.15924	5.89544	7.42304	6.78951	4.15924	6.89121	chr1	26856252	26901521	ENSG00000117676	RPS6KA1	+	protein_coding	6195	HU-1|MAPKAPK1A|RSK|RSK1|p90Rsk	MIM:601684|HGNC:HGNC:10430|Ensembl:ENSG00000117676|HPRD:03402|Vega:OTTHUMG00000004003	1	1p	ribosomal protein S6 kinase, 90kDa, polypeptide 1	hsa04010(MAPK signaling pathway)//hsa04114(Oocyte meiosis)//hsa04150(mTOR signaling pathway)//hsa04720(Long-term potentiation)//hsa04722(Neurotrophin signaling pathway)//hsa04914(Progesterone-mediated oocyte maturation)//	GO:0005654(nucleoplasm)//GO:0005819(spindle)//GO:0005634(nucleus)//GO:0005737(cytoplasm)//GO:0005829(cytosol)	GO:0004674(protein serine/threonine kinase activity)//GO:0004672(protein kinase activity)//GO:0000287(magnesium ion binding)//GO:0004712(protein serine/threonine/tyrosine kinase activity)//GO:0005524(ATP binding)//GO:0043027(cysteine-type endopeptidase inhibitor activity involved in apoptotic process)//GO:0005515(protein binding)	GO:0034166(toll-like receptor 10 signaling pathway)//GO:0035666(TRIF-dependent toll-like receptor signaling pathway)//GO:0034142(toll-like receptor 4 signaling pathway)//GO:0048011(neurotrophin TRK receptor signaling pathway)//GO:0043066(negative regulation of apoptotic process)//GO:0051403(stress-activated MAPK cascade)//GO:0045597(positive regulation of cell differentiation)//GO:0034146(toll-li…
chr1	54204744	54205196	chr1:54204744-54205196	452	0.462722	6.38783	0.0318083	0.85845	0.954329	up	3	12	12	3	14	0	5.47896	6.48029	7.22546	5.60839	7.25116	4.15924
chr1	6663084	6663183	chr1:6663084-6663183	99	1.34151	6.54782	0.272666	0.601551	0.806421	up	26	5	6	0	9	4	7.96318	5.57359	6.38818	4.15924	6.70479	5.86298	chr1	6650784	6674667	ENSG00000162413	KLHL21	-	protein_coding	9903	-	MIM:616262|HGNC:HGNC:29041|Ensembl:ENSG00000162413|HPRD:17239|Vega:OTTHUMG00000001437	1	1p36.31	kelch like family member 21		GO:0005813(centrosome)//GO:0005827(polar microtubule)//GO:0031463(Cul3-RING ubiquitin ligase complex)//GO:0005737(cytoplasm)	GO:0004842(ubiquitin-protein transferase activity)	GO:0007067(mitotic nuclear division)//GO:0051301(cell division)//GO:0016567(protein ubiquitination)//GO:0035853(chromosome passenger complex localization to spindle midzone)//GO:0042787(protein ubiquitination involved in ubiquitin-dependent protein catabolic process)//GO:0032465(regulation of cytokinesis)
chr1	46190077	46190365	chr1:46190077-46190365	288	2.87502	5.14908	0.704108	0.40141	0.6116	up	0	14	1	0	0	1	4.15924	6.66084	4.85046	4.15924	4.15924	4.80481	chr1	46159996	46216322	ENSG00000197429	IPP	-	protein_coding	3652	KLHL27	MIM:147485|HGNC:HGNC:6108|Ensembl:ENSG00000197429|HPRD:00940|Vega:OTTHUMG00000008004	1	1p34-p32	intracisternal A particle-promoted polypeptide		GO:0015629(actin cytoskeleton)//GO:0031463(Cul3-RING ubiquitin ligase complex)//GO:0005737(cytoplasm)	GO:0004842(ubiquitin-protein transferase activity)//GO:0003779(actin binding)	GO:0016567(protein ubiquitination)
chr1	190930679	190931111	chr1:190930679-190931111	432	6.87513	8.90752	1.88921	0.169296	0.412734	up	309	0	0	0	0	2	11.4364	4.15924	4.15924	4.15924	4.15924	5.24923
chr1	244530137	244530288	chr1:244530137-244530288	151	3.07805	5.2219	0.800717	0.370883	0.575767	up	12	0	0	0	1	0	6.96345	4.15924	4.15924	4.15924	4.77991	4.15924	chr1	244515937	244552965	ENSG00000173728	C1orf100	+	protein_coding	200159	-	HGNC:HGNC:30435|Ensembl:ENSG00000173728|HPRD:13168|Vega:OTTHUMG00000040104	1	1q44	chromosome 1 open reading frame 100
chr1	35758589	35758739	chr1:35758589-35758739	150	0.682552	4.94272	0.0447147	0.83253	0.944211	up	0	8	0	0	3	0	4.15924	6.03291	4.15924	4.15924	5.54482	4.15924	chr1	35734568	35887659	ENSG00000146463	ZMYM4	+	protein_coding	9202	CDIR|MYM|ZNF198L3|ZNF262	MIM:613568|HGNC:HGNC:13055|Ensembl:ENSG00000146463|HPRD:10326|Vega:OTTHUMG00000004241	1	1p32-p34	zinc finger MYM-type containing 4			GO:0008270(zinc ion binding)//GO:0005515(protein binding)//GO:0003677(DNA binding)	GO:0007010(cytoskeleton organization)//GO:0007275(multicellular organism development)//GO:0022604(regulation of cell morphogenesis)
chr1	27846390	27846727	chr1:27846390-27846727	337	1.24054	6.4566	0.228493	0.632645	0.830696	up	1	37	6	12	0	0	4.74298	7.89519	6.38818	7.14508	4.15924	4.15924
chr1	876737	876949	chr1:876737-876949	212	0.0575614	4.82885	0.000298437	0.986217	0.997074	up	0	0	3	3	0	0	4.15924	4.15924	5.66713	5.60839	4.15924	4.15924	chr1	860260	879955	ENSG00000187634	SAMD11	+	protein_coding	148398	MRS	MIM:616765|HGNC:HGNC:28706|Ensembl:ENSG00000187634|HPRD:10081|Vega:OTTHUMG00000040719	1	1p36.33	sterile alpha motif domain containing 11		GO:0005634(nucleus)	GO:0043621(protein self-association)//GO:0032093(SAM domain binding)//GO:0042731(PH domain binding)//GO:0003713(transcription coactivator activity)	GO:1903506(regulation of nucleic acid-templated transcription)//GO:0000122(negative regulation of transcription from RNA polymerase II promoter)
chr1	169075223	169075932	chr1:169075223-169075932	709	0.949231	5.83587	0.102621	0.748708	0.90407	up	0	26	0	0	3	5	4.15924	7.43128	4.15924	4.15924	5.54482	6.0935	chr1	169074935	169101960	ENSG00000143153	ATP1B1	+	protein_coding	481	ATP1B	MIM:182330|HGNC:HGNC:804|Ensembl:ENSG00000143153|HPRD:01663|Vega:OTTHUMG00000034590	1	1q24	ATPase Na+/K+ transporting subunit beta 1	hsa04022(cGMP-PKG signaling pathway)//hsa04024(cAMP signaling pathway)//hsa04260(Cardiac muscle contraction)//hsa04261(Adrenergic signaling in cardiomyocytes)//hsa04911(Insulin secretion)//hsa04918(Thyroid hormone synthesis)//hsa04919(Thyroid hormone signaling pathway)//hsa04960(Aldosterone-regulated sodium reabsorption)//hsa04961(Endocrine and other factor-regulated calcium reabsorption)//hsa049…	GO:0005886(plasma membrane)//GO:0043209(myelin sheath)//GO:0005901(caveola)//GO:0016020(membrane)//GO:1903561(extracellular vesicle)//GO:0016323(basolateral plasma membrane)//GO:0070062(extracellular exosome)//GO:0016324(apical plasma membrane)//GO:0014704(intercalated disc)//GO:0005622(intracellular)//GO:0005890(sodium:potassium-exchanging ATPase complex)//GO:0042383(sarcolemma)	GO:0005391(sodium:potassium-exchanging ATPase activity)//GO:0005524(ATP binding)//GO:0031402(sodium ion binding)//GO:0001671(ATPase activator activity)//GO:0023026(MHC class II protein complex binding)//GO:0030955(potassium ion binding)//GO:0016887(ATPase activity)//GO:0008144(drug binding)//GO:0005515(protein binding)//GO:0008022(protein C-terminus binding)//GO:0051117(ATPase binding)	GO:0036376(sodium ion export from cell)//GO:0055119(relaxation of cardiac muscle)//GO:0098779(mitophagy in response to mitochondrial depolarization)//GO:1903281(positive regulation of calcium:sodium antiporter activity)//GO:0086009(membrane repolarization)//GO:0006814(sodium ion transport)//GO:0044861(protein transport into plasma membrane raft)//GO:0002230(positive regulation of defense response…
chr1	225972878	225973029	chr1:225972878-225973029	151	1.15038	5.12073	0.12244	0.726404	0.891753	up	8	0	0	0	0	3	6.47823	4.15924	4.15924	4.15924	4.15924	5.5885	chr1	225965531	225978168	ENSG00000143742	SRP9	+	protein_coding	6726	ALURBP	MIM:600707|HGNC:HGNC:11304|Ensembl:ENSG00000143742|HPRD:02830|Vega:OTTHUMG00000037738	1	1q42.12	signal recognition particle 9kDa	hsa03060(Protein export)	GO:0005786(signal recognition particle, endoplasmic reticulum targeting)//GO:0005785(signal recognition particle receptor complex)//GO:0048500(signal recognition particle)//GO:0070062(extracellular exosome)//GO:0005829(cytosol)	GO:0005047(signal recognition particle binding)//GO:0003723(RNA binding)//GO:0005515(protein binding)//GO:0008312(7S RNA binding)	GO:0006614(SRP-dependent cotranslational protein targeting to membrane)//GO:0006412(translation)//GO:0044267(cellular protein metabolic process)//GO:0010467(gene expression)//GO:0045900(negative regulation of translational elongation)
chr1	16492626	16492832	chr1:16492626-16492832	206	0.241243	7.15148	0.00813562	0.92813	0.979965	up	0	42	14	12	8	14	4.15924	8.06511	7.42304	7.14508	6.56543	7.31322
chr1	36640718	36640886	chr1:36640718-36640886	168	3.89148	4.67989	1.81757	0.177607	0.412734	up	4	0	1	0	0	0	5.74175	4.15924	4.85046	4.15924	4.15924	4.15924	chr1	36621180	36646450	ENSG00000116871	MAP7D1	+	protein_coding	55700	PARCC1|RPRC1	HGNC:HGNC:25514|Ensembl:ENSG00000116871|HPRD:07666|Vega:OTTHUMG00000007714	1	1p34.3	MAP7 domain containing 1		GO:0005819(spindle)//GO:0015630(microtubule cytoskeleton)//GO:0005737(cytoplasm)	GO:0005198(structural molecule activity)	GO:0000226(microtubule cytoskeleton organization)
chr1	179254263	179254413	chr1:179254263-179254413	150	3.42971	4.54553	1.73806	0.18739	0.412734	up	3	1	0	0	0	0	5.47896	4.574	4.15924	4.15924	4.15924	4.15924
chr1	178050022	178050172	chr1:178050022-178050172	150	1.86186	4.27481	1.10311	0.293589	0.483627	up	1	0	0	0	0	0	4.74298	4.15924	4.15924	4.15924	4.15924	4.15924
chr1	44337773	44337940	chr1:44337773-44337940	167	0.215258	4.63821	0.00527161	0.94212	0.986751	up	0	2	1	0	2	0	4.15924	4.89577	4.85046	4.15924	5.21248	4.15924	chr1	44171495	44396831	ENSG00000126091	ST3GAL3	+	protein_coding	6487	EIEE15|MRT12|SIAT6|ST3GALII|ST3GalIII|ST3N	MIM:606494|HGNC:HGNC:10866|Ensembl:ENSG00000126091|HPRD:05930|Vega:OTTHUMG00000007561	1	1p34.1	ST3 beta-galactoside alpha-2,3-sialyltransferase 3	hsa00514(Other types of O-glycan biosynthesis)//hsa00533(Glycosaminoglycan biosynthesis - keratan sulfate)//hsa00601(Glycosphingolipid biosynthesis - lacto and neolacto series)//	GO:0016021(integral component of membrane)//GO:0005576(extracellular region)//GO:0005794(Golgi apparatus)//GO:0032580(Golgi cisterna membrane)//GO:0030173(integral component of Golgi membrane)//GO:0000139(Golgi membrane)	GO:0003836(beta-galactoside (CMP) alpha-2,3-sialyltransferase activity)//GO:0008373(sialyltransferase activity)//GO:0008118(N-acetyllactosaminide alpha-2,3-sialyltransferase activity)	GO:0044267(cellular protein metabolic process)//GO:0044281(small molecule metabolic process)//GO:0006488(dolichol-linked oligosaccharide biosynthetic process)//GO:0016266(O-glycan processing)//GO:0009311(oligosaccharide metabolic process)//GO:0030203(glycosaminoglycan metabolic process)//GO:0006493(protein O-linked glycosylation)//GO:0018146(keratan sulfate biosynthetic process)//GO:0005975(carbo…
chr1	244142835	244143024	chr1:244142835-244143024	189	2.03999	4.29794	1.17685	0.278002	0.4714	up	0	0	1	0	0	0	4.15924	4.15924	4.85046	4.15924	4.15924	4.15924
chr1	35213524	35213605	chr1:35213524-35213605	81	4.24965	4.80749	1.90673	0.167332	0.412734	up	0	10	0	0	0	0	4.15924	6.27388	4.15924	4.15924	4.15924	4.15924	chr1	35178338	35325417	ENSG00000163866	SMIM12	-	protein_coding	113444	C1orf212	HGNC:HGNC:25154|Ensembl:ENSG00000163866|HPRD:14002|Vega:OTTHUMG00000004375	1	1p34.3	small integral membrane protein 12		GO:0016021(integral component of membrane)
chr1	11818994	11821152	chr1:11818994-11821152	2158	3.40813	4.54153	1.72125	0.189537	0.412734	up	0	0	3	0	0	0	4.15924	4.15924	5.66713	4.15924	4.15924	4.15924
chr1	6618853	6619151	chr1:6618853-6619151	298	0.0587901	7.94175	0.000329617	0.985515	0.997074	up	54	18	10	15	40	13	8.96305	6.96566	6.99647	7.43012	8.65133	7.21872	chr1	6615241	6639817	ENSG00000173662	TAS1R1	+	protein_coding	80835	GM148|GPR70|T1R1|TR1	MIM:606225|HGNC:HGNC:14448|Ensembl:ENSG00000173662|HPRD:06939|Vega:OTTHUMG00000001441	1	1p36.31	taste 1 receptor member 1	hsa04742(Taste transduction)	GO:0016021(integral component of membrane)//GO:0005886(plasma membrane)	GO:0008527(taste receptor activity)//GO:0046982(protein heterodimerization activity)//GO:0004930(G-protein coupled receptor activity)	GO:0050912(detection of chemical stimulus involved in sensory perception of taste)//GO:0007186(G-protein coupled receptor signaling pathway)//GO:0050917(sensory perception of umami taste)
chr1	228460859	228461030	chr1:228460859-228461030	171	3.33886	4.52089	1.73185	0.18818	0.412734	up	0	5	0	0	0	0	4.15924	5.57359	4.15924	4.15924	4.15924	4.15924	chr1	228395831	228566577	ENSG00000154358	OBSCN	+	protein_coding	84033	ARHGEF30|UNC89	MIM:608616|HGNC:HGNC:15719|Ensembl:ENSG00000154358|HPRD:08594|HPRD:10551|Vega:OTTHUMG00000039772	1	1q42.13	obscurin, cytoskeletal calmodulin and titin-interacting RhoGEF		GO:0030018(Z disc)//GO:0031430(M band)//GO:0030016(myofibril)//GO:0005829(cytosol)	GO:0030506(ankyrin binding)//GO:0004674(protein serine/threonine kinase activity)//GO:0004672(protein kinase activity)//GO:0005516(calmodulin binding)//GO:0005524(ATP binding)//GO:0031432(titin binding)//GO:0005089(Rho guanyl-nucleotide exchange factor activity)//GO:0008307(structural constituent of muscle)//GO:0046872(metal ion binding)//GO:0005515(protein binding)	GO:0043065(positive regulation of apoptotic process)//GO:0006468(protein phosphorylation)//GO:0098779(mitophagy in response to mitochondrial depolarization)//GO:0007264(small GTPase mediated signal transduction)//GO:0043547(positive regulation of GTPase activity)//GO:0036309(protein localization to M-band)//GO:0007275(multicellular organism development)//GO:0035023(regulation of Rho protein signa…
chr1	19467133	19467604	chr1:19467133-19467604	471	3.57309	4.58311	1.7724	0.18309	0.412734	up	0	6	0	0	0	0	4.15924	5.74347	4.15924	4.15924	4.15924	4.15924	chr1	19401000	19536770	ENSG00000127481	UBR4	-	protein_coding	23352	RBAF600|ZUBR1|p600	MIM:609890|HGNC:HGNC:30313|Ensembl:ENSG00000127481|HPRD:10184|Vega:OTTHUMG00000002498	1	1p36.13	ubiquitin protein ligase E3 component n-recognin 4	hsa05203(Viral carcinogenesis)	GO:0005654(nucleoplasm)//GO:0016020(membrane)//GO:0016021(integral component of membrane)//GO:0005737(cytoplasm)//GO:0005813(centrosome)	GO:0016874(ligase activity)//GO:0004842(ubiquitin-protein transferase activity)//GO:0008270(zinc ion binding)//GO:0005515(protein binding)//GO:0005516(calmodulin binding)	GO:0016032(viral process)//GO:0042787(protein ubiquitination involved in ubiquitin-dependent protein catabolic process)
chr1	29743899	29743963	chr1:29743899-29743963	64	3.79545	4.6497	1.79032	0.180892	0.412734	up	0	0	4	0	0	0	4.15924	4.15924	5.94943	4.15924	4.15924	4.15924
chr1	167032174	167032324	chr1:167032174-167032324	150	5.6099	5.48033	2.62897	0.104935	0.412734	up	18	0	0	0	0	0	7.47786	4.15924	4.15924	4.15924	4.15924	4.15924	chr1	167022073	167059868	ENSG00000143167	GPA33	-	protein_coding	10223	A33	MIM:602171|HGNC:HGNC:4445|Ensembl:ENSG00000143167|HPRD:03704|Vega:OTTHUMG00000034435	1	1q24.1	glycoprotein A33		GO:0005887(integral component of plasma membrane)//GO:0009986(cell surface)//GO:0005911(cell-cell junction)//GO:0070062(extracellular exosome)	GO:0004872(receptor activity)//GO:0005515(protein binding)	GO:0016337(single organismal cell-cell adhesion)
chr1	46951295	46951589	chr1:46951295-46951589	294	0.196947	7.48945	0.00458229	0.946031	0.988097	up	34	16	11	7	28	11	8.32569	6.82128	7.11551	6.49202	8.16397	7.00884
chr1	113286417	113286524	chr1:113286417-113286524	107	4.60654	4.95499	2.01477	0.15578	0.412734	up	0	13	0	0	0	0	4.15924	6.57339	4.15924	4.15924	4.15924	4.15924
chr1	185737955	185738187	chr1:185737955-185738187	232	8.82753	10.0324	2.14412	0.143122	0.412734	up	1	1034	0	1	0	0	4.74298	12.5914	4.15924	4.81626	4.15924	4.15924	chr1	185703683	186160085	ENSG00000143341	HMCN1	+	protein_coding	83872	ARMD1|FBLN6|FIBL-6|FIBL6	MIM:608548|HGNC:HGNC:19194|Ensembl:ENSG00000143341|HPRD:06509|Vega:OTTHUMG00000059337	1	1q25.3-q31.1	hemicentin 1		GO:0005604(basement membrane)//GO:0070062(extracellular exosome)//GO:0030054(cell junction)//GO:0005938(cell cortex)//GO:0031012(extracellular matrix)	GO:0005509(calcium ion binding)	GO:0007601(visual perception)//GO:0050896(response to stimulus)
chr1	6290752	6290902	chr1:6290752-6290902	150	3.21532	5.32405	0.873792	0.349911	0.549998	up	4	0	8	1	0	0	5.74175	4.15924	6.72415	4.81626	4.15924	4.15924	chr1	6281253	6296032	ENSG00000116237	ICMT	-	protein_coding	23463	HSTE14|MST098|MSTP098|PCCMT|PCMT|PPMT	MIM:605851|HGNC:HGNC:5350|Ensembl:ENSG00000116237|HPRD:09321|Vega:OTTHUMG00000001254	1	1p36.21	isoprenylcysteine carboxyl methyltransferase	hsa00900(Terpenoid backbone biosynthesis)	GO:0005783(endoplasmic reticulum)//GO:0016020(membrane)//GO:0016021(integral component of membrane)//GO:0005789(endoplasmic reticulum membrane)	GO:0008140(cAMP response element binding protein binding)//GO:0004671(protein C-terminal S-isoprenylcysteine carboxyl O-methyltransferase activity)//GO:0003880(protein C-terminal carboxyl O-methyltransferase activity)	GO:0046499(S-adenosylmethioninamine metabolic process)//GO:0008284(positive regulation of cell proliferation)//GO:0046498(S-adenosylhomocysteine metabolic process)//GO:0046578(regulation of Ras protein signal transduction)//GO:0035264(multicellular organism growth)//GO:0001889(liver development)//GO:0044267(cellular protein metabolic process)//GO:0001701(in utero embryonic development)//GO:004368…
chr1	90654256	90654320	chr1:90654256-90654320	64	2.87844	4.42476	1.56659	0.210707	0.431482	up	0	0	2	0	0	0	4.15924	4.15924	5.31583	4.15924	4.15924	4.15924
chr1	41811892	41812042	chr1:41811892-41812042	150	2.65327	4.38176	1.49469	0.221494	0.443763	up	2	0	0	0	0	0	5.1574	4.15924	4.15924	4.15924	4.15924	4.15924
chr1	153767417	153767535	chr1:153767417-153767535	118	5.5693	5.45871	2.60075	0.106818	0.412734	up	2	23	0	0	0	0	5.1574	7.27375	4.15924	4.15924	4.15924	4.15924
chr1	3397156	3397306	chr1:3397156-3397306	150	0.580378	6.11791	0.0445645	0.832808	0.944211	up	0	31	0	12	0	0	4.15924	7.66074	4.15924	7.14508	4.15924	4.15924	chr1	3370990	3397677	ENSG00000130762	ARHGEF16	+	protein_coding	27237	GEF16|NBR	HGNC:HGNC:15515|Ensembl:ENSG00000130762|HPRD:12478|Vega:OTTHUMG00000000625	1	1p36.3	Rho guanine nucleotide exchange factor 16		GO:0005829(cytosol)	GO:0005089(Rho guanyl-nucleotide exchange factor activity)//GO:0030165(PDZ domain binding)//GO:0005515(protein binding)//GO:0030971(receptor tyrosine kinase binding)//GO:0017048(Rho GTPase binding)	GO:0090630(activation of GTPase activity)//GO:0043065(positive regulation of apoptotic process)//GO:0060326(cell chemotaxis)//GO:0007264(small GTPase mediated signal transduction)//GO:0043547(positive regulation of GTPase activity)//GO:0048011(neurotrophin TRK receptor signaling pathway)//GO:0035023(regulation of Rho protein signal transduction)//GO:0097190(apoptotic signaling pathway)//GO:005105…
chr1	36780701	36781122	chr1:36780701-36781122	421	5.20301	5.24897	2.33071	0.126849	0.412734	up	0	20	0	0	0	0	4.15924	7.09689	4.15924	4.15924	4.15924	4.15924	chr1	36771988	36790484	ENSG00000214193	SH3D21	+	protein_coding	79729	C1orf113	HGNC:HGNC:26236|Ensembl:ENSG00000214193|HPRD:08011|Vega:OTTHUMG00000007868	1	1p34.3	SH3 domain containing 21		GO:0070062(extracellular exosome)
chr1	52052988	52053154	chr1:52052988-52053154	166	9.28403	8.51305	3.36342	0.0666643	0.412734	up	0	0	190	0	0	0	4.15924	4.15924	11.0392	4.15924	4.15924	4.15924	chr1	52042851	52254889	ENSG00000117859	OSBPL9	+	protein_coding	114883	ORP-9|ORP9	MIM:606737|HGNC:HGNC:16386|Ensembl:ENSG00000117859|HPRD:09479|Vega:OTTHUMG00000008234	1	1p32.3	oxysterol binding protein like 9		GO:0031902(late endosome membrane)//GO:0005794(Golgi apparatus)//GO:0005737(cytoplasm)	GO:0008289(lipid binding)	GO:0006869(lipid transport)
chr1	40426827	40426977	chr1:40426827-40426977	150	0.00959509	4.9424	9.12834e-06	0.997589	0.99951	up	3	2	0	0	4	0	5.47896	4.89577	4.15924	4.15924	5.81476	4.15924	chr1	40420802	40435638	ENSG00000168389	MFSD2A	+	protein_coding	84879	MCPH15|MFSD2|NLS1	MIM:614397|HGNC:HGNC:25897|Ensembl:ENSG00000168389|HPRD:07861|Vega:OTTHUMG00000009293	1	1p34.2	major facilitator superfamily domain containing 2A		GO:0005886(plasma membrane)//GO:0005887(integral component of plasma membrane)//GO:0005789(endoplasmic reticulum membrane)//GO:0016021(integral component of membrane)//GO:0005737(cytoplasm)	GO:0005548(phospholipid transporter activity)//GO:0015293(symporter activity)	GO:0060856(establishment of blood-brain barrier)//GO:1990379(lipid transport across blood brain barrier)//GO:0045056(transcytosis)//GO:0015914(phospholipid transport)//GO:0055085(transmembrane transport)//GO:0015908(fatty acid transport)
chr1	84025605	84025756	chr1:84025605-84025756	151	3.9401	4.69606	1.83586	0.175442	0.412734	up	2	5	0	0	0	0	5.1574	5.57359	4.15924	4.15924	4.15924	4.15924
chr1	31386208	31386358	chr1:31386208-31386358	150	1.54331	4.23959	0.961458	0.326824	0.520154	up	0	1	0	0	0	0	4.15924	4.574	4.15924	4.15924	4.15924	4.15924
chr1	38364029	38364184	chr1:38364029-38364184	155	0.497931	6.57837	0.0391659	0.843121	0.948013	up	12	26	1	0	19	1	6.96345	7.43128	4.85046	4.15924	7.6465	4.80481	chr1	38326369	38412729	ENSG00000204084	INPP5B	-	protein_coding	3633	5PTase	MIM:147264|HGNC:HGNC:6077|Ensembl:ENSG00000204084|HPRD:00924|Vega:OTTHUMG00000004436	1	1p34	inositol polyphosphate-5-phosphatase B	hsa00562(Inositol phosphate metabolism)//	GO:0005886(plasma membrane)//GO:0016020(membrane)//GO:0005794(Golgi apparatus)//GO:0016021(integral component of membrane)//GO:0005829(cytosol)//GO:0031901(early endosome membrane)//GO:0005793(endoplasmic reticulum-Golgi intermediate compartment)//GO:0030670(phagocytic vesicle membrane)//GO:0005737(cytoplasm)	GO:0052658(inositol-1,4,5-trisphosphate 5-phosphatase activity)//GO:0046872(metal ion binding)//GO:0005515(protein binding)//GO:0016787(hydrolase activity)//GO:0004439(phosphatidylinositol-4,5-bisphosphate 5-phosphatase activity)	GO:0044281(small molecule metabolic process)//GO:0030317(sperm motility)//GO:0046856(phosphatidylinositol dephosphorylation)//GO:0007283(spermatogenesis)//GO:0007264(small GTPase mediated signal transduction)//GO:0043647(inositol phosphate metabolic process)//GO:0070613(regulation of protein processing)//GO:0001701(in utero embryonic development)//GO:0051056(regulation of small GTPase mediated si…
chr1	168144178	168144328	chr1:168144178-168144328	150	4.97672	5.13036	2.19241	0.138697	0.412734	up	0	17	0	0	0	0	4.15924	6.89528	4.15924	4.15924	4.15924	4.15924
chr1	7524902	7525052	chr1:7524902-7525052	150	5.37359	5.34027	2.44567	0.117855	0.412734	up	14	0	1	0	0	0	7.15602	4.15924	4.85046	4.15924	4.15924	4.15924	chr1	6845384	7829766	ENSG00000171735	CAMTA1	+	protein_coding	23261	CANPMR	MIM:611501|HGNC:HGNC:18806|Ensembl:ENSG00000171735|HPRD:16681|Vega:OTTHUMG00000001212	1	1p36.31-p36.23	calmodulin binding transcription activator 1		GO:0005634(nucleus)//GO:0005737(cytoplasm)	GO:0001077(transcriptional activator activity, RNA polymerase II core promoter proximal region sequence-specific binding)//GO:0043565(sequence-specific DNA binding)	GO:0006366(transcription from RNA polymerase II promoter)//GO:0045944(positive regulation of transcription from RNA polymerase II promoter)//GO:0050885(neuromuscular process controlling balance)
chr1	5807584	15224417	chr1:5807584-15224417	9416833	0.367733	5.35506	0.0134275	0.90775	0.972217	up	0	13	0	0	1	5	4.15924	6.57339	4.15924	4.15924	4.77991	6.0935	chr1	6100630	6101399	ENSG00000268332	AL035406.1	-	protein_coding
chr1	5807584	15224417	chr1:5807584-15224417	9416833	0.367733	5.35506	0.0134275	0.90775	0.972217	up	0	13	0	0	1	5	4.15924	6.57339	4.15924	4.15924	4.77991	6.0935	chr1	6304252	6305638	ENSG00000173673	HES3	+	protein_coding	390992	bHLHb43	MIM:609971|HGNC:HGNC:26226|Ensembl:ENSG00000173673|HPRD:18618|Vega:OTTHUMG00000001271	1	1p36.31	hes family bHLH transcription factor 3		GO:0005634(nucleus)	GO:0008134(transcription factor binding)//GO:0046983(protein dimerization activity)//GO:0003677(DNA binding)	GO:0030901(midbrain development)//GO:0021558(trochlear nerve development)//GO:0006351(transcription, DNA-templated)//GO:0001701(in utero embryonic development)//GO:0021557(oculomotor nerve development)//GO:0045944(positive regulation of transcription from RNA polymerase II promoter)//GO:0000122(negative regulation of transcription from RNA polymerase II promoter)//GO:0060164(regulation of timing …
chr1	5807584	15224417	chr1:5807584-15224417	9416833	0.367733	5.35506	0.0134275	0.90775	0.972217	up	0	13	0	0	1	5	4.15924	6.57339	4.15924	4.15924	4.77991	6.0935	chr1	6472478	6484730	ENSG00000069812	HES2	-	protein_coding	54626	bHLHb40	MIM:609970|HGNC:HGNC:16005|Ensembl:ENSG00000069812|HPRD:13649|Vega:OTTHUMG00000000752	1	1p36.31	hes family bHLH transcription factor 2		GO:0005634(nucleus)	GO:0008134(transcription factor binding)//GO:0046983(protein dimerization activity)//GO:0003690(double-stranded DNA binding)	GO:0045892(negative regulation of transcription, DNA-templated)//GO:0006351(transcription, DNA-templated)
chr1	5807584	15224417	chr1:5807584-15224417	9416833	0.367733	5.35506	0.0134275	0.90775	0.972217	up	0	13	0	0	1	5	4.15924	6.57339	4.15924	4.15924	4.77991	6.0935	chr1	6521211	6526255	ENSG00000215788	TNFRSF25	-	protein_coding	8718	APO-3|DDR3|DR3|LARD|TNFRSF12|TR3|TRAMP|WSL-1|WSL-LR	MIM:603366|HGNC:HGNC:11910|Ensembl:ENSG00000215788|HPRD:04532|Vega:OTTHUMG00000000831	1	1p36.2	tumor necrosis factor receptor superfamily member 25	hsa04060(Cytokine-cytokine receptor interaction)	GO:0005886(plasma membrane)//GO:0005887(integral component of plasma membrane)//GO:0005576(extracellular region)//GO:0005829(cytosol)	GO:0004872(receptor activity)//GO:0005031(tumor necrosis factor-activated receptor activity)	GO:0032496(response to lipopolysaccharide)//GO:0042127(regulation of cell proliferation)//GO:0097190(apoptotic signaling pathway)//GO:0006954(inflammatory response)//GO:0043410(positive regulation of MAPK cascade)//GO:0007275(multicellular organism development)//GO:0007166(cell surface receptor signaling pathway)//GO:0006955(immune response)//GO:0033209(tumor necrosis factor-mediated signaling pa…
chr1	5807584	15224417	chr1:5807584-15224417	9416833	0.367733	5.35506	0.0134275	0.90775	0.972217	up	0	13	0	0	1	5	4.15924	6.57339	4.15924	4.15924	4.77991	6.0935	chr1	6640061	6649340	ENSG00000204859	ZBTB48	+	protein_coding	3104	HKR3|ZNF855|pp9964	MIM:165270|HGNC:HGNC:4930|Ensembl:ENSG00000204859|HPRD:01316|Vega:OTTHUMG00000001438	1	1p36.3	zinc finger and BTB domain containing 48		GO:0005654(nucleoplasm)//GO:0005737(cytoplasm)	GO:0003676(nucleic acid binding)//GO:0046872(metal ion binding)//GO:0005515(protein binding)//GO:0003677(DNA binding)//GO:0003700(transcription factor activity, sequence-specific DNA binding)	GO:0006351(transcription, DNA-templated)//GO:0006355(regulation of transcription, DNA-templated)
chr1	5807584	15224417	chr1:5807584-15224417	9416833	0.367733	5.35506	0.0134275	0.90775	0.972217	up	0	13	0	0	1	5	4.15924	6.57339	4.15924	4.15924	4.77991	6.0935	chr1	6673745	6684093	ENSG00000116273	PHF13	+	protein_coding	148479	PHF5|SPOC1	HGNC:HGNC:22983|Ensembl:ENSG00000116273|HPRD:10150|Vega:OTTHUMG00000001439	1	1p36.31	PHD finger protein 13		GO:0005654(nucleoplasm)//GO:0005634(nucleus)	GO:0008270(zinc ion binding)//GO:0003682(chromatin binding)//GO:0035064(methylated histone binding)	GO:0016568(chromatin modification)//GO:0051301(cell division)//GO:0007076(mitotic chromosome condensation)//GO:0000278(mitotic cell cycle)//GO:0007059(chromosome segregation)
chr1	5807584	15224417	chr1:5807584-15224417	9416833	0.367733	5.35506	0.0134275	0.90775	0.972217	up	0	13	0	0	1	5	4.15924	6.57339	4.15924	4.15924	4.77991	6.0935	chr1	6684926	6695646	ENSG00000041988	THAP3	+	protein_coding	90326	-	MIM:612532|HGNC:HGNC:20855|Ensembl:ENSG00000041988|HPRD:18178|Vega:OTTHUMG00000001440	1	1p36.31	THAP domain containing, apoptosis associated protein 3			GO:0003676(nucleic acid binding)//GO:0046872(metal ion binding)//GO:0005515(protein binding)//GO:0003677(DNA binding)
chr1	5807584	15224417	chr1:5807584-15224417	9416833	0.367733	5.35506	0.0134275	0.90775	0.972217	up	0	13	0	0	1	5	4.15924	6.57339	4.15924	4.15924	4.77991	6.0935	chr1	9712668	9714644	ENSG00000179840	C1orf200	-	protein_coding
chr1	5807584	15224417	chr1:5807584-15224417	9416833	0.367733	5.35506	0.0134275	0.90775	0.972217	up	0	13	0	0	1	5	4.15924	6.57339	4.15924	4.15924	4.77991	6.0935	chr1	10509776	10511959	ENSG00000241563	CORT	+	protein_coding	1325	CST-14|CST-17|CST-29	MIM:602784|HGNC:HGNC:2257|Ensembl:ENSG00000241563|HPRD:04150|Vega:OTTHUMG00000001906	1	1p36.22	cortistatin		GO:0005615(extracellular space)	GO:0001664(G-protein coupled receptor binding)//GO:0005184(neuropeptide hormone activity)	GO:0007268(synaptic transmission)//GO:0007193(adenylate cyclase-inhibiting G-protein coupled receptor signaling pathway)
chr1	5807584	15224417	chr1:5807584-15224417	9416833	0.367733	5.35506	0.0134275	0.90775	0.972217	up	0	13	0	0	1	5	4.15924	6.57339	4.15924	4.15924	4.77991	6.0935	chr1	11114641	11120081	ENSG00000116649	SRM	-	protein_coding	6723	PAPT|SPDSY|SPS1|SRML1	MIM:182891|HGNC:HGNC:11296|Ensembl:ENSG00000116649|HPRD:01692|Vega:OTTHUMG00000002119	1	1p36-p22	spermidine synthase	hsa00270(Cysteine and methionine metabolism)//hsa00330(Arginine and proline metabolism)//hsa00410(beta-Alanine metabolism)//hsa00480(Glutathione metabolism)//	GO:0005829(cytosol)	GO:0005515(protein binding)//GO:0004766(spermidine synthase activity)//GO:0042803(protein homodimerization activity)	GO:0006595(polyamine metabolic process)//GO:0044281(small molecule metabolic process)//GO:0008295(spermidine biosynthetic process)//GO:0034641(cellular nitrogen compound metabolic process)
chr1	5807584	15224417	chr1:5807584-15224417	9416833	0.367733	5.35506	0.0134275	0.90775	0.972217	up	0	13	0	0	1	5	4.15924	6.57339	4.15924	4.15924	4.77991	6.0935	chr1	11905766	11908402	ENSG00000175206	NPPA	-	protein_coding	4878	ANF|ANP|ATFB6|ATRST2|CDD|CDD-ANF|CDP|PND	MIM:108780|HGNC:HGNC:7939|Ensembl:ENSG00000175206|HPRD:00164|Vega:OTTHUMG00000002388	1	1p36.21	natriuretic peptide A	hsa04066(HIF-1 signaling pathway)	GO:0042629(mast cell granule)//GO:0005634(nucleus)//GO:0005576(extracellular region)//GO:0005615(extracellular space)//GO:0048471(perinuclear region of cytoplasm)	GO:0071855(neuropeptide receptor binding)//GO:0005102(receptor binding)//GO:0051428(peptide hormone receptor binding)//GO:0005515(protein binding)//GO:0005179(hormone activity)//GO:0005184(neuropeptide hormone activity)	GO:0006182(cGMP biosynthetic process)//GO:0044267(cellular protein metabolic process)//GO:1902514(regulation of generation of L-type calcium current)//GO:1901841(regulation of high voltage-gated calcium channel activity)//GO:0010460(positive regulation of heart rate)//GO:0032868(response to insulin)//GO:0035994(response to muscle stretch)//GO:0060372(regulation of atrial cardiac muscle cell membr…
chr1	5807584	15224417	chr1:5807584-15224417	9416833	0.367733	5.35506	0.0134275	0.90775	0.972217	up	0	13	0	0	1	5	4.15924	6.57339	4.15924	4.15924	4.77991	6.0935	chr1	11917521	11918988	ENSG00000120937	NPPB	-	protein_coding	4879	BNP	MIM:600295|HGNC:HGNC:7940|Ensembl:ENSG00000120937|HPRD:08974|Vega:OTTHUMG00000002389	1	1p36.2	natriuretic peptide B	hsa04022(cGMP-PKG signaling pathway)	GO:0043234(protein complex)//GO:0005576(extracellular region)//GO:0005615(extracellular space)	GO:0005102(receptor binding)//GO:0008613(diuretic hormone activity)//GO:0005515(protein binding)//GO:0005179(hormone activity)	GO:0043114(regulation of vascular permeability)//GO:0006182(cGMP biosynthetic process)//GO:0035815(positive regulation of renal sodium excretion)//GO:0007168(receptor guanylyl cyclase signaling pathway)//GO:0008217(regulation of blood pressure)//GO:0007166(cell surface receptor signaling pathway)//GO:0035810(positive regulation of urine volume)//GO:0042312(regulation of vasodilation)//GO:0016525(…
chr1	5807584	15224417	chr1:5807584-15224417	9416833	0.367733	5.35506	0.0134275	0.90775	0.972217	up	0	13	0	0	1	5	4.15924	6.57339	4.15924	4.15924	4.77991	6.0935	chr1	11979648	11986485	ENSG00000116685	KIAA2013	-	protein_coding	90231	-	HGNC:HGNC:28513|Ensembl:ENSG00000116685|HPRD:14576|Vega:OTTHUMG00000002391	1	1p36.22	KIAA2013		GO:0016020(membrane)//GO:0016021(integral component of membrane)
chr1	5807584	15224417	chr1:5807584-15224417	9416833	0.367733	5.35506	0.0134275	0.90775	0.972217	up	0	13	0	0	1	5	4.15924	6.57339	4.15924	4.15924	4.77991	6.0935	chr1	12834984	12838049	ENSG00000116726	PRAMEF12	+	protein_coding	390999	-	HGNC:HGNC:22125|Ensembl:ENSG00000116726|Vega:OTTHUMG00000001927	1	1p36.21	PRAME family member 12			GO:0042974(retinoic acid receptor binding)	GO:0045596(negative regulation of cell differentiation)//GO:0048387(negative regulation of retinoic acid receptor signaling pathway)//GO:0008284(positive regulation of cell proliferation)//GO:0045892(negative regulation of transcription, DNA-templated)//GO:0043066(negative regulation of apoptotic process)
chr1	5807584	15224417	chr1:5807584-15224417	9416833	0.367733	5.35506	0.0134275	0.90775	0.972217	up	0	13	0	0	1	5	4.15924	6.57339	4.15924	4.15924	4.77991	6.0935	chr1	12851546	12856777	ENSG00000116721	PRAMEF1	+	protein_coding	65121	-	HGNC:HGNC:28840|Ensembl:ENSG00000116721|HPRD:11272|Vega:OTTHUMG00000001928	1	1p36.21	PRAME family member 1			GO:0042974(retinoic acid receptor binding)	GO:0045596(negative regulation of cell differentiation)//GO:0048387(negative regulation of retinoic acid receptor signaling pathway)//GO:0008284(positive regulation of cell proliferation)//GO:0045892(negative regulation of transcription, DNA-templated)//GO:0043066(negative regulation of apoptotic process)
chr1	5807584	15224417	chr1:5807584-15224417	9416833	0.367733	5.35506	0.0134275	0.90775	0.972217	up	0	13	0	0	1	5	4.15924	6.57339	4.15924	4.15924	4.77991	6.0935	chr1	12884468	12891264	ENSG00000204513	PRAMEF11	-	protein_coding	440560	-	HGNC:HGNC:14086|Ensembl:ENSG00000239810|Vega:OTTHUMG00000001929	1	1p36.21	PRAME family member 11			GO:0042974(retinoic acid receptor binding)	GO:0045596(negative regulation of cell differentiation)//GO:0048387(negative regulation of retinoic acid receptor signaling pathway)//GO:0008284(positive regulation of cell proliferation)//GO:0045892(negative regulation of transcription, DNA-templated)//GO:0043066(negative regulation of apoptotic process)
chr1	5807584	15224417	chr1:5807584-15224417	9416833	0.367733	5.35506	0.0134275	0.90775	0.972217	up	0	13	0	0	1	5	4.15924	6.57339	4.15924	4.15924	4.77991	6.0935	chr1	12907261	12908578	ENSG00000179172	HNRNPCL1	-	protein_coding	343069	HNRPCL1	HGNC:HGNC:29295|Ensembl:ENSG00000179172|HPRD:15466|Vega:OTTHUMG00000001931	1	1p36.21	heterogeneous nuclear ribonucleoprotein C-like 1		GO:0030529(intracellular ribonucleoprotein complex)//GO:0005634(nucleus)	GO:0044822(poly(A) RNA binding)//GO:0000166(nucleotide binding)
chr1	5807584	15224417	chr1:5807584-15224417	9416833	0.367733	5.35506	0.0134275	0.90775	0.972217	up	0	13	0	0	1	5	4.15924	6.57339	4.15924	4.15924	4.77991	6.0935	chr1	12916941	12921764	ENSG00000120952	PRAMEF2	+	protein_coding	65122	DJ845O24.3	HGNC:HGNC:28841|Ensembl:ENSG00000120952|HPRD:11273|Vega:OTTHUMG00000001986	1	1p36.21	PRAME family member 2			GO:0042974(retinoic acid receptor binding)	GO:0045596(negative regulation of cell differentiation)//GO:0048387(negative regulation of retinoic acid receptor signaling pathway)//GO:0008284(positive regulation of cell proliferation)//GO:0045892(negative regulation of transcription, DNA-templated)//GO:0043066(negative regulation of apoptotic process)
chr1	5807584	15224417	chr1:5807584-15224417	9416833	0.367733	5.35506	0.0134275	0.90775	0.972217	up	0	13	0	0	1	5	4.15924	6.57339	4.15924	4.15924	4.77991	6.0935	chr1	12952727	12958101	ENSG00000187545	PRAMEF10	-	protein_coding	343071	-	HGNC:HGNC:27997|Ensembl:ENSG00000187545|Vega:OTTHUMG00000001981	1	1p36.21	PRAME family member 10			GO:0042974(retinoic acid receptor binding)	GO:0045596(negative regulation of cell differentiation)//GO:0048387(negative regulation of retinoic acid receptor signaling pathway)//GO:0008284(positive regulation of cell proliferation)//GO:0045892(negative regulation of transcription, DNA-templated)//GO:0043066(negative regulation of apoptotic process)
chr1	5807584	15224417	chr1:5807584-15224417	9416833	0.367733	5.35506	0.0134275	0.90775	0.972217	up	0	13	0	0	1	5	4.15924	6.57339	4.15924	4.15924	4.77991	6.0935	chr1	12976450	12980569	ENSG00000204510	PRAMEF7	+	protein_coding	441871	-	HGNC:HGNC:28415|Ensembl:ENSG00000204510|HPRD:17409|Vega:OTTHUMG00000001982	1	1p36.21	PRAME family member 7			GO:0042974(retinoic acid receptor binding)	GO:0045596(negative regulation of cell differentiation)//GO:0048387(negative regulation of retinoic acid receptor signaling pathway)//GO:0008284(positive regulation of cell proliferation)//GO:0045892(negative regulation of transcription, DNA-templated)//GO:0043066(negative regulation of apoptotic process)
chr1	5807584	15224417	chr1:5807584-15224417	9416833	0.367733	5.35506	0.0134275	0.90775	0.972217	up	0	13	0	0	1	5	4.15924	6.57339	4.15924	4.15924	4.77991	6.0935	chr1	13035543	13038381	ENSG00000204508	PRAMEF22	+	protein_coding	653606	PRAMEF3L	HGNC:HGNC:34393	1	1p36.21	PRAME family member 22			GO:0042974(retinoic acid receptor binding)	GO:0045596(negative regulation of cell differentiation)//GO:0048387(negative regulation of retinoic acid receptor signaling pathway)//GO:0008284(positive regulation of cell proliferation)//GO:0045892(negative regulation of transcription, DNA-templated)//GO:0043066(negative regulation of apoptotic process)
chr1	5807584	15224417	chr1:5807584-15224417	9416833	0.367733	5.35506	0.0134275	0.90775	0.972217	up	0	13	0	0	1	5	4.15924	6.57339	4.15924	4.15924	4.77991	6.0935	chr1	13052394	13052998	ENSG00000239810	WI2-3308P17.2	-	protein_coding
chr1	5807584	15224417	chr1:5807584-15224417	9416833	0.367733	5.35506	0.0134275	0.90775	0.972217	up	0	13	0	0	1	5	4.15924	6.57339	4.15924	4.15924	4.77991	6.0935	chr1	13216356	13219581	ENSG00000229571	PRAMEF26	-	protein_coding	645359	-	HGNC:HGNC:49178|Ensembl:ENSG00000280267|Vega:OTTHUMG00000009499	1	1p36.21	PRAME family member 26			GO:0042974(retinoic acid receptor binding)	GO:0045596(negative regulation of cell differentiation)//GO:0048387(negative regulation of retinoic acid receptor signaling pathway)//GO:0008284(positive regulation of cell proliferation)//GO:0045892(negative regulation of transcription, DNA-templated)//GO:0043066(negative regulation of apoptotic process)
chr1	5807584	15224417	chr1:5807584-15224417	9416833	0.367733	5.35506	0.0134275	0.90775	0.972217	up	0	13	0	0	1	5	4.15924	6.57339	4.15924	4.15924	4.77991	6.0935	chr1	13328196	13331692	ENSG00000204503	PRAMEF3	-	protein_coding
chr1	5807584	15224417	chr1:5807584-15224417	9416833	0.367733	5.35506	0.0134275	0.90775	0.972217	up	0	13	0	0	1	5	4.15924	6.57339	4.15924	4.15924	4.77991	6.0935	chr1	13359819	13369057	ENSG00000204502	PRAMEF5	+	protein_coding	343068	PRAMEF23|PRAMEF5L	HGNC:HGNC:27995|Ensembl:ENSG00000270601|Vega:OTTHUMG00000184604	1	1p36.21	PRAME family member 5			GO:0042974(retinoic acid receptor binding)	GO:0045596(negative regulation of cell differentiation)//GO:0048387(negative regulation of retinoic acid receptor signaling pathway)//GO:0008284(positive regulation of cell proliferation)//GO:0045892(negative regulation of transcription, DNA-templated)//GO:0043066(negative regulation of apoptotic process)
chr1	5807584	15224417	chr1:5807584-15224417	9416833	0.367733	5.35506	0.0134275	0.90775	0.972217	up	0	13	0	0	1	5	4.15924	6.57339	4.15924	4.15924	4.77991	6.0935	chr1	13386646	13390765	ENSG00000182330	PRAMEF8	-	protein_coding	391002	PRAMEF24	HGNC:HGNC:24074|Ensembl:ENSG00000182330|HPRD:17382|Vega:OTTHUMG00000008037	1	1p36.21	PRAME family member 8			GO:0042974(retinoic acid receptor binding)	GO:0045596(negative regulation of cell differentiation)//GO:0048387(negative regulation of retinoic acid receptor signaling pathway)//GO:0008284(positive regulation of cell proliferation)//GO:0045892(negative regulation of transcription, DNA-templated)//GO:0043066(negative regulation of apoptotic process)
chr1	5807584	15224417	chr1:5807584-15224417	9416833	0.367733	5.35506	0.0134275	0.90775	0.972217	up	0	13	0	0	1	5	4.15924	6.57339	4.15924	4.15924	4.77991	6.0935	chr1	13421176	13428191	ENSG00000204501	PRAMEF9	+	protein_coding	343070	-	HGNC:HGNC:27996|HPRD:18596|Vega:OTTHUMG00000008035	1	1p36.21	PRAME family member 9			GO:0042974(retinoic acid receptor binding)	GO:0045596(negative regulation of cell differentiation)//GO:0048387(negative regulation of retinoic acid receptor signaling pathway)//GO:0008284(positive regulation of cell proliferation)//GO:0045892(negative regulation of transcription, DNA-templated)//GO:0043066(negative regulation of apoptotic process)
chr1	5807584	15224417	chr1:5807584-15224417	9416833	0.367733	5.35506	0.0134275	0.90775	0.972217	up	0	13	0	0	1	5	4.15924	6.57339	4.15924	4.15924	4.77991	6.0935	chr1	13474689	13477522	ENSG00000204491	PRAMEF18	-	protein_coding	391003	-	HGNC:HGNC:30693|Ensembl:ENSG00000279804|Vega:OTTHUMG00000002932	1	1p36.21	PRAME family member 18			GO:0042974(retinoic acid receptor binding)	GO:0045596(negative regulation of cell differentiation)//GO:0048387(negative regulation of retinoic acid receptor signaling pathway)//GO:0008284(positive regulation of cell proliferation)//GO:0045892(negative regulation of transcription, DNA-templated)//GO:0043066(negative regulation of apoptotic process)
chr1	5807584	15224417	chr1:5807584-15224417	9416833	0.367733	5.35506	0.0134275	0.90775	0.972217	up	0	13	0	0	1	5	4.15924	6.57339	4.15924	4.15924	4.77991	6.0935	chr1	13495254	13498260	ENSG00000204488	PRAMEF16	+	protein_coding
chr1	5807584	15224417	chr1:5807584-15224417	9416833	0.367733	5.35506	0.0134275	0.90775	0.972217	up	0	13	0	0	1	5	4.15924	6.57339	4.15924	4.15924	4.77991	6.0935	chr1	13668269	13673511	ENSG00000204481	PRAMEF14	-	protein_coding	729528	-	HGNC:HGNC:13576|Vega:OTTHUMG00000007916	1	1p36.21	PRAME family member 14			GO:0042974(retinoic acid receptor binding)	GO:0045596(negative regulation of cell differentiation)//GO:0048387(negative regulation of retinoic acid receptor signaling pathway)//GO:0008284(positive regulation of cell proliferation)//GO:0045892(negative regulation of transcription, DNA-templated)//GO:0043066(negative regulation of apoptotic process)
chr1	5807584	15224417	chr1:5807584-15224417	9416833	0.367733	5.35506	0.0134275	0.90775	0.972217	up	0	13	0	0	1	5	4.15924	6.57339	4.15924	4.15924	4.77991	6.0935	chr1	13716092	13719089	ENSG00000204479	PRAMEF17	+	protein_coding	391004	-	HGNC:HGNC:29485|Ensembl:ENSG00000204479|Vega:OTTHUMG00000007909	1	1p36.21	PRAME family member 17			GO:0042974(retinoic acid receptor binding)	GO:0045596(negative regulation of cell differentiation)//GO:0048387(negative regulation of retinoic acid receptor signaling pathway)//GO:0008284(positive regulation of cell proliferation)//GO:0045892(negative regulation of transcription, DNA-templated)//GO:0043066(negative regulation of apoptotic process)
chr1	5807584	15224417	chr1:5807584-15224417	9416833	0.367733	5.35506	0.0134275	0.90775	0.972217	up	0	13	0	0	1	5	4.15924	6.57339	4.15924	4.15924	4.77991	6.0935	chr1	6161853	6240183	ENSG00000116254	CHD5	-	protein_coding	26038	CHD-5	MIM:610771|HGNC:HGNC:16816|Ensembl:ENSG00000116254|HPRD:10828|Vega:OTTHUMG00000000952	1	1p36.31	chromodomain helicase DNA binding protein 5		GO:0016020(membrane)//GO:0005634(nucleus)//GO:0000792(heterochromatin)//GO:0016581(NuRD complex)	GO:0016818(hydrolase activity, acting on acid anhydrides, in phosphorus-containing anhydrides)//GO:0008270(zinc ion binding)//GO:0061628(H3K27me3 modified histone binding)//GO:0008026(ATP-dependent helicase activity)//GO:0005524(ATP binding)//GO:0003676(nucleic acid binding)//GO:0003677(DNA binding)	GO:0008152(metabolic process)//GO:0098532(histone H3-K27 trimethylation)//GO:1901798(positive regulation of signal transduction by p53 class mediator)//GO:0006351(transcription, DNA-templated)//GO:0021895(cerebral cortex neuron differentiation)//GO:0060850(regulation of transcription involved in cell fate commitment)//GO:0035093(spermatogenesis, exchange of chromosomal proteins)//GO:0008285(negat…
chr1	5807584	15224417	chr1:5807584-15224417	9416833	0.367733	5.35506	0.0134275	0.90775	0.972217	up	0	13	0	0	1	5	4.15924	6.57339	4.15924	4.15924	4.77991	6.0935	chr1	6241329	6269449	ENSG00000116251	RPL22	-	protein_coding	6146	EAP|HBP15|HBP15/L22|L22	MIM:180474|HGNC:HGNC:10315|Ensembl:ENSG00000116251|HPRD:01602|Vega:OTTHUMG00000000953	1	1p36.31	ribosomal protein L22	hsa03010(Ribosome)	GO:0030529(intracellular ribonucleoprotein complex)//GO:0070062(extracellular exosome)//GO:0005829(cytosol)//GO:0005737(cytoplasm)//GO:0005634(nucleus)//GO:0005840(ribosome)//GO:0005925(focal adhesion)//GO:0022625(cytosolic large ribosomal subunit)	GO:0044822(poly(A) RNA binding)//GO:0003735(structural constituent of ribosome)//GO:0008201(heparin binding)//GO:0005515(protein binding)//GO:0003723(RNA binding)	GO:0006415(translational termination)//GO:0001887(selenium compound metabolic process)//GO:0044267(cellular protein metabolic process)//GO:0000184(nuclear-transcribed mRNA catabolic process, nonsense-mediated decay)//GO:0044281(small molecule metabolic process)//GO:0006614(SRP-dependent cotranslational protein targeting to membrane)//GO:0019083(viral transcription)//GO:0010467(gene expression)//G…
chr1	5807584	15224417	chr1:5807584-15224417	9416833	0.367733	5.35506	0.0134275	0.90775	0.972217	up	0	13	0	0	1	5	4.15924	6.57339	4.15924	4.15924	4.77991	6.0935	chr1	6265535	6281359	ENSG00000158286	RNF207	+	protein_coding	388591	C1orf188	HGNC:HGNC:32947|Ensembl:ENSG00000158286|HPRD:08119|HPRD:13536|Vega:OTTHUMG00000001089	1	1p36.31	ring finger protein 207		GO:0048471(perinuclear region of cytoplasm)	GO:0030544(Hsp70 protein binding)//GO:0051087(chaperone binding)//GO:0008270(zinc ion binding)//GO:0005515(protein binding)//GO:0044325(ion channel binding)	GO:0055117(regulation of cardiac muscle contraction)//GO:1902261(positive regulation of delayed rectifier potassium channel activity)//GO:0010628(positive regulation of gene expression)//GO:1903953(negative regulation of voltage-gated potassium channel activity involved in atrial cardiac muscle cell action potential repolarization)//GO:1901207(regulation of heart looping)//GO:0086019(cell-cell si…
chr1	5807584	15224417	chr1:5807584-15224417	9416833	0.367733	5.35506	0.0134275	0.90775	0.972217	up	0	13	0	0	1	5	4.15924	6.57339	4.15924	4.15924	4.77991	6.0935	chr1	6307406	6321035	ENSG00000158292	GPR153	-	protein_coding	387509	PGR1	MIM:614269|HGNC:HGNC:23618|Ensembl:ENSG00000158292|HPRD:13600|Vega:OTTHUMG00000001272	1	1p36.31	G protein-coupled receptor 153		GO:0005886(plasma membrane)//GO:0016021(integral component of membrane)	GO:0004930(G-protein coupled receptor activity)	GO:0007186(G-protein coupled receptor signaling pathway)
chr1	5807584	15224417	chr1:5807584-15224417	9416833	0.367733	5.35506	0.0134275	0.90775	0.972217	up	0	13	0	0	1	5	4.15924	6.57339	4.15924	4.15924	4.77991	6.0935	chr1	6484848	6521430	ENSG00000187017	ESPN	+	protein_coding	83715	DFNB36|LP2654	MIM:606351|HGNC:HGNC:13281|Ensembl:ENSG00000187017|HPRD:06962|Vega:OTTHUMG00000000753	1	1p36.31	espin		GO:0032426(stereocilium tip)//GO:0031941(filamentous actin)//GO:0005903(brush border)//GO:0005737(cytoplasm)//GO:0005902(microvillus)	GO:0017124(SH3 domain binding)//GO:0051015(actin filament binding)	GO:0051494(negative regulation of cytoskeleton organization)//GO:0007626(locomotory behavior)//GO:0051017(actin filament bundle assembly)//GO:0030046(parallel actin filament bundle assembly)//GO:0051491(positive regulation of filopodium assembly)//GO:0007605(sensory perception of sound)
chr1	5807584	15224417	chr1:5807584-15224417	9416833	0.367733	5.35506	0.0134275	0.90775	0.972217	up	0	13	0	0	1	5	4.15924	6.57339	4.15924	4.15924	4.77991	6.0935	chr1	6581407	6614595	ENSG00000162408	NOL9	-	protein_coding	79707	Grc3|NET6	HGNC:HGNC:26265|Ensembl:ENSG00000162408|HPRD:08667|Vega:OTTHUMG00000000904	1	1p36.31	nucleolar protein 9		GO:0005730(nucleolus)//GO:0016020(membrane)	GO:0005524(ATP binding)//GO:0003723(RNA binding)//GO:0005515(protein binding)//GO:0051731(polynucleotide 5'-hydroxyl-kinase activity)	GO:0000460(maturation of 5.8S rRNA)//GO:0016310(phosphorylation)//GO:0000448(cleavage in ITS2 between 5.8S rRNA and LSU-rRNA of tricistronic rRNA transcript (SSU-rRNA, 5.8S rRNA, LSU-rRNA))
chr1	5807584	15224417	chr1:5807584-15224417	9416833	0.367733	5.35506	0.0134275	0.90775	0.972217	up	0	13	0	0	1	5	4.15924	6.57339	4.15924	4.15924	4.77991	6.0935	chr1	6615241	6639817	ENSG00000173662	TAS1R1	+	protein_coding	80835	GM148|GPR70|T1R1|TR1	MIM:606225|HGNC:HGNC:14448|Ensembl:ENSG00000173662|HPRD:06939|Vega:OTTHUMG00000001441	1	1p36.31	taste 1 receptor member 1	hsa04742(Taste transduction)	GO:0016021(integral component of membrane)//GO:0005886(plasma membrane)	GO:0008527(taste receptor activity)//GO:0046982(protein heterodimerization activity)//GO:0004930(G-protein coupled receptor activity)	GO:0050912(detection of chemical stimulus involved in sensory perception of taste)//GO:0007186(G-protein coupled receptor signaling pathway)//GO:0050917(sensory perception of umami taste)
chr1	5807584	15224417	chr1:5807584-15224417	9416833	0.367733	5.35506	0.0134275	0.90775	0.972217	up	0	13	0	0	1	5	4.15924	6.57339	4.15924	4.15924	4.77991	6.0935	chr1	6650784	6674667	ENSG00000162413	KLHL21	-	protein_coding	9903	-	MIM:616262|HGNC:HGNC:29041|Ensembl:ENSG00000162413|HPRD:17239|Vega:OTTHUMG00000001437	1	1p36.31	kelch like family member 21		GO:0005813(centrosome)//GO:0005827(polar microtubule)//GO:0031463(Cul3-RING ubiquitin ligase complex)//GO:0005737(cytoplasm)	GO:0004842(ubiquitin-protein transferase activity)	GO:0007067(mitotic nuclear division)//GO:0051301(cell division)//GO:0016567(protein ubiquitination)//GO:0035853(chromosome passenger complex localization to spindle midzone)//GO:0042787(protein ubiquitination involved in ubiquitin-dependent protein catabolic process)//GO:0032465(regulation of cytokinesis)
chr1	5807584	15224417	chr1:5807584-15224417	9416833	0.367733	5.35506	0.0134275	0.90775	0.972217	up	0	13	0	0	1	5	4.15924	6.57339	4.15924	4.15924	4.77991	6.0935	chr1	6694228	6761984	ENSG00000007923	DNAJC11	-	protein_coding	55735	dJ126A5.1	MIM:614827|HGNC:HGNC:25570|Ensembl:ENSG00000007923|HPRD:07112|Vega:OTTHUMG00000001443	1	1p36.31	DnaJ heat shock protein family (Hsp40) member C11		GO:0005743(mitochondrial inner membrane)//GO:0005739(mitochondrion)//GO:0070062(extracellular exosome)	GO:0005515(protein binding)
chr1	5807584	15224417	chr1:5807584-15224417	9416833	0.367733	5.35506	0.0134275	0.90775	0.972217	up	0	13	0	0	1	5	4.15924	6.57339	4.15924	4.15924	4.77991	6.0935	chr1	7831329	7841492	ENSG00000049245	VAMP3	+	protein_coding	9341	CEB	MIM:603657|HGNC:HGNC:12644|Ensembl:ENSG00000049245|HPRD:04711|Vega:OTTHUMG00000001225	1	1p36.23	vesicle associated membrane protein 3	hsa04130(SNARE interactions in vesicular transport)//hsa04145(Phagosome)	GO:0030136(clathrin-coated vesicle)//GO:0016021(integral component of membrane)//GO:0030665(clathrin-coated vesicle membrane)//GO:0009986(cell surface)//GO:0055037(recycling endosome)//GO:0043005(neuron projection)//GO:0031201(SNARE complex)//GO:0005886(plasma membrane)//GO:0005829(cytosol)//GO:0045202(synapse)//GO:0043231(intracellular membrane-bounded organelle)//GO:0030054(cell junction)//GO:0…	GO:0000149(SNARE binding)//GO:0005484(SNAP receptor activity)//GO:0005515(protein binding)//GO:0017075(syntaxin-1 binding)	GO:0042147(retrograde transport, endosome to Golgi)//GO:0006906(vesicle fusion)//GO:0001921(positive regulation of receptor recycling)//GO:1903531(negative regulation of secretion by cell)//GO:0006887(exocytosis)//GO:0061025(membrane fusion)//GO:0043001(Golgi to plasma membrane protein transport)//GO:1903593(regulation of histamine secretion by mast cell)//GO:0070254(mucus secretion)//GO:0035493(…
chr1	5807584	15224417	chr1:5807584-15224417	9416833	0.367733	5.35506	0.0134275	0.90775	0.972217	up	0	13	0	0	1	5	4.15924	6.57339	4.15924	4.15924	4.77991	6.0935	chr1	7903143	7913572	ENSG00000049247	UTS2	-	protein_coding	10911	PRO1068|U-II|UCN2|UII	MIM:604097|HGNC:HGNC:12636|Ensembl:ENSG00000049247|HPRD:04976|Vega:OTTHUMG00000001218	1	1p36	urotensin 2		GO:0005576(extracellular region)//GO:0005615(extracellular space)//GO:0005829(cytosol)	GO:0005102(receptor binding)//GO:0005179(hormone activity)	GO:0010459(negative regulation of heart rate)//GO:0007268(synaptic transmission)//GO:0007204(positive regulation of cytosolic calcium ion concentration)//GO:0010460(positive regulation of heart rate)//GO:0033574(response to testosterone)//GO:0045766(positive regulation of angiogenesis)//GO:0045777(positive regulation of blood pressure)//GO:0006936(muscle contraction)//GO:0045776(negative regulati…
chr1	5807584	15224417	chr1:5807584-15224417	9416833	0.367733	5.35506	0.0134275	0.90775	0.972217	up	0	13	0	0	1	5	4.15924	6.57339	4.15924	4.15924	4.77991	6.0935	chr1	8014351	8045565	ENSG00000116288	PARK7	+	protein_coding	11315	DJ-1|DJ1|HEL-S-67p	MIM:602533|HGNC:HGNC:16369|Ensembl:ENSG00000116288|HPRD:03961|Vega:OTTHUMG00000001210	1	1p36.23	Parkinsonism associated deglycase	hsa05012(Parkinson's disease)	GO:0005886(plasma membrane)//GO:0005758(mitochondrial intermembrane space)//GO:0005747(mitochondrial respiratory chain complex I)//GO:0045121(membrane raft)//GO:0005759(mitochondrial matrix)//GO:0030424(axon)//GO:0005829(cytosol)//GO:0070062(extracellular exosome)//GO:0005739(mitochondrion)//GO:0016605(PML body)//GO:0000785(chromatin)//GO:0005783(endoplasmic reticulum)//GO:0044297(cell body)//GO:…	GO:0019900(kinase binding)//GO:1990422(glyoxalase (glycolic acid-forming) activity)//GO:0008134(transcription factor binding)//GO:1903136(cuprous ion binding)//GO:0003713(transcription coactivator activity)//GO:0045340(mercury ion binding)//GO:1990381(ubiquitin-specific protease binding)//GO:0036470(tyrosine 3-monooxygenase activator activity)//GO:0042802(identical protein binding)//GO:0097110(sc…	GO:0019243(methylglyoxal catabolic process to D-lactate via S-lactoyl-glutathione)//GO:0045560(regulation of TRAIL receptor biosynthetic process)//GO:0043066(negative regulation of apoptotic process)//GO:0033234(negative regulation of protein sumoylation)//GO:0010628(positive regulation of gene expression)//GO:1901671(positive regulation of superoxide dismutase activity)//GO:1903384(negative regu…
chr1	5807584	15224417	chr1:5807584-15224417	9416833	0.367733	5.35506	0.0134275	0.90775	0.972217	up	0	13	0	0	1	5	4.15924	6.57339	4.15924	4.15924	4.77991	6.0935	chr1	8064464	8086368	ENSG00000116285	ERRFI1	-	protein_coding	54206	GENE-33|MIG-6|MIG6|RALT	MIM:608069|HGNC:HGNC:18185|Ensembl:ENSG00000116285|HPRD:09218|Vega:OTTHUMG00000001221	1	1p36	ERBB receptor feedback inhibitor 1		GO:0005634(nucleus)//GO:0031234(extrinsic component of cytoplasmic side of plasma membrane)//GO:0005737(cytoplasm)//GO:0005829(cytosol)	GO:0019901(protein kinase binding)//GO:0017124(SH3 domain binding)//GO:0005096(GTPase activator activity)//GO:0005515(protein binding)//GO:0031267(small GTPase binding)	GO:0036120(cellular response to platelet-derived growth factor stimulus)//GO:0061469(regulation of type B pancreatic cell proliferation)//GO:0032966(negative regulation of collagen biosynthetic process)//GO:0060426(lung vasculature development)//GO:0032691(negative regulation of interleukin-1 beta production)//GO:0071474(cellular hyperosmotic response)//GO:0043547(positive regulation of GTPase ac…
chr1	5807584	15224417	chr1:5807584-15224417	9416833	0.367733	5.35506	0.0134275	0.90775	0.972217	up	0	13	0	0	1	5	4.15924	6.57339	4.15924	4.15924	4.77991	6.0935	chr1	8921061	8939308	ENSG00000074800	ENO1	-	protein_coding	2023	ENO1L1|HEL-S-17|MPB1|NNE|PPH	MIM:172430|HGNC:HGNC:3350|Ensembl:ENSG00000074800|HPRD:01400|Vega:OTTHUMG00000001773	1	1p36.2	enolase 1, (alpha)	hsa00010(Glycolysis / Gluconeogenesis)//	GO:0005886(plasma membrane)//GO:0070062(extracellular exosome)//GO:0000015(phosphopyruvate hydratase complex)//GO:0031430(M band)//GO:0016020(membrane)//GO:0005829(cytosol)//GO:0005634(nucleus)//GO:0005615(extracellular space)//GO:0005737(cytoplasm)	GO:0003700(transcription factor activity, sequence-specific DNA binding)//GO:0000287(magnesium ion binding)//GO:0044822(poly(A) RNA binding)//GO:0004634(phosphopyruvate hydratase activity)//GO:0003714(transcription corepressor activity)//GO:0005515(protein binding)//GO:0003677(DNA binding)//GO:0051020(GTPase binding)	GO:0044281(small molecule metabolic process)//GO:0006096(glycolytic process)//GO:0006094(gluconeogenesis)//GO:0006351(transcription, DNA-templated)//GO:0006006(glucose metabolic process)//GO:0005975(carbohydrate metabolic process)//GO:0045892(negative regulation of transcription, DNA-templated)//GO:0000122(negative regulation of transcription from RNA polymerase II promoter)//GO:0009615(response …
chr1	5807584	15224417	chr1:5807584-15224417	9416833	0.367733	5.35506	0.0134275	0.90775	0.972217	up	0	13	0	0	1	5	4.15924	6.57339	4.15924	4.15924	4.77991	6.0935	chr1	9005926	9035151	ENSG00000131686	CA6	+	protein_coding	765	CA-VI|GUSTIN	MIM:114780|HGNC:HGNC:1380|Ensembl:ENSG00000131686|HPRD:00264|Vega:OTTHUMG00000001763	1	1p36.2	carbonic anhydrase VI	hsa00910(Nitrogen metabolism)	GO:0070062(extracellular exosome)//GO:0005576(extracellular region)//GO:0005615(extracellular space)//GO:0005829(cytosol)	GO:0004089(carbonate dehydratase activity)//GO:0008270(zinc ion binding)//GO:0005515(protein binding)	GO:0006730(one-carbon metabolic process)//GO:0015701(bicarbonate transport)//GO:0044281(small molecule metabolic process)//GO:0001580(detection of chemical stimulus involved in sensory perception of bitter taste)
chr1	5807584	15224417	chr1:5807584-15224417	9416833	0.367733	5.35506	0.0134275	0.90775	0.972217	up	0	13	0	0	1	5	4.15924	6.57339	4.15924	4.15924	4.77991	6.0935	chr1	9063359	9086404	ENSG00000197241	SLC2A7	-	protein_coding	155184	GLUT7	MIM:610371|HGNC:HGNC:13445|Ensembl:ENSG00000197241|HPRD:15365|Vega:OTTHUMG00000057499	1	1p36.2	solute carrier family 2 member 7		GO:0005886(plasma membrane)//GO:0016021(integral component of membrane)	GO:0022891(substrate-specific transmembrane transporter activity)	GO:0055085(transmembrane transport)//GO:0008643(carbohydrate transport)
chr1	5807584	15224417	chr1:5807584-15224417	9416833	0.367733	5.35506	0.0134275	0.90775	0.972217	up	0	13	0	0	1	5	4.15924	6.57339	4.15924	4.15924	4.77991	6.0935	chr1	9095166	9148537	ENSG00000142583	SLC2A5	-	protein_coding	6518	GLUT-5|GLUT5	MIM:138230|HGNC:HGNC:11010|HPRD:00690	1	1p36.2	solute carrier family 2 member 5	hsa04973(Carbohydrate digestion and absorption)	GO:0016021(integral component of membrane)//GO:0070062(extracellular exosome)//GO:0005886(plasma membrane)//GO:0005887(integral component of plasma membrane)//GO:0042383(sarcolemma)//GO:0016324(apical plasma membrane)	GO:0070061(fructose binding)//GO:0005355(glucose transmembrane transporter activity)//GO:0005353(fructose transmembrane transporter activity)	GO:0015755(fructose transport)//GO:1990539(fructose import across plasma membrane)//GO:0015758(glucose transport)//GO:0044281(small molecule metabolic process)//GO:0003044(regulation of systemic arterial blood pressure mediated by a chemical signal)//GO:0005975(carbohydrate metabolic process)//GO:1904659(glucose transmembrane transport)//GO:0055085(transmembrane transport)//GO:0071332(cellular re…
chr1	5807584	15224417	chr1:5807584-15224417	9416833	0.367733	5.35506	0.0134275	0.90775	0.972217	up	0	13	0	0	1	5	4.15924	6.57339	4.15924	4.15924	4.77991	6.0935	chr1	9352939	9429591	ENSG00000171621	SPSB1	+	protein_coding	80176	SSB-1|SSB1	MIM:611657|HGNC:HGNC:30628|Ensembl:ENSG00000171621|HPRD:18106|Vega:OTTHUMG00000001279	1	1p36.22	splA/ryanodine receptor domain and SOCS box containing 1		GO:0005737(cytoplasm)	GO:0005515(protein binding)	GO:0035556(intracellular signal transduction)//GO:0016567(protein ubiquitination)
chr1	5807584	15224417	chr1:5807584-15224417	9416833	0.367733	5.35506	0.0134275	0.90775	0.972217	up	0	13	0	0	1	5	4.15924	6.57339	4.15924	4.15924	4.77991	6.0935	chr1	9599541	9645237	ENSG00000171612	SLC25A33	+	protein_coding	84275	BMSC-MCP|PNC1	MIM:610816|HGNC:HGNC:29681|HPRD:14631	1	1p36.22	solute carrier family 25 member 33		GO:0005743(mitochondrial inner membrane)//GO:0016021(integral component of membrane)//GO:0031966(mitochondrial membrane)	GO:0003735(structural constituent of ribosome)//GO:0015218(pyrimidine nucleotide transmembrane transporter activity)	GO:0034551(mitochondrial respiratory chain complex III assembly)//GO:0008284(positive regulation of cell proliferation)//GO:0006864(pyrimidine nucleotide transport)//GO:0006390(transcription from mitochondrial promoter)//GO:0006264(mitochondrial DNA replication)//GO:0030307(positive regulation of cell growth)//GO:1990519(mitochondrial pyrimidine nucleotide import)//GO:0006412(translation)//GO:000…
chr1	5807584	15224417	chr1:5807584-15224417	9416833	0.367733	5.35506	0.0134275	0.90775	0.972217	up	0	13	0	0	1	5	4.15924	6.57339	4.15924	4.15924	4.77991	6.0935	chr1	9648932	9674935	ENSG00000188807	TMEM201	+	protein_coding	199953	NET5	HGNC:HGNC:33719|Ensembl:ENSG00000188807|HPRD:17991|Vega:OTTHUMG00000057457	1	1p36.22	transmembrane protein 201		GO:0016021(integral component of membrane)//GO:0005637(nuclear inner membrane)	GO:0051015(actin filament binding)//GO:0005521(lamin binding)	GO:0010761(fibroblast migration)//GO:0007097(nuclear migration)
chr1	5807584	15224417	chr1:5807584-15224417	9416833	0.367733	5.35506	0.0134275	0.90775	0.972217	up	0	13	0	0	1	5	4.15924	6.57339	4.15924	4.15924	4.77991	6.0935	chr1	9711790	9789172	ENSG00000171608	PIK3CD	+	protein_coding	5293	APDS|IMD14|P110DELTA|PI3K|p110D	MIM:602839|HGNC:HGNC:8977|Ensembl:ENSG00000171608|Vega:OTTHUMG00000001450	1	1p36.2	phosphatidylinositol-4,5-bisphosphate 3-kinase catalytic subunit delta	hsa00562(Inositol phosphate metabolism)//hsa04012(ErbB signaling pathway)//hsa04014(Ras signaling pathway)//hsa04015(Rap1 signaling pathway)//hsa04022(cGMP-PKG signaling pathway)//hsa04024(cAMP signaling pathway)//hsa04062(Chemokine signaling pathway)//hsa04066(HIF-1 signaling pathway)//hsa04068(FoxO signaling pathway)//hsa04070(Phosphatidylinositol signaling system)//hsa04071(Sphingolipid signal…	GO:0005622(intracellular)//GO:0005886(plasma membrane)//GO:0042629(mast cell granule)//GO:0005942(phosphatidylinositol 3-kinase complex)//GO:0005829(cytosol)	GO:0035004(phosphatidylinositol 3-kinase activity)//GO:0035005(1-phosphatidylinositol-4-phosphate 3-kinase activity)//GO:0005524(ATP binding)//GO:0046934(phosphatidylinositol-4,5-bisphosphate 3-kinase activity)//GO:0016773(phosphotransferase activity, alcohol group as acceptor)//GO:0016301(kinase activity)//GO:0016303(1-phosphatidylinositol-3-kinase activity)//GO:0005515(protein binding)	GO:0006644(phospholipid metabolic process)//GO:0002551(mast cell chemotaxis)//GO:0030168(platelet activation)//GO:0001782(B cell homeostasis)//GO:0030217(T cell differentiation)//GO:0042110(T cell activation)//GO:0060374(mast cell differentiation)//GO:0046854(phosphatidylinositol phosphorylation)//GO:0048011(neurotrophin TRK receptor signaling pathway)//GO:0035754(B cell chemotaxis)//GO:0014065(p…
chr1	5807584	15224417	chr1:5807584-15224417	9416833	0.367733	5.35506	0.0134275	0.90775	0.972217	up	0	13	0	0	1	5	4.15924	6.57339	4.15924	4.15924	4.77991	6.0935	chr1	9982173	10003465	ENSG00000162441	LZIC	-	protein_coding	84328	-	MIM:610458|HGNC:HGNC:17497|Ensembl:ENSG00000162441|HPRD:14340|Vega:OTTHUMG00000001804	1	1p36.22	leucine zipper and CTNNBIP1 domain containing			GO:0008013(beta-catenin binding)	GO:0010212(response to ionizing radiation)
chr1	5807584	15224417	chr1:5807584-15224417	9416833	0.367733	5.35506	0.0134275	0.90775	0.972217	up	0	13	0	0	1	5	4.15924	6.57339	4.15924	4.15924	4.77991	6.0935	chr1	10003486	10045559	ENSG00000173614	NMNAT1	+	protein_coding	64802	LCA9|NMNAT|PNAT1	MIM:608700|HGNC:HGNC:17877|Ensembl:ENSG00000173614|HPRD:16369|Vega:OTTHUMG00000001799	1	1p36.22	nicotinamide nucleotide adenylyltransferase 1	hsa00760(Nicotinate and nicotinamide metabolism)//	GO:0005654(nucleoplasm)//GO:0005634(nucleus)	GO:0004515(nicotinate-nucleotide adenylyltransferase activity)//GO:0005524(ATP binding)//GO:0005515(protein binding)//GO:0000309(nicotinamide-nucleotide adenylyltransferase activity)//GO:0016779(nucleotidyltransferase activity)	GO:0044281(small molecule metabolic process)//GO:0009435(NAD biosynthetic process)//GO:0034628('de novo' NAD biosynthetic process from aspartate)//GO:0019674(NAD metabolic process)//GO:0006767(water-soluble vitamin metabolic process)//GO:0006766(vitamin metabolic process)
chr1	5807584	15224417	chr1:5807584-15224417	9416833	0.367733	5.35506	0.0134275	0.90775	0.972217	up	0	13	0	0	1	5	4.15924	6.57339	4.15924	4.15924	4.77991	6.0935	chr1	10057264	10076078	ENSG00000162444	RBP7	+	protein_coding	116362	CRBP4|CRBPIV	MIM:608604|HGNC:HGNC:30316|Ensembl:ENSG00000162444|HPRD:16355|Vega:OTTHUMG00000001798	1	1p36.22	retinol binding protein 7		GO:0005737(cytoplasm)	GO:0008289(lipid binding)//GO:0019841(retinol binding)//GO:0005515(protein binding)//GO:0005215(transporter activity)//GO:0016918(retinal binding)	GO:0006810(transport)
chr1	5807584	15224417	chr1:5807584-15224417	9416833	0.367733	5.35506	0.0134275	0.90775	0.972217	up	0	13	0	0	1	5	4.15924	6.57339	4.15924	4.15924	4.77991	6.0935	chr1	10458649	10480201	ENSG00000142657	PGD	+	protein_coding	5226	6PGD	MIM:172200|HGNC:HGNC:8891|Ensembl:ENSG00000142657|HPRD:01391|Vega:OTTHUMG00000001905	1	1p36.22	phosphogluconate dehydrogenase	hsa00030(Pentose phosphate pathway)//hsa00480(Glutathione metabolism)//	GO:0005634(nucleus)//GO:0070062(extracellular exosome)//GO:0005829(cytosol)	GO:0004616(phosphogluconate dehydrogenase (decarboxylating) activity)	GO:0055114(oxidation-reduction process)//GO:0044281(small molecule metabolic process)//GO:0009051(pentose-phosphate shunt, oxidative branch)//GO:0019521(D-gluconate metabolic process)//GO:0019322(pentose biosynthetic process)//GO:0006098(pentose-phosphate shunt)//GO:0005975(carbohydrate metabolic process)
chr1	5807584	15224417	chr1:5807584-15224417	9416833	0.367733	5.35506	0.0134275	0.90775	0.972217	up	0	13	0	0	1	5	4.15924	6.57339	4.15924	4.15924	4.77991	6.0935	chr1	10490159	10512210	ENSG00000175279	APITD1	+	protein_coding	378708	CENP-S|CENPS|FAAP16|MHF1	MIM:609130|HGNC:HGNC:23163|Vega:OTTHUMG00000059085	1	1p36.22	apoptosis-inducing, TAF9-like domain 1	hsa03460(Fanconi anemia pathway)	GO:0071821(FANCM-MHF complex)//GO:0005654(nucleoplasm)//GO:0043240(Fanconi anaemia nuclear complex)//GO:0000777(condensed chromosome kinetochore)//GO:0005829(cytosol)	GO:0046982(protein heterodimerization activity)//GO:0003682(chromatin binding)//GO:0005515(protein binding)//GO:0003677(DNA binding)//GO:0003690(double-stranded DNA binding)	GO:0036297(interstrand cross-link repair)//GO:0007067(mitotic nuclear division)//GO:0006974(cellular response to DNA damage stimulus)//GO:0031398(positive regulation of protein ubiquitination)//GO:0034080(CENP-A containing nucleosome assembly)//GO:0051301(cell division)//GO:0000278(mitotic cell cycle)//GO:0007264(small GTPase mediated signal transduction)//GO:0031297(replication fork processing)/…
chr1	5807584	15224417	chr1:5807584-15224417	9416833	0.367733	5.35506	0.0134275	0.90775	0.972217	up	0	13	0	0	1	5	4.15924	6.57339	4.15924	4.15924	4.77991	6.0935	chr1	10490159	10512210	ENSG00000251503	APITD1-CORT	+	protein_coding	100526739	-	HGNC:HGNC:38843|Ensembl:ENSG00000175279|Ensembl:ENSG00000251503|Vega:OTTHUMG00000162436	1	1p	APITD1-CORT readthrough		GO:0005576(extracellular region)	GO:0046982(protein heterodimerization activity)//GO:0005179(hormone activity)
chr1	5807584	15224417	chr1:5807584-15224417	9416833	0.367733	5.35506	0.0134275	0.90775	0.972217	up	0	13	0	0	1	5	4.15924	6.57339	4.15924	4.15924	4.77991	6.0935	chr1	10516579	10532583	ENSG00000160049	DFFA	-	protein_coding	1676	DFF-45|DFF1|ICAD	MIM:601882|HGNC:HGNC:2772|HPRD:03531	1	1p36.3-p36.2	DNA fragmentation factor subunit alpha	hsa04210(Apoptosis)	GO:0000790(nuclear chromatin)//GO:0005811(lipid particle)//GO:0005829(cytosol)//GO:0005654(nucleoplasm)//GO:0005622(intracellular)//GO:0005634(nucleus)//GO:0005737(cytoplasm)	GO:0005515(protein binding)	GO:0006921(cellular component disassembly involved in execution phase of apoptosis)//GO:0006309(apoptotic DNA fragmentation)//GO:0043065(positive regulation of apoptotic process)//GO:0070242(thymocyte apoptotic process)//GO:0012501(programmed cell death)//GO:1902511(negative regulation of apoptotic DNA fragmentation)//GO:1900118(negative regulation of execution phase of apoptosis)//GO:0006915(apo…
chr1	5807584	15224417	chr1:5807584-15224417	9416833	0.367733	5.35506	0.0134275	0.90775	0.972217	up	0	13	0	0	1	5	4.15924	6.57339	4.15924	4.15924	4.77991	6.0935	chr1	11072414	11085796	ENSG00000120948	TARDBP	+	protein_coding	23435	ALS10|TDP-43	MIM:605078|HGNC:HGNC:11571|HPRD:05466	1	1p36.22	TAR DNA binding protein		GO:0005726(perichromatin fibrils)//GO:0035061(interchromatin granule)//GO:0016607(nuclear speck)//GO:0005654(nucleoplasm)//GO:0005634(nucleus)//GO:0005737(cytoplasm)	GO:0003676(nucleic acid binding)//GO:0003700(transcription factor activity, sequence-specific DNA binding)//GO:0003723(RNA binding)//GO:0042802(identical protein binding)//GO:0003730(mRNA 3'-UTR binding)//GO:0000166(nucleotide binding)//GO:0001205(transcriptional activator activity, RNA polymerase II distal enhancer sequence-specific binding)//GO:0044822(poly(A) RNA binding)//GO:0005515(protein b…	GO:0010629(negative regulation of gene expression)//GO:0008380(RNA splicing)//GO:0032024(positive regulation of insulin secretion)//GO:0071765(nuclear inner membrane organization)//GO:0030264(nuclear fragmentation involved in apoptotic nuclear change)//GO:0001933(negative regulation of protein phosphorylation)//GO:0006366(transcription from RNA polymerase II promoter)//GO:0045944(positive regulat…
chr1	5807584	15224417	chr1:5807584-15224417	9416833	0.367733	5.35506	0.0134275	0.90775	0.972217	up	0	13	0	0	1	5	4.15924	6.57339	4.15924	4.15924	4.77991	6.0935	chr1	11086580	11107290	ENSG00000009724	MASP2	-	protein_coding	10747	MAP19|MASP-2|MASP1P1|sMAP	MIM:605102|HGNC:HGNC:6902|Ensembl:ENSG00000009724|HPRD:05484|Vega:OTTHUMG00000002121	1	1p36.3-p36.2	mannan-binding lectin serine peptidase 2	hsa04610(Complement and coagulation cascades)//hsa05150(Staphylococcus aureus infection)	GO:0070062(extracellular exosome)//GO:0005576(extracellular region)	GO:0001855(complement component C4b binding)//GO:0048306(calcium-dependent protein binding)//GO:0008233(peptidase activity)//GO:0004252(serine-type endopeptidase activity)//GO:0005515(protein binding)//GO:0005509(calcium ion binding)	GO:0006508(proteolysis)//GO:0045087(innate immune response)//GO:0006958(complement activation, classical pathway)//GO:0006956(complement activation)//GO:0001867(complement activation, lectin pathway)
chr1	5807584	15224417	chr1:5807584-15224417	9416833	0.367733	5.35506	0.0134275	0.90775	0.972217	up	0	13	0	0	1	5	4.15924	6.57339	4.15924	4.15924	4.77991	6.0935	chr1	11249398	11256038	ENSG00000171819	ANGPTL7	+	protein_coding	10218	AngX|CDT6|dJ647M16.1	HGNC:HGNC:24078|Ensembl:ENSG00000171819|HPRD:10818|Vega:OTTHUMG00000002002	1	1p36	angiopoietin like 7		GO:0005576(extracellular region)		GO:0006979(response to oxidative stress)
chr1	5807584	15224417	chr1:5807584-15224417	9416833	0.367733	5.35506	0.0134275	0.90775	0.972217	up	0	13	0	0	1	5	4.15924	6.57339	4.15924	4.15924	4.77991	6.0935	chr1	11333263	11356106	ENSG00000120942	UBIAD1	+	protein_coding	29914	SCCD|TERE1	MIM:611632|HGNC:HGNC:30791|Ensembl:ENSG00000120942|HPRD:15487|Vega:OTTHUMG00000002075	1	1p36.22	UbiA prenyltransferase domain containing 1		GO:0016021(integral component of membrane)//GO:0016020(membrane)//GO:0005789(endoplasmic reticulum membrane)//GO:0030173(integral component of Golgi membrane)//GO:0005783(endoplasmic reticulum)//GO:0031966(mitochondrial membrane)//GO:0005634(nucleus)//GO:0005737(cytoplasm)	GO:0005515(protein binding)//GO:0004659(prenyltransferase activity)//GO:0016209(antioxidant activity)	GO:0008152(metabolic process)//GO:0044281(small molecule metabolic process)//GO:0006775(fat-soluble vitamin metabolic process)//GO:0009234(menaquinone biosynthetic process)//GO:0042371(vitamin K biosynthetic process)//GO:0098869(cellular oxidant detoxification)//GO:0006744(ubiquinone biosynthetic process)//GO:0006766(vitamin metabolic process)//GO:0042373(vitamin K metabolic process)
chr1	5807584	15224417	chr1:5807584-15224417	9416833	0.367733	5.35506	0.0134275	0.90775	0.972217	up	0	13	0	0	1	5	4.15924	6.57339	4.15924	4.15924	4.77991	6.0935	chr1	11539223	11597641	ENSG00000204624	PTCHD2	+	protein_coding
chr1	5807584	15224417	chr1:5807584-15224417	9416833	0.367733	5.35506	0.0134275	0.90775	0.972217	up	0	13	0	0	1	5	4.15924	6.57339	4.15924	4.15924	4.77991	6.0935	chr1	11708424	11715842	ENSG00000116661	FBXO2	-	protein_coding	26232	FBG1|FBX2|Fbs1|NFB42|OCP1	MIM:607112|HGNC:HGNC:13581|Ensembl:ENSG00000116661|HPRD:06171|Vega:OTTHUMG00000002072	1	1p36.22	F-box protein 2	hsa04120(Ubiquitin mediated proteolysis)//hsa04141(Protein processing in endoplasmic reticulum)	GO:0070062(extracellular exosome)//GO:0019005(SCF ubiquitin ligase complex)//GO:0005783(endoplasmic reticulum)//GO:0005829(cytosol)//GO:0031090(organelle membrane)//GO:0043197(dendritic spine)	GO:0005515(protein binding)//GO:0004842(ubiquitin-protein transferase activity)//GO:0030246(carbohydrate binding)//GO:0001540(beta-amyloid binding)//GO:0001948(glycoprotein binding)	GO:0031146(SCF-dependent proteasomal ubiquitin-dependent protein catabolic process)//GO:0016567(protein ubiquitination)//GO:0008285(negative regulation of cell proliferation)//GO:0030433(ER-associated ubiquitin-dependent protein catabolic process)//GO:0006508(proteolysis)//GO:0006464(cellular protein modification process)//GO:0031396(regulation of protein ubiquitination)//GO:0006516(glycoprotein …
chr1	5807584	15224417	chr1:5807584-15224417	9416833	0.367733	5.35506	0.0134275	0.90775	0.972217	up	0	13	0	0	1	5	4.15924	6.57339	4.15924	4.15924	4.77991	6.0935	chr1	11714432	11723384	ENSG00000132879	FBXO44	+	protein_coding	93611	FBG3|FBX30|FBX6A|Fbx44|Fbxo6a	MIM:609111|HGNC:HGNC:24847|Ensembl:ENSG00000132879|HPRD:16445|Vega:OTTHUMG00000002071	1	1p36.22	F-box protein 44		GO:0019005(SCF ubiquitin ligase complex)	GO:0005515(protein binding)
chr1	5807584	15224417	chr1:5807584-15224417	9416833	0.367733	5.35506	0.0134275	0.90775	0.972217	up	0	13	0	0	1	5	4.15924	6.57339	4.15924	4.15924	4.77991	6.0935	chr1	11724181	11734411	ENSG00000116663	FBXO6	+	protein_coding	26270	FBG2|FBS2|FBX6|Fbx6b	MIM:605647|HGNC:HGNC:13585|Ensembl:ENSG00000116663|HPRD:07291|Vega:OTTHUMG00000002229	1	1p36.22	F-box protein 6	hsa04141(Protein processing in endoplasmic reticulum)	GO:0044322(endoplasmic reticulum quality control compartment)//GO:0005737(cytoplasm)//GO:0019005(SCF ubiquitin ligase complex)	GO:0030246(carbohydrate binding)//GO:0005515(protein binding)//GO:0001948(glycoprotein binding)//GO:0061630(ubiquitin protein ligase activity)	GO:0016567(protein ubiquitination)//GO:0006986(response to unfolded protein)//GO:0031146(SCF-dependent proteasomal ubiquitin-dependent protein catabolic process)//GO:0030433(ER-associated ubiquitin-dependent protein catabolic process)//GO:0006508(proteolysis)//GO:0000077(DNA damage checkpoint)//GO:0006281(DNA repair)//GO:0006516(glycoprotein catabolic process)
chr1	5807584	15224417	chr1:5807584-15224417	9416833	0.367733	5.35506	0.0134275	0.90775	0.972217	up	0	13	0	0	1	5	4.15924	6.57339	4.15924	4.15924	4.77991	6.0935	chr1	11734537	11751707	ENSG00000116670	MAD2L2	-	protein_coding	10459	MAD2B|POLZ2|REV7	MIM:604094|HGNC:HGNC:6764|Ensembl:ENSG00000116670|HPRD:07246|Vega:OTTHUMG00000002231	1	1p36	MAD2 mitotic arrest deficient-like 2 (yeast)	hsa04110(Cell cycle)//hsa04114(Oocyte meiosis)//hsa04914(Progesterone-mediated oocyte maturation)//hsa05100(Bacterial invasion of epithelial cells)//hsa05131(Shigellosis)	GO:0016035(zeta DNA polymerase complex)//GO:0005819(spindle)//GO:0005680(anaphase-promoting complex)//GO:0005654(nucleoplasm)//GO:0005634(nucleus)//GO:0005737(cytoplasm)	GO:0005515(protein binding)//GO:0001102(RNA polymerase II activating transcription factor binding)//GO:0008432(JUN kinase binding)	GO:0010719(negative regulation of epithelial to mesenchymal transition)//GO:0007015(actin filament organization)//GO:0042177(negative regulation of protein catabolic process)//GO:0000122(negative regulation of transcription from RNA polymerase II promoter)//GO:0045893(positive regulation of transcription, DNA-templated)//GO:0042276(error-prone translesion synthesis)//GO:0090090(negative regulatio…
chr1	5807584	15224417	chr1:5807584-15224417	9416833	0.367733	5.35506	0.0134275	0.90775	0.972217	up	0	13	0	0	1	5	4.15924	6.57339	4.15924	4.15924	4.77991	6.0935	chr1	11751786	11785914	ENSG00000162490	DRAXIN	+	protein_coding	374946	AGPA3119|C1orf187|UNQ3119|neucrin	MIM:612682|HGNC:HGNC:25054|HPRD:11844	1	1p36.22	dorsal inhibitory axon guidance protein		GO:0005576(extracellular region)	GO:0005515(protein binding)	GO:0007411(axon guidance)//GO:0030517(negative regulation of axon extension)//GO:0021516(dorsal spinal cord development)//GO:0090090(negative regulation of canonical Wnt signaling pathway)//GO:0043524(negative regulation of neuron apoptotic process)//GO:0016055(Wnt signaling pathway)//GO:0030900(forebrain development)//GO:0021528(commissural neuron differentiation in spinal cord)
chr1	5807584	15224417	chr1:5807584-15224417	9416833	0.367733	5.35506	0.0134275	0.90775	0.972217	up	0	13	0	0	1	5	4.15924	6.57339	4.15924	4.15924	4.77991	6.0935	chr1	11821844	11849642	ENSG00000215910	C1orf167	+	protein_coding	284498	-	HGNC:HGNC:25262	1	1p36.22	chromosome 1 open reading frame 167
chr1	5807584	15224417	chr1:5807584-15224417	9416833	0.367733	5.35506	0.0134275	0.90775	0.972217	up	0	13	0	0	1	5	4.15924	6.57339	4.15924	4.15924	4.77991	6.0935	chr1	11845780	11866977	ENSG00000177000	MTHFR	-	protein_coding	4524	-	MIM:607093|HGNC:HGNC:7436|Ensembl:ENSG00000177000|HPRD:06158|Vega:OTTHUMG00000002277	1	1p36.3	methylenetetrahydrofolate reductase (NAD(P)H)	hsa00670(One carbon pool by folate)//	GO:0043005(neuron projection)//GO:0005829(cytosol)	GO:0050661(NADP binding)//GO:0004489(methylenetetrahydrofolate reductase (NAD(P)H) activity)//GO:0050660(flavin adenine dinucleotide binding)//GO:0072341(modified amino acid binding)//GO:0032403(protein complex binding)	GO:0055114(oxidation-reduction process)//GO:0009086(methionine biosynthetic process)//GO:0033274(response to vitamin B2)//GO:0042493(response to drug)//GO:0070829(heterochromatin maintenance)//GO:0001666(response to hypoxia)//GO:0006555(methionine metabolic process)//GO:0031060(regulation of histone methylation)//GO:0046500(S-adenosylmethionine metabolic process)//GO:0008015(blood circulation)//G…
chr1	5807584	15224417	chr1:5807584-15224417	9416833	0.367733	5.35506	0.0134275	0.90775	0.972217	up	0	13	0	0	1	5	4.15924	6.57339	4.15924	4.15924	4.77991	6.0935	chr1	11866207	11903201	ENSG00000011021	CLCN6	+	protein_coding	1185	CLC-6	MIM:602726|HGNC:HGNC:2024|Ensembl:ENSG00000011021|HPRD:04102|Vega:OTTHUMG00000002299	1	1p36	chloride voltage-gated channel 6		GO:0005765(lysosomal membrane)//GO:0010008(endosome membrane)//GO:0016021(integral component of membrane)	GO:0005524(ATP binding)//GO:0005247(voltage-gated chloride channel activity)//GO:0015297(antiporter activity)	GO:0006821(chloride transport)//GO:0006884(cell volume homeostasis)//GO:0009612(response to mechanical stimulus)//GO:0055085(transmembrane transport)//GO:1903959(regulation of anion transmembrane transport)//GO:0007165(signal transduction)//GO:0034220(ion transmembrane transport)
chr1	5807584	15224417	chr1:5807584-15224417	9416833	0.367733	5.35506	0.0134275	0.90775	0.972217	up	0	13	0	0	1	5	4.15924	6.57339	4.15924	4.15924	4.77991	6.0935	chr1	11994262	12035595	ENSG00000083444	PLOD1	+	protein_coding	5351	EDS6|LH|LH1|LLH|PLOD	MIM:153454|HGNC:HGNC:9081|Ensembl:ENSG00000083444|HPRD:01086|Vega:OTTHUMG00000002393	1	1p36.22	procollagen-lysine, 2-oxoglutarate 5-dioxygenase 1	hsa00310(Lysine degradation)	GO:0030867(rough endoplasmic reticulum membrane)//GO:0070062(extracellular exosome)//GO:0005789(endoplasmic reticulum membrane)	GO:0008475(procollagen-lysine 5-dioxygenase activity)//GO:0031418(L-ascorbic acid binding)//GO:0042277(peptide binding)//GO:0008198(ferrous iron binding)//GO:0042803(protein homodimerization activity)	GO:0055114(oxidation-reduction process)//GO:0017185(peptidyl-lysine hydroxylation)//GO:0030198(extracellular matrix organization)//GO:0001666(response to hypoxia)//GO:0046947(hydroxylysine biosynthetic process)//GO:0006464(cellular protein modification process)//GO:0008544(epidermis development)//GO:0032870(cellular response to hormone stimulus)
chr1	5807584	15224417	chr1:5807584-15224417	9416833	0.367733	5.35506	0.0134275	0.90775	0.972217	up	0	13	0	0	1	5	4.15924	6.57339	4.15924	4.15924	4.77991	6.0935	chr1	12079523	12092102	ENSG00000116691	MIIP	+	protein_coding	60672	IIP45	MIM:608772|HGNC:HGNC:25715|Ensembl:ENSG00000116691|HPRD:07768|Vega:OTTHUMG00000002439	1	1p36.22	migration and invasion inhibitory protein			GO:0005515(protein binding)	GO:0010972(negative regulation of G2/M transition of mitotic cell cycle)//GO:0030336(negative regulation of cell migration)
chr1	5807584	15224417	chr1:5807584-15224417	9416833	0.367733	5.35506	0.0134275	0.90775	0.972217	up	0	13	0	0	1	5	4.15924	6.57339	4.15924	4.15924	4.77991	6.0935	chr1	12227060	12269285	ENSG00000028137	TNFRSF1B	+	protein_coding	7133	CD120b|TBPII|TNF-R-II|TNF-R75|TNFBR|TNFR1B|TNFR2|TNFR80|p75|p75TNFR	MIM:191191|HGNC:HGNC:11917|Ensembl:ENSG00000028137|HPRD:01862|Vega:OTTHUMG00000001829	1	1p36.22	tumor necrosis factor receptor superfamily member 1B	hsa04060(Cytokine-cytokine receptor interaction)//hsa04668(TNF signaling pathway)//hsa04920(Adipocytokine signaling pathway)//hsa05014(Amyotrophic lateral sclerosis (ALS))	GO:0005886(plasma membrane)//GO:0005887(integral component of plasma membrane)//GO:0005576(extracellular region)//GO:0048471(perinuclear region of cytoplasm)//GO:0043196(varicosity)//GO:0045121(membrane raft)//GO:0005634(nucleus)//GO:0043025(neuronal cell body)	GO:0005515(protein binding)//GO:0005031(tumor necrosis factor-activated receptor activity)//GO:0031625(ubiquitin protein ligase binding)	GO:0071363(cellular response to growth factor stimulus)//GO:0007568(aging)//GO:0050728(negative regulation of inflammatory response)//GO:0008630(intrinsic apoptotic signaling pathway in response to DNA damage)//GO:0097191(extrinsic apoptotic signaling pathway)//GO:0042127(regulation of cell proliferation)//GO:0051044(positive regulation of membrane protein ectodomain proteolysis)//GO:0006954(infl…
chr1	5807584	15224417	chr1:5807584-15224417	9416833	0.367733	5.35506	0.0134275	0.90775	0.972217	up	0	13	0	0	1	5	4.15924	6.57339	4.15924	4.15924	4.77991	6.0935	chr1	12627939	12677737	ENSG00000162496	DHRS3	-	protein_coding	9249	DD83.1|RDH17|Rsdr1|SDR1|SDR16C1|retSDR1	MIM:612830|HGNC:HGNC:17693|Ensembl:ENSG00000162496|HPRD:09915|Vega:OTTHUMG00000001885	1	1p36.1	dehydrogenase/reductase (SDR family) member 3	hsa00830(Retinol metabolism)//	GO:0016021(integral component of membrane)//GO:0005789(endoplasmic reticulum membrane)//GO:0042622(photoreceptor outer segment membrane)	GO:0000166(nucleotide binding)//GO:0052650(NADP-retinol dehydrogenase activity)//GO:0016491(oxidoreductase activity)//GO:0009055(electron carrier activity)//GO:0004745(retinol dehydrogenase activity)	GO:0055114(oxidation-reduction process)//GO:0030278(regulation of ossification)//GO:0060021(palate development)//GO:0003151(outflow tract morphogenesis)//GO:0060411(cardiac septum morphogenesis)//GO:0042572(retinol metabolic process)//GO:0048387(negative regulation of retinoic acid receptor signaling pathway)//GO:0007601(visual perception)//GO:0060349(bone morphogenesis)//GO:0007603(phototransduc…
chr1	5807584	15224417	chr1:5807584-15224417	9416833	0.367733	5.35506	0.0134275	0.90775	0.972217	up	0	13	0	0	1	5	4.15924	6.57339	4.15924	4.15924	4.77991	6.0935	chr1	12776118	12788726	ENSG00000188984	AADACL3	+	protein_coding	126767	-	HGNC:HGNC:32037|Ensembl:ENSG00000188984|Vega:OTTHUMG00000001887	1	1p36.21	arylacetamide deacetylase-like 3			GO:0016787(hydrolase activity)	GO:0008152(metabolic process)
chr1	5807584	15224417	chr1:5807584-15224417	9416833	0.367733	5.35506	0.0134275	0.90775	0.972217	up	0	13	0	0	1	5	4.15924	6.57339	4.15924	4.15924	4.77991	6.0935	chr1	12806163	12823847	ENSG00000157330	C1orf158	+	protein_coding	93190	-	HGNC:HGNC:28567|HPRD:14604	1	1p36.21	chromosome 1 open reading frame 158
chr1	5807584	15224417	chr1:5807584-15224417	9416833	0.367733	5.35506	0.0134275	0.90775	0.972217	up	0	13	0	0	1	5	4.15924	6.57339	4.15924	4.15924	4.77991	6.0935	chr1	12939045	12946025	ENSG00000243073	PRAMEF4	-	protein_coding	400735	-	HGNC:HGNC:31971|Ensembl:ENSG00000243073|HPRD:17992|Vega:OTTHUMG00000001987	1	1p36.21	PRAME family member 4			GO:0042974(retinoic acid receptor binding)	GO:0045596(negative regulation of cell differentiation)//GO:0048387(negative regulation of retinoic acid receptor signaling pathway)//GO:0008284(positive regulation of cell proliferation)//GO:0045892(negative regulation of transcription, DNA-templated)//GO:0043066(negative regulation of apoptotic process)
chr1	5807584	15224417	chr1:5807584-15224417	9416833	0.367733	5.35506	0.0134275	0.90775	0.972217	up	0	13	0	0	1	5	4.15924	6.57339	4.15924	4.15924	4.77991	6.0935	chr1	13447414	13452656	ENSG00000204495	PRAMEF13	-	protein_coding	400736	-	HGNC:HGNC:13262|Vega:OTTHUMG00000008034	1	1p36.21	PRAME family member 13			GO:0042974(retinoic acid receptor binding)	GO:0045596(negative regulation of cell differentiation)//GO:0048387(negative regulation of retinoic acid receptor signaling pathway)//GO:0008284(positive regulation of cell proliferation)//GO:0045892(negative regulation of transcription, DNA-templated)//GO:0043066(negative regulation of apoptotic process)
chr1	5807584	15224417	chr1:5807584-15224417	9416833	0.367733	5.35506	0.0134275	0.90775	0.972217	up	0	13	0	0	1	5	4.15924	6.57339	4.15924	4.15924	4.77991	6.0935	chr1	13516066	13526943	ENSG00000204486	PRAMEF21	+	protein_coding
chr1	5807584	15224417	chr1:5807584-15224417	9416833	0.367733	5.35506	0.0134275	0.90775	0.972217	up	0	13	0	0	1	5	4.15924	6.57339	4.15924	4.15924	4.77991	6.0935	chr1	13641973	13648988	ENSG00000157358	PRAMEF15	+	protein_coding	653619	-	HGNC:HGNC:26764|Ensembl:ENSG00000157358|Ensembl:ENSG00000204501|Vega:OTTHUMG00000007921|Vega:OTTHUMG00000008035	1	1p36.21	PRAME family member 15			GO:0042974(retinoic acid receptor binding)	GO:0045596(negative regulation of cell differentiation)//GO:0048387(negative regulation of retinoic acid receptor signaling pathway)//GO:0008284(positive regulation of cell proliferation)//GO:0045892(negative regulation of transcription, DNA-templated)//GO:0043066(negative regulation of apoptotic process)
chr1	5807584	15224417	chr1:5807584-15224417	9416833	0.367733	5.35506	0.0134275	0.90775	0.972217	up	0	13	0	0	1	5	4.15924	6.57339	4.15924	4.15924	4.77991	6.0935	chr1	13694889	13698405	ENSG00000204480	PRAMEF19	-	protein_coding	645414	PRAMEF18	HGNC:HGNC:24908|Ensembl:ENSG00000204480|Vega:OTTHUMG00000002932|Vega:OTTHUMG00000007919	1	1p36.21	PRAME family member 19			GO:0042974(retinoic acid receptor binding)	GO:0045596(negative regulation of cell differentiation)//GO:0048387(negative regulation of retinoic acid receptor signaling pathway)//GO:0008284(positive regulation of cell proliferation)//GO:0045892(negative regulation of transcription, DNA-templated)//GO:0043066(negative regulation of apoptotic process)
chr1	5807584	15224417	chr1:5807584-15224417	9416833	0.367733	5.35506	0.0134275	0.90775	0.972217	up	0	13	0	0	1	5	4.15924	6.57339	4.15924	4.15924	4.77991	6.0935	chr1	13736907	13747803	ENSG00000204478	PRAMEF20	+	protein_coding	645425	PRAMEF21	HGNC:HGNC:25224|Ensembl:ENSG00000204478|Ensembl:ENSG00000204486|Vega:OTTHUMG00000007911	1	1p36.21	PRAME family member 20			GO:0042974(retinoic acid receptor binding)	GO:0045596(negative regulation of cell differentiation)//GO:0048387(negative regulation of retinoic acid receptor signaling pathway)//GO:0008284(positive regulation of cell proliferation)//GO:0045892(negative regulation of transcription, DNA-templated)//GO:0043066(negative regulation of apoptotic process)
chr1	5807584	15224417	chr1:5807584-15224417	9416833	0.367733	5.35506	0.0134275	0.90775	0.972217	up	0	13	0	0	1	5	4.15924	6.57339	4.15924	4.15924	4.77991	6.0935	chr1	13801445	13840543	ENSG00000162494	LRRC38	-	protein_coding	126755	-	MIM:615212|HGNC:HGNC:27005|Ensembl:ENSG00000162494|Vega:OTTHUMG00000007918	1	1p36.21	leucine rich repeat containing 38		GO:0005886(plasma membrane)//GO:0016021(integral component of membrane)		GO:0007409(axonogenesis)//GO:0006811(ion transport)
chr1	5807584	15224417	chr1:5807584-15224417	9416833	0.367733	5.35506	0.0134275	0.90775	0.972217	up	0	13	0	0	1	5	4.15924	6.57339	4.15924	4.15924	4.77991	6.0935	chr1	13909960	13944452	ENSG00000162493	PDPN	+	protein_coding	10630	AGGRUS|GP36|GP40|Gp38|HT1A-1|OTS8|PA2.26|T1A|T1A-2|T1A2|TI1A	MIM:608863|HGNC:HGNC:29602|Ensembl:ENSG00000162493|HPRD:16398|Vega:OTTHUMG00000007912	1	1p36.21	podoplanin		GO:0005886(plasma membrane)//GO:0005887(integral component of plasma membrane)//GO:0030027(lamellipodium)//GO:0009897(external side of plasma membrane)//GO:0030175(filopodium)//GO:0031258(lamellipodium membrane)//GO:0016021(integral component of membrane)//GO:0001726(ruffle)//GO:0031527(filopodium membrane)//GO:0031528(microvillus membrane)//GO:0032587(ruffle membrane)	GO:0005372(water transmembrane transporter activity)//GO:0008517(folic acid transporter activity)//GO:0015171(amino acid transmembrane transporter activity)//GO:0015250(water channel activity)	GO:0030168(platelet activation)//GO:0008360(regulation of cell shape)//GO:0000902(cell morphogenesis)//GO:0048870(cell motility)//GO:0007596(blood coagulation)//GO:0006833(water transport)//GO:0051272(positive regulation of cellular component movement)//GO:0008283(cell proliferation)//GO:0006865(amino acid transport)//GO:0006693(prostaglandin metabolic process)//GO:0001946(lymphangiogenesis)//GO:…
chr1	5807584	15224417	chr1:5807584-15224417	9416833	0.367733	5.35506	0.0134275	0.90775	0.972217	up	0	13	0	0	1	5	4.15924	6.57339	4.15924	4.15924	4.77991	6.0935	chr1	14026693	14151574	ENSG00000116731	PRDM2	+	protein_coding	7799	HUMHOXY1|KMT8|MTB-ZF|RIZ|RIZ1|RIZ2	MIM:601196|HGNC:HGNC:9347|Ensembl:ENSG00000116731|HPRD:03120|Vega:OTTHUMG00000007917	1	1p36.21	PR domain 2		GO:0005634(nucleus)	GO:0018024(histone-lysine N-methyltransferase activity)//GO:0008270(zinc ion binding)//GO:0003677(DNA binding)//GO:0003700(transcription factor activity, sequence-specific DNA binding)	GO:0034968(histone lysine methylation)//GO:0032355(response to estradiol)//GO:0006351(transcription, DNA-templated)//GO:0006355(regulation of transcription, DNA-templated)//GO:0008340(determination of adult lifespan)
chr1	5807584	15224417	chr1:5807584-15224417	9416833	0.367733	5.35506	0.0134275	0.90775	0.972217	up	0	13	0	0	1	5	4.15924	6.57339	4.15924	4.15924	4.77991	6.0935	chr1	5922871	6052533	ENSG00000131697	NPHP4	-	protein_coding	261734	POC10|SLSN4	MIM:607215|HGNC:HGNC:19104|Ensembl:ENSG00000131697|HPRD:06238|Vega:OTTHUMG00000000701	1	1p36	nephronophthisis 4		GO:0005923(bicellular tight junction)//GO:0097470(ribbon synapse)//GO:0016020(membrane)//GO:0005829(cytosol)//GO:0005813(centrosome)//GO:0097546(ciliary base)//GO:0032391(photoreceptor connecting cilium)//GO:0031513(nonmotile primary cilium)//GO:0035869(ciliary transition zone)//GO:0005856(cytoskeleton)//GO:0005911(cell-cell junction)	GO:0005198(structural molecule activity)//GO:0005515(protein binding)	GO:0035329(hippo signaling)//GO:0060041(retina development in camera-type eye)//GO:0007632(visual behavior)//GO:0030317(sperm motility)//GO:0090090(negative regulation of canonical Wnt signaling pathway)//GO:0035845(photoreceptor cell outer segment organization)//GO:0006996(organelle organization)//GO:0016337(single organismal cell-cell adhesion)//GO:0030036(actin cytoskeleton organization)//GO:0…
chr1	5807584	15224417	chr1:5807584-15224417	9416833	0.367733	5.35506	0.0134275	0.90775	0.972217	up	0	13	0	0	1	5	4.15924	6.57339	4.15924	4.15924	4.77991	6.0935	chr1	6051526	6161253	ENSG00000069424	KCNAB2	+	protein_coding	8514	AKR6A5|HKvbeta2|HKvbeta2.1|HKvbeta2.2|KCNA2B|KV-BETA-2	MIM:601142|HGNC:HGNC:6229|Ensembl:ENSG00000069424|HPRD:03090|Vega:OTTHUMG00000000795	1	1p36.3	potassium voltage-gated channel subfamily A regulatory beta subunit 2		GO:0043679(axon terminus)//GO:0044224(juxtaparanode region of axon)//GO:0005886(plasma membrane)//GO:0008076(voltage-gated potassium channel complex)//GO:0005874(microtubule)//GO:0016020(membrane)//GO:0016021(integral component of membrane)//GO:0005829(cytosol)//GO:0014069(postsynaptic density)//GO:1990031(pinceau fiber)//GO:0030054(cell junction)//GO:0031234(extrinsic component of cytoplasmic si…	GO:0015459(potassium channel regulator activity)//GO:0005249(voltage-gated potassium channel activity)//GO:0004033(aldo-keto reductase (NADP) activity)	GO:0055114(oxidation-reduction process)//GO:0071805(potassium ion transmembrane transport)//GO:0050905(neuromuscular process)//GO:0007268(synaptic transmission)//GO:0002244(hematopoietic progenitor cell differentiation)//GO:2000008(regulation of protein localization to cell surface)//GO:0070995(NADPH oxidation)//GO:1901379(regulation of potassium ion transmembrane transport)
chr1	5807584	15224417	chr1:5807584-15224417	9416833	0.367733	5.35506	0.0134275	0.90775	0.972217	up	0	13	0	0	1	5	4.15924	6.57339	4.15924	4.15924	4.77991	6.0935	chr1	6324329	6454451	ENSG00000097021	ACOT7	-	protein_coding	11332	ACH1|ACT|BACH|CTE-II|LACH|LACH1|hBACH	MIM:602587|HGNC:HGNC:24157|Ensembl:ENSG00000097021|HPRD:12517|Vega:OTTHUMG00000001295	1	1p36	acyl-CoA thioesterase 7	hsa00062(Fatty acid elongation)//hsa01040(Biosynthesis of unsaturated fatty acids)	GO:0070062(extracellular exosome)//GO:0043005(neuron projection)//GO:0005829(cytosol)//GO:0005739(mitochondrion)//GO:0005654(nucleoplasm)//GO:0044297(cell body)//GO:0005737(cytoplasm)	GO:0016290(palmitoyl-CoA hydrolase activity)//GO:0042803(protein homodimerization activity)//GO:0052689(carboxylic ester hydrolase activity)//GO:0000062(fatty-acyl-CoA binding)//GO:0036042(long-chain fatty acyl-CoA binding)//GO:0005515(protein binding)	GO:0044255(cellular lipid metabolic process)//GO:0044281(small molecule metabolic process)//GO:0035338(long-chain fatty-acyl-CoA biosynthetic process)//GO:0019432(triglyceride biosynthetic process)//GO:1900535(palmitic acid biosynthetic process)//GO:0009062(fatty acid catabolic process)//GO:0036114(medium-chain fatty-acyl-CoA catabolic process)//GO:0036116(long-chain fatty-acyl-CoA catabolic proc…
chr1	5807584	15224417	chr1:5807584-15224417	9416833	0.367733	5.35506	0.0134275	0.90775	0.972217	up	0	13	0	0	1	5	4.15924	6.57339	4.15924	4.15924	4.77991	6.0935	chr1	6526152	6580121	ENSG00000171680	PLEKHG5	-	protein_coding	57449	CMTRIC|DSMA4|GEF720|Syx|Tech	MIM:611101|HGNC:HGNC:29105|Ensembl:ENSG00000171680|HPRD:11104|Vega:OTTHUMG00000000905	1	1p36.31	pleckstrin homology and RhoGEF domain containing G5	hsa05200(Pathways in cancer)	GO:0030139(endocytic vesicle)//GO:0005886(plasma membrane)//GO:0030027(lamellipodium)//GO:0048471(perinuclear region of cytoplasm)//GO:0005829(cytosol)//GO:0005737(cytoplasm)//GO:0005911(cell-cell junction)	GO:0005089(Rho guanyl-nucleotide exchange factor activity)//GO:0004871(signal transducer activity)	GO:0043123(positive regulation of I-kappaB kinase/NF-kappaB signaling)//GO:0043065(positive regulation of apoptotic process)//GO:0007264(small GTPase mediated signal transduction)//GO:0043547(positive regulation of GTPase activity)//GO:0048011(neurotrophin TRK receptor signaling pathway)//GO:0035023(regulation of Rho protein signal transduction)//GO:0035767(endothelial cell chemotaxis)//GO:009719…
chr1	5807584	15224417	chr1:5807584-15224417	9416833	0.367733	5.35506	0.0134275	0.90775	0.972217	up	0	13	0	0	1	5	4.15924	6.57339	4.15924	4.15924	4.77991	6.0935	chr1	7844380	7905237	ENSG00000049246	PER3	+	protein_coding	8863	GIG13	MIM:603427|HGNC:HGNC:8847|Ensembl:ENSG00000049246|HPRD:09138|Vega:OTTHUMG00000001216	1	1p36.23	period circadian clock 3	hsa04710(Circadian rhythm)//hsa04713(Circadian entrainment)//hsa05168(Herpes simplex infection)	GO:0005634(nucleus)//GO:0005737(cytoplasm)	GO:0019900(kinase binding)//GO:0005515(protein binding)//GO:0031625(ubiquitin protein ligase binding)	GO:0006351(transcription, DNA-templated)//GO:0032922(circadian regulation of gene expression)//GO:0000122(negative regulation of transcription from RNA polymerase II promoter)//GO:0045187(regulation of circadian sleep/wake cycle, sleep)
chr1	5807584	15224417	chr1:5807584-15224417	9416833	0.367733	5.35506	0.0134275	0.90775	0.972217	up	0	13	0	0	1	5	4.15924	6.57339	4.15924	4.15924	4.77991	6.0935	chr1	7979907	8000926	ENSG00000049249	TNFRSF9	-	protein_coding	3604	4-1BB|CD137|CDw137|ILA	MIM:602250|HGNC:HGNC:11924|Ensembl:ENSG00000049249|HPRD:03767	1	1p36	tumor necrosis factor receptor superfamily member 9	hsa04060(Cytokine-cytokine receptor interaction)	GO:0009897(external side of plasma membrane)//GO:0016021(integral component of membrane)//GO:0005887(integral component of plasma membrane)//GO:0005615(extracellular space)	GO:0004872(receptor activity)//GO:0019955(cytokine binding)//GO:0005031(tumor necrosis factor-activated receptor activity)	GO:0032496(response to lipopolysaccharide)//GO:0042981(regulation of apoptotic process)//GO:0006954(inflammatory response)//GO:2001183(negative regulation of interleukin-12 secretion)//GO:0007275(multicellular organism development)//GO:0008285(negative regulation of cell proliferation)//GO:2001180(negative regulation of interleukin-10 secretion)//GO:0070207(protein homotrimerization)//GO:0006955(…
chr1	5807584	15224417	chr1:5807584-15224417	9416833	0.367733	5.35506	0.0134275	0.90775	0.972217	up	0	13	0	0	1	5	4.15924	6.57339	4.15924	4.15924	4.77991	6.0935	chr1	8412457	8877702	ENSG00000142599	RERE	-	protein_coding	473	ARG|ARP|ATN1L|DNB1	MIM:605226|HGNC:HGNC:9965|Ensembl:ENSG00000142599|HPRD:05566|Vega:OTTHUMG00000001765	1	1p36.23	arginine-glutamic acid dipeptide (RE) repeats		GO:0000118(histone deacetylase complex)//GO:0005634(nucleus)	GO:0008270(zinc ion binding)//GO:0008267(poly-glutamine tract binding)//GO:0001105(RNA polymerase II transcription coactivator activity)//GO:0003700(transcription factor activity, sequence-specific DNA binding)//GO:0043565(sequence-specific DNA binding)//GO:0003682(chromatin binding)//GO:0005515(protein binding)//GO:0003677(DNA binding)//GO:0001106(RNA polymerase II transcription corepressor acti…	GO:0006338(chromatin remodeling)//GO:0021942(radial glia guided migration of Purkinje cell)//GO:0006351(transcription, DNA-templated)//GO:0021691(cerebellar Purkinje cell layer maturation)//GO:0021930(cerebellar granule cell precursor proliferation)//GO:0045944(positive regulation of transcription from RNA polymerase II promoter)//GO:0000122(negative regulation of transcription from RNA polymeras…
chr1	5807584	15224417	chr1:5807584-15224417	9416833	0.367733	5.35506	0.0134275	0.90775	0.972217	up	0	13	0	0	1	5	4.15924	6.57339	4.15924	4.15924	4.77991	6.0935	chr1	9160364	9189229	ENSG00000180758	GPR157	-	protein_coding	80045	-	HGNC:HGNC:23687|HPRD:17068	1	1p36.23	G protein-coupled receptor 157		GO:0005886(plasma membrane)//GO:0016021(integral component of membrane)	GO:0004930(G-protein coupled receptor activity)	GO:0007186(G-protein coupled receptor signaling pathway)//GO:0007166(cell surface receptor signaling pathway)
chr1	5807584	15224417	chr1:5807584-15224417	9416833	0.367733	5.35506	0.0134275	0.90775	0.972217	up	0	13	0	0	1	5	4.15924	6.57339	4.15924	4.15924	4.77991	6.0935	chr1	9294834	9331396	ENSG00000049239	H6PD	+	protein_coding	9563	CORTRD1|G6PDH|GDH	MIM:138090|HGNC:HGNC:4795|Ensembl:ENSG00000049239|HPRD:00681|Vega:OTTHUMG00000001768	1	1p36	hexose-6-phosphate dehydrogenase (glucose 1-dehydrogenase)	hsa00030(Pentose phosphate pathway)//	GO:0005788(endoplasmic reticulum lumen)//GO:0005739(mitochondrion)	GO:0017057(6-phosphogluconolactonase activity)//GO:0004345(glucose-6-phosphate dehydrogenase activity)//GO:0030246(carbohydrate binding)//GO:0047936(glucose 1-dehydrogenase [NAD(P)] activity)//GO:0050661(NADP binding)	GO:0055114(oxidation-reduction process)//GO:0006098(pentose-phosphate shunt)//GO:0097305(response to alcohol)//GO:0006006(glucose metabolic process)
chr1	5807584	15224417	chr1:5807584-15224417	9416833	0.367733	5.35506	0.0134275	0.90775	0.972217	up	0	13	0	0	1	5	4.15924	6.57339	4.15924	4.15924	4.77991	6.0935	chr1	9789084	9884584	ENSG00000171603	CLSTN1	-	protein_coding	22883	ALC-ALPHA|CDHR12|CST-1|CSTN1|PIK3CD|XB31alpha|alcalpha1|alcalpha2	MIM:611321|HGNC:HGNC:17447|Ensembl:ENSG00000171603|HPRD:10837|Vega:OTTHUMG00000001451	1	1p36.22	calsyntenin 1		GO:0016021(integral component of membrane)//GO:0070062(extracellular exosome)//GO:0009986(cell surface)//GO:0005789(endoplasmic reticulum membrane)//GO:0097481(neuronal postsynaptic density)//GO:0030054(cell junction)//GO:0000139(Golgi membrane)//GO:0005634(nucleus)//GO:0045211(postsynaptic membrane)	GO:0005515(protein binding)//GO:0001540(beta-amyloid binding)//GO:0019894(kinesin binding)//GO:0005509(calcium ion binding)//GO:0042988(X11-like protein binding)	GO:0050806(positive regulation of synaptic transmission)//GO:0007156(homophilic cell adhesion via plasma membrane adhesion molecules)//GO:0001558(regulation of cell growth)//GO:0051965(positive regulation of synapse assembly)//GO:0007155(cell adhesion)
chr1	5807584	15224417	chr1:5807584-15224417	9416833	0.367733	5.35506	0.0134275	0.90775	0.972217	up	0	13	0	0	1	5	4.15924	6.57339	4.15924	4.15924	4.77991	6.0935	chr1	9908334	9970394	ENSG00000178585	CTNNBIP1	-	protein_coding	56998	ICAT	MIM:607758|HGNC:HGNC:16913|Ensembl:ENSG00000178585|HPRD:09677|Vega:OTTHUMG00000001796	1	1p36.22	catenin beta interacting protein 1	hsa04310(Wnt signaling pathway)	GO:0005654(nucleoplasm)//GO:0005634(nucleus)//GO:0030877(beta-catenin destruction complex)//GO:0005737(cytoplasm)//GO:0005829(cytosol)	GO:0070016(armadillo repeat domain binding)//GO:0005515(protein binding)//GO:0008013(beta-catenin binding)	GO:0060633(negative regulation of transcription initiation from RNA polymerase II promoter)//GO:0043392(negative regulation of DNA binding)//GO:0045669(positive regulation of osteoblast differentiation)//GO:0016055(Wnt signaling pathway)//GO:0001658(branching involved in ureteric bud morphogenesis)//GO:0030178(negative regulation of Wnt signaling pathway)//GO:0045657(positive regulation of monocy…
chr1	5807584	15224417	chr1:5807584-15224417	9416833	0.367733	5.35506	0.0134275	0.90775	0.972217	up	0	13	0	0	1	5	4.15924	6.57339	4.15924	4.15924	4.77991	6.0935	chr1	10092890	10241297	ENSG00000130939	UBE4B	+	protein_coding	10277	E4|HDNB1|UBOX3|UFD2|UFD2A	MIM:613565|HGNC:HGNC:12500|Ensembl:ENSG00000130939|HPRD:11659|Vega:OTTHUMG00000001797	1	1p36.3	ubiquitination factor E4B	hsa04120(Ubiquitin mediated proteolysis)//hsa04141(Protein processing in endoplasmic reticulum)	GO:0005634(nucleus)//GO:0005737(cytoplasm)//GO:0000151(ubiquitin ligase complex)	GO:0016874(ligase activity)//GO:0019899(enzyme binding)//GO:0051117(ATPase binding)//GO:0005515(protein binding)//GO:0034450(ubiquitin-ubiquitin ligase activity)	GO:0016567(protein ubiquitination)//GO:0008626(granzyme-mediated apoptotic signaling pathway)//GO:0042787(protein ubiquitination involved in ubiquitin-dependent protein catabolic process)//GO:0043161(proteasome-mediated ubiquitin-dependent protein catabolic process)//GO:0009411(response to UV)//GO:0006511(ubiquitin-dependent protein catabolic process)
chr1	5807584	15224417	chr1:5807584-15224417	9416833	0.367733	5.35506	0.0134275	0.90775	0.972217	up	0	13	0	0	1	5	4.15924	6.57339	4.15924	4.15924	4.77991	6.0935	chr1	10270863	10441661	ENSG00000054523	KIF1B	+	protein_coding	23095	CMT2|CMT2A|CMT2A1|HMSNII|KLP|NBLST1	MIM:605995|HGNC:HGNC:16636|Ensembl:ENSG00000054523|HPRD:05818|Vega:OTTHUMG00000001817	1	1p36.2	kinesin family member 1B		GO:0005871(kinesin complex)//GO:0030659(cytoplasmic vesicle membrane)//GO:0005874(microtubule)//GO:0043005(neuron projection)//GO:0030424(axon)//GO:0005875(microtubule associated complex)//GO:0005739(mitochondrion)//GO:0031410(cytoplasmic vesicle)	GO:0019894(kinesin binding)//GO:0003777(microtubule motor activity)//GO:0005524(ATP binding)//GO:0016887(ATPase activity)//GO:0008017(microtubule binding)//GO:0005515(protein binding)	GO:0008152(metabolic process)//GO:0007018(microtubule-based movement)//GO:0007270(neuron-neuron synaptic transmission)//GO:0030705(cytoskeleton-dependent intracellular transport)//GO:0047497(mitochondrion transport along microtubule)//GO:0008089(anterograde axonal transport)//GO:0006915(apoptotic process)//GO:0007274(neuromuscular synaptic transmission)
chr1	5807584	15224417	chr1:5807584-15224417	9416833	0.367733	5.35506	0.0134275	0.90775	0.972217	up	0	13	0	0	1	5	4.15924	6.57339	4.15924	4.15924	4.77991	6.0935	chr1	10532345	10690815	ENSG00000142655	PEX14	+	protein_coding	5195	NAPP2|PBD13A|Pex14p|dJ734G22.2	MIM:601791|HGNC:HGNC:8856|Ensembl:ENSG00000142655|HPRD:03477|Vega:OTTHUMG00000001908	1	1p36.22	peroxisomal biogenesis factor 14	hsa04146(Peroxisome)	GO:0005777(peroxisome)//GO:0016020(membrane)//GO:0043234(protein complex)//GO:0016021(integral component of membrane)//GO:0043231(intracellular membrane-bounded organelle)//GO:0005730(nucleolus)//GO:0005622(intracellular)//GO:0005778(peroxisomal membrane)//GO:0005634(nucleus)	GO:0048487(beta-tubulin binding)//GO:0005102(receptor binding)//GO:0047485(protein N-terminus binding)//GO:0003714(transcription corepressor activity)//GO:0005515(protein binding)//GO:0008017(microtubule binding)	GO:0007031(peroxisome organization)//GO:0051260(protein homooligomerization)//GO:0045892(negative regulation of transcription, DNA-templated)//GO:0034453(microtubule anchoring)//GO:0036250(peroxisome transport along microtubule)//GO:0044721(protein import into peroxisome matrix, substrate release)//GO:0016561(protein import into peroxisome matrix, translocation)//GO:0016560(protein import into pe…
chr1	5807584	15224417	chr1:5807584-15224417	9416833	0.367733	5.35506	0.0134275	0.90775	0.972217	up	0	13	0	0	1	5	4.15924	6.57339	4.15924	4.15924	4.77991	6.0935	chr1	10696661	10856707	ENSG00000130940	CASZ1	-	protein_coding	54897	CAS11|CST|SRG|ZNF693|dJ734G22.1	MIM:609895|HGNC:HGNC:26002|Ensembl:ENSG00000130940|HPRD:07897|Vega:OTTHUMG00000002035	1	1p36.22	castor zinc finger 1		GO:0005654(nucleoplasm)//GO:0043231(intracellular membrane-bounded organelle)//GO:0005737(cytoplasm)	GO:0046872(metal ion binding)//GO:0003677(DNA binding)	GO:0006351(transcription, DNA-templated)//GO:0060226(negative regulation of retinal cone cell fate commitment)//GO:0060040(retinal bipolar neuron differentiation)//GO:0006355(regulation of transcription, DNA-templated)//GO:0060223(retinal rod cell fate commitment)//GO:1902870(negative regulation of amacrine cell differentiation)
chr1	5807584	15224417	chr1:5807584-15224417	9416833	0.367733	5.35506	0.0134275	0.90775	0.972217	up	0	13	0	0	1	5	4.15924	6.57339	4.15924	4.15924	4.77991	6.0935	chr1	11006528	11042094	ENSG00000175262	C1orf127	-	protein_coding	148345	-	HGNC:HGNC:26730|Ensembl:ENSG00000175262|HPRD:08780|Vega:OTTHUMG00000002032	1	1p36.22	chromosome 1 open reading frame 127				GO:0007507(heart development)//GO:0007368(determination of left/right symmetry)
chr1	5807584	15224417	chr1:5807584-15224417	9416833	0.367733	5.35506	0.0134275	0.90775	0.972217	up	0	13	0	0	1	5	4.15924	6.57339	4.15924	4.15924	4.77991	6.0935	chr1	11126675	11159938	ENSG00000171824	EXOSC10	-	protein_coding	5394	PM-Scl|PM/Scl-100|PMSCL|PMSCL2|RRP6|Rrp6p|p2|p3|p4	MIM:605960|HGNC:HGNC:9138|Ensembl:ENSG00000171824|HPRD:16180|Vega:OTTHUMG00000002123	1	1p36.22	exosome component 10	hsa03018(RNA degradation)	GO:0000176(nuclear exosome (RNase complex))//GO:0016020(membrane)//GO:0035327(transcriptionally active chromatin)//GO:0005737(cytoplasm)//GO:0005730(nucleolus)//GO:0005634(nucleus)//GO:0000178(exosome (RNase complex))	GO:0044822(poly(A) RNA binding)//GO:0000166(nucleotide binding)//GO:0004532(exoribonuclease activity)//GO:0008408(3'-5' exonuclease activity)//GO:0005515(protein binding)	GO:0071028(nuclear mRNA surveillance)//GO:0006396(RNA processing)//GO:0000956(nuclear-transcribed mRNA catabolic process)//GO:0000460(maturation of 5.8S rRNA)//GO:0090503(RNA phosphodiester bond hydrolysis, exonucleolytic)//GO:0009048(dosage compensation by inactivation of X chromosome)//GO:0071044(histone mRNA catabolic process)//GO:0000184(nuclear-transcribed mRNA catabolic process, nonsense-me…
chr1	5807584	15224417	chr1:5807584-15224417	9416833	0.367733	5.35506	0.0134275	0.90775	0.972217	up	0	13	0	0	1	5	4.15924	6.57339	4.15924	4.15924	4.77991	6.0935	chr1	11166592	11322564	ENSG00000198793	MTOR	-	protein_coding	2475	FRAP|FRAP1|FRAP2|RAFT1|RAPT1|SKS	MIM:601231|HGNC:HGNC:3942|Ensembl:ENSG00000198793|HPRD:03134|Vega:OTTHUMG00000002001	1	1p36.2	mechanistic target of rapamycin (serine/threonine kinase)	hsa04012(ErbB signaling pathway)//hsa04066(HIF-1 signaling pathway)//	GO:0005764(lysosome)//GO:0005942(phosphatidylinositol 3-kinase complex)//GO:0030425(dendrite)//GO:0012505(endomembrane system)//GO:0005789(endoplasmic reticulum membrane)//GO:0031931(TORC1 complex)//GO:0005829(cytosol)//GO:0005765(lysosomal membrane)//GO:0031932(TORC2 complex)//GO:0000139(Golgi membrane)//GO:0016605(PML body)//GO:0016020(membrane)//GO:0005654(nucleoplasm)//GO:0043025(neuronal cel…	GO:0001032(RNA polymerase III type 3 promoter DNA binding)//GO:0001156(TFIIIC-class transcription factor binding)//GO:0019901(protein kinase binding)//GO:0004674(protein serine/threonine kinase activity)//GO:0043022(ribosome binding)//GO:0005524(ATP binding)//GO:0016773(phosphotransferase activity, alcohol group as acceptor)//GO:0051219(phosphoprotein binding)//GO:0016301(kinase activity)//GO:001…	GO:0008152(metabolic process)//GO:0031669(cellular response to nutrient levels)//GO:0060135(maternal process involved in female pregnancy)//GO:0043610(regulation of carbohydrate utilization)//GO:0051897(positive regulation of protein kinase B signaling)//GO:0009791(post-embryonic development)//GO:0060048(cardiac muscle contraction)//GO:0045087(innate immune response)//GO:0061051(positive regulati…
chr1	5807584	15224417	chr1:5807584-15224417	9416833	0.367733	5.35506	0.0134275	0.90775	0.972217	up	0	13	0	0	1	5	4.15924	6.57339	4.15924	4.15924	4.77991	6.0935	chr1	11796141	11814859	ENSG00000177674	AGTRAP	+	protein_coding	57085	ATRAP	MIM:608729|HGNC:HGNC:13539|Ensembl:ENSG00000177674|HPRD:16379|Vega:OTTHUMG00000002230	1	1p36.22	angiotensin II receptor associated protein		GO:0005886(plasma membrane)//GO:0030659(cytoplasmic vesicle membrane)//GO:0005938(cell cortex)//GO:0005789(endoplasmic reticulum membrane)//GO:0016021(integral component of membrane)//GO:0043231(intracellular membrane-bounded organelle)//GO:0000139(Golgi membrane)//GO:0005654(nucleoplasm)//GO:0005737(cytoplasm)	GO:0004945(angiotensin type II receptor activity)//GO:0005515(protein binding)	GO:0001666(response to hypoxia)//GO:0038166(angiotensin-activated signaling pathway)//GO:0008217(regulation of blood pressure)
chr1	5807584	15224417	chr1:5807584-15224417	9416833	0.367733	5.35506	0.0134275	0.90775	0.972217	up	0	13	0	0	1	5	4.15924	6.57339	4.15924	4.15924	4.77991	6.0935	chr1	12040238	12073571	ENSG00000116688	MFN2	+	protein_coding	9927	CMT2A|CMT2A2|CPRP1|HMSN6A|HSG|MARF	MIM:608507|HGNC:HGNC:16877|Ensembl:ENSG00000116688|HPRD:08495|Vega:OTTHUMG00000002392	1	1p36.22	mitofusin 2		GO:0016021(integral component of membrane)//GO:0031306(intrinsic component of mitochondrial outer membrane)//GO:0005829(cytosol)//GO:0005739(mitochondrion)//GO:0005741(mitochondrial outer membrane)//GO:0015630(microtubule cytoskeleton)	GO:0003924(GTPase activity)//GO:0005515(protein binding)//GO:0005525(GTP binding)//GO:0031625(ubiquitin protein ligase binding)	GO:0008053(mitochondrial fusion)//GO:0016236(macroautophagy)//GO:0007596(blood coagulation)//GO:0007050(cell cycle arrest)//GO:0046580(negative regulation of Ras protein signal transduction)//GO:0051646(mitochondrion localization)//GO:0007006(mitochondrial membrane organization)//GO:0006986(response to unfolded protein)//GO:0008152(metabolic process)//GO:0000423(macromitophagy)//GO:0048593(camera…
chr1	5807584	15224417	chr1:5807584-15224417	9416833	0.367733	5.35506	0.0134275	0.90775	0.972217	up	0	13	0	0	1	5	4.15924	6.57339	4.15924	4.15924	4.77991	6.0935	chr1	12123434	12204264	ENSG00000120949	TNFRSF8	+	protein_coding	943	CD30|D1S166E|Ki-1	MIM:153243|HGNC:HGNC:11923|Ensembl:ENSG00000120949|HPRD:01074|Vega:OTTHUMG00000001827	1	1p36	tumor necrosis factor receptor superfamily member 8	hsa04060(Cytokine-cytokine receptor interaction)	GO:0005887(integral component of plasma membrane)//GO:0005737(cytoplasm)//GO:0070062(extracellular exosome)	GO:0005031(tumor necrosis factor-activated receptor activity)//GO:0004888(transmembrane signaling receptor activity)	GO:0045556(positive regulation of TRAIL biosynthetic process)//GO:0042535(positive regulation of tumor necrosis factor biosynthetic process)//GO:0007275(multicellular organism development)//GO:0043065(positive regulation of apoptotic process)//GO:0097190(apoptotic signaling pathway)//GO:0006954(inflammatory response)//GO:0032496(response to lipopolysaccharide)//GO:0008285(negative regulation of c…
chr1	5807584	15224417	chr1:5807584-15224417	9416833	0.367733	5.35506	0.0134275	0.90775	0.972217	up	0	13	0	0	1	5	4.15924	6.57339	4.15924	4.15924	4.77991	6.0935	chr1	12290124	12572099	ENSG00000048707	VPS13D	+	protein_coding	55187	-	MIM:608877|HGNC:HGNC:23595|Ensembl:ENSG00000048707|HPRD:10593|Vega:OTTHUMG00000013155	1	1p36.22	vacuolar protein sorting 13 homolog D (S. cerevisiae)		GO:0019898(extrinsic component of membrane)//GO:0070062(extracellular exosome)
chr1	5807584	15224417	chr1:5807584-15224417	9416833	0.367733	5.35506	0.0134275	0.90775	0.972217	up	0	13	0	0	1	5	4.15924	6.57339	4.15924	4.15924	4.77991	6.0935	chr1	12704566	12727097	ENSG00000204518	AADACL4	+	protein_coding	343066	-	HGNC:HGNC:32038|Ensembl:ENSG00000204518|HPRD:15402|Vega:OTTHUMG00000001889	1	1p36.21	arylacetamide deacetylase-like 4		GO:0016021(integral component of membrane)	GO:0052689(carboxylic ester hydrolase activity)	GO:0008152(metabolic process)
chr1	5807584	15224417	chr1:5807584-15224417	9416833	0.367733	5.35506	0.0134275	0.90775	0.972217	up	0	13	0	0	1	5	4.15924	6.57339	4.15924	4.15924	4.77991	6.0935	chr1	12998181	13117751	ENSG00000232423	PRAMEF6	-	protein_coding	440561	-	HGNC:HGNC:30583|Ensembl:ENSG00000232423|HPRD:17358|Vega:OTTHUMG00000001984	1	1p36.21	PRAME family member 6			GO:0042974(retinoic acid receptor binding)	GO:0045596(negative regulation of cell differentiation)//GO:0048387(negative regulation of retinoic acid receptor signaling pathway)//GO:0008284(positive regulation of cell proliferation)//GO:0045892(negative regulation of transcription, DNA-templated)//GO:0043066(negative regulation of apoptotic process)
chr1	5807584	15224417	chr1:5807584-15224417	9416833	0.367733	5.35506	0.0134275	0.90775	0.972217	up	0	13	0	0	1	5	4.15924	6.57339	4.15924	4.15924	4.77991	6.0935	chr1	14925200	15444539	ENSG00000189337	KAZN	+	protein_coding	23254	KAZ	HGNC:HGNC:29173|Ensembl:ENSG00000189337|HPRD:11122|Vega:OTTHUMG00000002042	1	1p36.21	kazrin, periplakin interacting protein		GO:0001533(cornified envelope)//GO:0005634(nucleus)//GO:0005856(cytoskeleton)//GO:0005737(cytoplasm)//GO:0030057(desmosome)	GO:0005515(protein binding)	GO:0031424(keratinization)
chr1	5807584	15224417	chr1:5807584-15224417	9416833	0.367733	5.35506	0.0134275	0.90775	0.972217	up	0	13	0	0	1	5	4.15924	6.57339	4.15924	4.15924	4.77991	6.0935	chr1	6281253	6296032	ENSG00000116237	ICMT	-	protein_coding	23463	HSTE14|MST098|MSTP098|PCCMT|PCMT|PPMT	MIM:605851|HGNC:HGNC:5350|Ensembl:ENSG00000116237|HPRD:09321|Vega:OTTHUMG00000001254	1	1p36.21	isoprenylcysteine carboxyl methyltransferase	hsa00900(Terpenoid backbone biosynthesis)	GO:0005783(endoplasmic reticulum)//GO:0016020(membrane)//GO:0016021(integral component of membrane)//GO:0005789(endoplasmic reticulum membrane)	GO:0008140(cAMP response element binding protein binding)//GO:0004671(protein C-terminal S-isoprenylcysteine carboxyl O-methyltransferase activity)//GO:0003880(protein C-terminal carboxyl O-methyltransferase activity)	GO:0046499(S-adenosylmethioninamine metabolic process)//GO:0008284(positive regulation of cell proliferation)//GO:0046498(S-adenosylhomocysteine metabolic process)//GO:0046578(regulation of Ras protein signal transduction)//GO:0035264(multicellular organism growth)//GO:0001889(liver development)//GO:0044267(cellular protein metabolic process)//GO:0001701(in utero embryonic development)//GO:004368…
chr1	5807584	15224417	chr1:5807584-15224417	9416833	0.367733	5.35506	0.0134275	0.90775	0.972217	up	0	13	0	0	1	5	4.15924	6.57339	4.15924	4.15924	4.77991	6.0935	chr1	6845384	7829766	ENSG00000171735	CAMTA1	+	protein_coding	23261	CANPMR	MIM:611501|HGNC:HGNC:18806|Ensembl:ENSG00000171735|HPRD:16681|Vega:OTTHUMG00000001212	1	1p36.31-p36.23	calmodulin binding transcription activator 1		GO:0005634(nucleus)//GO:0005737(cytoplasm)	GO:0001077(transcriptional activator activity, RNA polymerase II core promoter proximal region sequence-specific binding)//GO:0043565(sequence-specific DNA binding)	GO:0006366(transcription from RNA polymerase II promoter)//GO:0045944(positive regulation of transcription from RNA polymerase II promoter)//GO:0050885(neuromuscular process controlling balance)
chr1	5807584	15224417	chr1:5807584-15224417	9416833	0.367733	5.35506	0.0134275	0.90775	0.972217	up	0	13	0	0	1	5	4.15924	6.57339	4.15924	4.15924	4.77991	6.0935	chr1	8377886	8404227	ENSG00000162426	SLC45A1	+	protein_coding	50651	DNB5	MIM:605763|HGNC:HGNC:17939|Ensembl:ENSG00000162426|Vega:OTTHUMG00000000503	1	1p36.23	solute carrier family 45 member 1		GO:0016021(integral component of membrane)	GO:0005355(glucose transmembrane transporter activity)//GO:0015293(symporter activity)	GO:0055085(transmembrane transport)//GO:0008643(carbohydrate transport)//GO:1904659(glucose transmembrane transport)
chr1	113286464	113286541	chr1:113286464-113286541	77	2.69848	5.83808	0.745713	0.38784	0.59623	up	0	29	3	0	3	0	4.15924	7.57329	5.66713	4.15924	5.54482	4.15924
chr1	1225352	1225587	chr1:1225352-1225587	235	1.00956	4.83612	0.0999044	0.751945	0.905929	up	1	4	1	0	0	2	4.74298	5.38101	4.85046	4.15924	4.15924	5.24923	chr1	1215816	1227409	ENSG00000162572	SCNN1D	+	protein_coding	6339	ENaCd|ENaCdelta|SCNED|dNaCh	MIM:601328|HGNC:HGNC:10601|Ensembl:ENSG00000162572|HPRD:03209|Vega:OTTHUMG00000002081	1	1p36.3-p36.2	sodium channel epithelial 1 delta subunit		GO:0016020(membrane)//GO:0016021(integral component of membrane)//GO:0015629(actin cytoskeleton)//GO:0005886(plasma membrane)	GO:0005272(sodium channel activity)//GO:0005515(protein binding)//GO:0015280(ligand-gated sodium channel activity)	GO:0035725(sodium ion transmembrane transport)//GO:0050909(sensory perception of taste)//GO:0006814(sodium ion transport)//GO:0055085(transmembrane transport)//GO:0050896(response to stimulus)//GO:0034220(ion transmembrane transport)
chr1	12384156	12384306	chr1:12384156-12384306	150	0.727517	5.45361	0.0529183	0.818062	0.936787	up	11	0	0	0	6	0	6.85657	4.15924	4.15924	4.15924	6.23838	4.15924	chr1	12290124	12572099	ENSG00000048707	VPS13D	+	protein_coding	55187	-	MIM:608877|HGNC:HGNC:23595|Ensembl:ENSG00000048707|HPRD:10593|Vega:OTTHUMG00000013155	1	1p36.22	vacuolar protein sorting 13 homolog D (S. cerevisiae)		GO:0019898(extrinsic component of membrane)//GO:0070062(extracellular exosome)
chr1	154300439	154300638	chr1:154300439-154300638	199	0.865421	6.39119	0.109945	0.740208	0.900199	up	8	0	17	0	4	10	6.47823	4.15924	7.67639	4.15924	5.81476	6.89121	chr1	154298029	154323783	ENSG00000143515	ATP8B2	+	protein_coding	57198	ATPID	MIM:605867|HGNC:HGNC:13534|Ensembl:ENSG00000143515|HPRD:05794|Vega:OTTHUMG00000035979	1	1q21.3	ATPase phospholipid transporting 8B2		GO:0005794(Golgi apparatus)//GO:0005886(plasma membrane)//GO:0005789(endoplasmic reticulum membrane)//GO:0016021(integral component of membrane)	GO:0005524(ATP binding)//GO:0000287(magnesium ion binding)//GO:0004012(phospholipid-translocating ATPase activity)	GO:0055085(transmembrane transport)//GO:0007030(Golgi organization)//GO:0008152(metabolic process)//GO:0045332(phospholipid translocation)//GO:0034220(ion transmembrane transport)
chr1	205178607	205178757	chr1:205178607-205178757	150	5.44234	5.38054	2.49889	0.113932	0.412734	up	0	11	7	0	0	0	4.15924	6.38077	6.56592	4.15924	4.15924	4.15924	chr1	205111632	205180727	ENSG00000133059	DSTYK	-	protein_coding	25778	CAKUT1|DustyPK|HDCMD38P|RIP5|RIPK5	MIM:612666|HGNC:HGNC:29043|Ensembl:ENSG00000133059|HPRD:11495|Vega:OTTHUMG00000037102	1	1q32.1	dual serine/threonine and tyrosine protein kinase		GO:0016323(basolateral plasma membrane)//GO:0030054(cell junction)//GO:0016324(apical plasma membrane)//GO:0005737(cytoplasm)	GO:0005524(ATP binding)//GO:0004712(protein serine/threonine/tyrosine kinase activity)//GO:0004674(protein serine/threonine kinase activity)//GO:0004713(protein tyrosine kinase activity)	GO:0018108(peptidyl-tyrosine phosphorylation)//GO:0070374(positive regulation of ERK1 and ERK2 cascade)//GO:0033674(positive regulation of kinase activity)//GO:0044344(cellular response to fibroblast growth factor stimulus)//GO:0045743(positive regulation of fibroblast growth factor receptor signaling pathway)
chr1	213858292	213858738	chr1:213858292-213858738	446	8.07912	9.28367	2.17604	0.140179	0.412734	up	0	0	330	0	0	1	4.15924	4.15924	11.8305	4.15924	4.15924	4.80481
chr1	228476591	228476741	chr1:228476591-228476741	150	3.3297	4.52168	1.707	0.19138	0.412734	up	1	0	2	0	0	0	4.74298	4.15924	5.31583	4.15924	4.15924	4.15924	chr1	228395831	228566577	ENSG00000154358	OBSCN	+	protein_coding	84033	ARHGEF30|UNC89	MIM:608616|HGNC:HGNC:15719|Ensembl:ENSG00000154358|HPRD:08594|HPRD:10551|Vega:OTTHUMG00000039772	1	1q42.13	obscurin, cytoskeletal calmodulin and titin-interacting RhoGEF		GO:0030018(Z disc)//GO:0031430(M band)//GO:0030016(myofibril)//GO:0005829(cytosol)	GO:0030506(ankyrin binding)//GO:0004674(protein serine/threonine kinase activity)//GO:0004672(protein kinase activity)//GO:0005516(calmodulin binding)//GO:0005524(ATP binding)//GO:0031432(titin binding)//GO:0005089(Rho guanyl-nucleotide exchange factor activity)//GO:0008307(structural constituent of muscle)//GO:0046872(metal ion binding)//GO:0005515(protein binding)	GO:0043065(positive regulation of apoptotic process)//GO:0006468(protein phosphorylation)//GO:0098779(mitophagy in response to mitochondrial depolarization)//GO:0007264(small GTPase mediated signal transduction)//GO:0043547(positive regulation of GTPase activity)//GO:0036309(protein localization to M-band)//GO:0007275(multicellular organism development)//GO:0035023(regulation of Rho protein signa…
chr1	16673069	16673329	chr1:16673069-16673329	260	4.91768	5.09748	2.15707	0.14192	0.412734	up	11	0	0	0	0	0	6.85657	4.15924	4.15924	4.15924	4.15924	4.15924	chr1	16573334	16678949	ENSG00000037637	FBXO42	-	protein_coding	54455	Fbx42|JFK	MIM:609109|HGNC:HGNC:29249|Ensembl:ENSG00000037637|Vega:OTTHUMG00000002218	1	1p36.23-p36.11	F-box protein 42			GO:0005515(protein binding)
chr1	55535656	55535807	chr1:55535656-55535807	151	0.965088	6.3609	0.13529	0.71301	0.883737	up	0	30	7	0	3	10	4.15924	7.61768	6.56592	4.15924	5.54482	6.89121	chr1	55532032	55680786	ENSG00000162402	USP24	-	protein_coding	23358	-	MIM:610569|HGNC:HGNC:12623|Ensembl:ENSG00000162402|Vega:OTTHUMG00000008135	1	1p32.3	ubiquitin specific peptidase 24		GO:0005737(cytoplasm)	GO:0008234(cysteine-type peptidase activity)//GO:0036459(thiol-dependent ubiquitinyl hydrolase activity)	GO:0016579(protein deubiquitination)//GO:0006511(ubiquitin-dependent protein catabolic process)//GO:0016477(cell migration)
chr1	54924508	54924753	chr1:54924508-54924753	245	1.12273	6.05969	0.158267	0.690758	0.870296	up	19	0	3	3	1	5	7.54823	4.15924	5.66713	5.60839	4.77991	6.0935
chr1	45769554	45769782	chr1:45769554-45769782	228	4.87927	5.07948	2.1375	0.143741	0.412734	up	8	4	0	0	0	0	6.47823	5.38101	4.15924	4.15924	4.15924	4.15924	chr1	45482071	45771881	ENSG00000162415	ZSWIM5	-	protein_coding	57643	-	HGNC:HGNC:29299|Ensembl:ENSG00000162415|Vega:OTTHUMG00000008950	1	1p34.1	zinc finger SWIM-type containing 5		GO:0005615(extracellular space)	GO:0008270(zinc ion binding)
chr1	15150150	15150301	chr1:15150150-15150301	151	5.35265	5.32852	2.42978	0.119055	0.412734	up	15	0	0	0	0	0	7.24346	4.15924	4.15924	4.15924	4.15924	4.15924	chr1	14925200	15444539	ENSG00000189337	KAZN	+	protein_coding	23254	KAZ	HGNC:HGNC:29173|Ensembl:ENSG00000189337|HPRD:11122|Vega:OTTHUMG00000002042	1	1p36.21	kazrin, periplakin interacting protein		GO:0001533(cornified envelope)//GO:0005634(nucleus)//GO:0005856(cytoskeleton)//GO:0005737(cytoplasm)//GO:0030057(desmosome)	GO:0005515(protein binding)	GO:0031424(keratinization)
chr1	35659701	35659935	chr1:35659701-35659935	234	2.03999	4.29794	1.17685	0.278002	0.4714	up	0	0	1	0	0	0	4.15924	4.15924	4.85046	4.15924	4.15924	4.15924
chr1	155252677	155252837	chr1:155252677-155252837	160	1.73072	5.08009	0.269544	0.603639	0.807829	up	1	2	5	1	0	1	4.74298	4.89577	6.18542	4.81626	4.15924	4.80481	chr1	155247374	155259639	ENSG00000143630	HCN3	+	protein_coding	57657	-	MIM:609973|HGNC:HGNC:19183|Ensembl:ENSG00000143630|HPRD:17093|Vega:OTTHUMG00000035872	1	1q22	hyperpolarization activated cyclic nucleotide gated potassium channel 3		GO:0005886(plasma membrane)//GO:0005887(integral component of plasma membrane)//GO:0030425(dendrite)//GO:0045202(synapse)//GO:0044316(cone cell pedicle)//GO:0043025(neuronal cell body)	GO:0005249(voltage-gated potassium channel activity)//GO:0005248(voltage-gated sodium channel activity)//GO:0030552(cAMP binding)	GO:0035725(sodium ion transmembrane transport)//GO:0071805(potassium ion transmembrane transport)//GO:0072718(response to cisplatin)//GO:0007268(synaptic transmission)//GO:0034765(regulation of ion transmembrane transport)//GO:0042391(regulation of membrane potential)//GO:1903351(cellular response to dopamine)//GO:0071320(cellular response to cAMP)
chr1	170449456	170451371	chr1:170449456-170451371	1915	3.79545	4.6497	1.79032	0.180892	0.412734	up	0	0	4	0	0	0	4.15924	4.15924	5.94943	4.15924	4.15924	4.15924
chr1	19979127	19979278	chr1:19979127-19979278	151	1.68633	6.05675	0.346929	0.555859	0.767655	up	24	0	1	0	7	0	7.85629	4.15924	4.85046	4.15924	6.41115	4.15924	chr1	19923473	19984549	ENSG00000270136	MINOS1-NBL1	+	protein_coding	100532736	C1orf151-NBL1	HGNC:HGNC:48338|Ensembl:ENSG00000270136|Vega:OTTHUMG00000183956	1	1p36.13	MINOS1-NBL1 readthrough	hsa04350(TGF-beta signaling pathway)	GO:0061617(MICOS complex)
chr1	19979127	19979278	chr1:19979127-19979278	151	1.68633	6.05675	0.346929	0.555859	0.767655	up	24	0	1	0	7	0	7.85629	4.15924	4.85046	4.15924	6.41115	4.15924	chr1	19967048	19984945	ENSG00000158747	NBL1	+	protein_coding	4681	D1S1733E|DAN|DAND1|NB|NO3	MIM:600613|HGNC:HGNC:7650|Ensembl:ENSG00000158747|HPRD:09001|Vega:OTTHUMG00000002700	1	1p36.13	neuroblastoma 1, DAN family BMP antagonist	hsa04350(TGF-beta signaling pathway)	GO:0005615(extracellular space)	GO:0036122(BMP binding)//GO:0005515(protein binding)//GO:0016015(morphogen activity)//GO:0042803(protein homodimerization activity)	GO:0030514(negative regulation of BMP signaling pathway)//GO:0035582(sequestering of BMP in extracellular matrix)//GO:0048263(determination of dorsal identity)//GO:0090027(negative regulation of monocyte chemotaxis)//GO:0045666(positive regulation of neuron differentiation)//GO:0048812(neuron projection morphogenesis)//GO:0038098(sequestering of BMP from receptor via BMP binding)//GO:0007399(nerv…
chr1	1225767	1225917	chr1:1225767-1225917	150	4.52352	4.91728	1.97675	0.159738	0.412734	up	3	6	1	0	0	0	5.47896	5.74347	4.85046	4.15924	4.15924	4.15924	chr1	1215816	1227409	ENSG00000162572	SCNN1D	+	protein_coding	6339	ENaCd|ENaCdelta|SCNED|dNaCh	MIM:601328|HGNC:HGNC:10601|Ensembl:ENSG00000162572|HPRD:03209|Vega:OTTHUMG00000002081	1	1p36.3-p36.2	sodium channel epithelial 1 delta subunit		GO:0016020(membrane)//GO:0016021(integral component of membrane)//GO:0015629(actin cytoskeleton)//GO:0005886(plasma membrane)	GO:0005272(sodium channel activity)//GO:0005515(protein binding)//GO:0015280(ligand-gated sodium channel activity)	GO:0035725(sodium ion transmembrane transport)//GO:0050909(sensory perception of taste)//GO:0006814(sodium ion transport)//GO:0055085(transmembrane transport)//GO:0050896(response to stimulus)//GO:0034220(ion transmembrane transport)
chr1	22560514	22560812	chr1:22560514-22560812	298	1.47195	7.21756	0.280114	0.596628	0.802401	up	26	49	5	0	11	10	7.96318	8.27369	6.18542	4.15924	6.94866	6.89121
chr1	32169581	32169961	chr1:32169581-32169961	380	0.0143427	6.57126	3.24621e-05	0.995454	0.999459	up	0	17	12	0	3	20	4.15924	6.89528	7.22546	4.15924	5.54482	7.77833	chr1	32117848	32169920	ENSG00000084636	COL16A1	-	protein_coding	1307	447AA|FP1572	MIM:120326|HGNC:HGNC:2193|Ensembl:ENSG00000084636|HPRD:00381|Vega:OTTHUMG00000003883	1	1p35-p34	collagen type XVI alpha 1		GO:0005578(proteinaceous extracellular matrix)//GO:0005788(endoplasmic reticulum lumen)//GO:0005576(extracellular region)//GO:0005597(collagen type XVI trimer)	GO:0005515(protein binding)//GO:0005178(integrin binding)	GO:0071230(cellular response to amino acid stimulus)//GO:0022617(extracellular matrix disassembly)//GO:0030198(extracellular matrix organization)//GO:0033622(integrin activation)//GO:0007155(cell adhesion)//GO:0007565(female pregnancy)//GO:0030574(collagen catabolic process)//GO:0007229(integrin-mediated signaling pathway)//GO:0033627(cell adhesion mediated by integrin)//GO:0051894(positive regul…
chr1	17729612	17729663	chr1:17729612-17729663	51	2.65327	4.38176	1.49469	0.221494	0.443763	up	2	0	0	0	0	0	5.1574	4.15924	4.15924	4.15924	4.15924	4.15924
chr1	151143594	151143744	chr1:151143594-151143744	150	2.03999	4.29794	1.17685	0.278002	0.4714	up	0	0	1	0	0	0	4.15924	4.15924	4.85046	4.15924	4.15924	4.15924	chr1	151142462	151148760	ENSG00000163157	TMOD4	-	protein_coding	29765	SK-TMOD	MIM:605834|HGNC:HGNC:11874|Ensembl:ENSG00000163157|HPRD:16164|Vega:OTTHUMG00000012350	1	1q12	tropomodulin 4		GO:0005865(striated muscle thin filament)	GO:0005523(tropomyosin binding)//GO:0051015(actin filament binding)	GO:0007015(actin filament organization)//GO:0051694(pointed-end actin filament capping)//GO:0030239(myofibril assembly)//GO:0006936(muscle contraction)
chr1	151143594	151143744	chr1:151143594-151143744	150	2.03999	4.29794	1.17685	0.278002	0.4714	up	0	0	1	0	0	0	4.15924	4.15924	4.85046	4.15924	4.15924	4.15924	chr1	151142463	151167797	ENSG00000163159	VPS72	-	protein_coding	6944	CFL1|Swc2|TCFL1|YL-1|YL1	MIM:600607|HGNC:HGNC:11644|Ensembl:ENSG00000163159|HPRD:02791|Vega:OTTHUMG00000012345	1	1q21	vacuolar protein sorting 72 homolog (S. cerevisiae)		GO:0043234(protein complex)//GO:0005654(nucleoplasm)//GO:0005634(nucleus)	GO:0005515(protein binding)//GO:0003677(DNA binding)	GO:0006325(chromatin organization)//GO:0043486(histone exchange)//GO:0006351(transcription, DNA-templated)//GO:0035019(somatic stem cell population maintenance)//GO:0000122(negative regulation of transcription from RNA polymerase II promoter)
chr1	199968691	199968841	chr1:199968691-199968841	150	1.79401	4.74299	0.322312	0.570224	0.779285	up	0	0	4	0	0	1	4.15924	4.15924	5.94943	4.15924	4.15924	4.80481
chr1	226223587	226223757	chr1:226223587-226223757	170	4.56725	4.93324	1.99091	0.158251	0.412734	up	0	0	7	0	0	0	4.15924	4.15924	6.56592	4.15924	4.15924	4.15924
chr1	71193994	71194144	chr1:71193994-71194144	150	3.40813	4.54153	1.72125	0.189537	0.412734	up	0	0	3	0	0	0	4.15924	4.15924	5.66713	4.15924	4.15924	4.15924
chr1	22409874	22410024	chr1:22409874-22410024	150	4.60654	4.95499	2.01477	0.15578	0.412734	up	0	13	0	0	0	0	4.15924	6.57339	4.15924	4.15924	4.15924	4.15924	chr1	22379120	22419437	ENSG00000070831	CDC42	+	protein_coding	998	CDC42Hs|G25K|TKS	MIM:116952|HGNC:HGNC:1736|Ensembl:ENSG00000070831|HPRD:00309|Vega:OTTHUMG00000002753	1	1p36.1	cell division cycle 42	hsa04010(MAPK signaling pathway)//hsa04014(Ras signaling pathway)//hsa04015(Rap1 signaling pathway)//hsa04062(Chemokine signaling pathway)//hsa04144(Endocytosis)//hsa04360(Axon guidance)//hsa04370(VEGF signaling pathway)//hsa04510(Focal adhesion)//hsa04520(Adherens junction)//hsa04530(Tight junction)//hsa04660(T cell receptor signaling pathway)//hsa04666(Fc gamma R-mediated phagocytosis)//hsa0467…	GO:0031256(leading edge membrane)//GO:0043005(neuron projection)//GO:0005815(microtubule organizing center)//GO:0005911(cell-cell junction)//GO:0043209(myelin sheath)//GO:0045177(apical part of cell)//GO:0005737(cytoplasm)//GO:0016020(membrane)//GO:0030175(filopodium)//GO:0036464(cytoplasmic ribonucleoprotein granule)//GO:0000139(Golgi membrane)//GO:0005622(intracellular)//GO:0072686(mitotic spin…	GO:0034191(apolipoprotein A-I receptor binding)//GO:0019901(protein kinase binding)//GO:0003924(GTPase activity)//GO:0030742(GTP-dependent protein binding)//GO:0042802(identical protein binding)//GO:0031435(mitogen-activated protein kinase kinase kinase binding)//GO:0051022(Rho GDP-dissociation inhibitor binding)//GO:0005525(GTP binding)//GO:0031996(thioesterase binding)//GO:0061630(ubiquitin pro…	GO:0042176(regulation of protein catabolic process)//GO:0060789(hair follicle placode formation)//GO:0048664(neuron fate determination)//GO:0048013(ephrin receptor signaling pathway)//GO:0060661(submandibular salivary gland formation)//GO:0010628(positive regulation of gene expression)//GO:0007163(establishment or maintenance of cell polarity)//GO:0060684(epithelial-mesenchymal cell signaling)//G…
chr1	145670256	145670348	chr1:145670256-145670348	92	2.31986	5.87469	0.575868	0.447939	0.664013	up	6	0	14	0	4	0	6.15648	4.15924	7.42304	4.15924	5.81476	4.15924	chr1	145611036	145696218	ENSG00000121848	RNF115	+	protein_coding	27246	BCA2|ZNF364	HGNC:HGNC:18154|HPRD:18328	1	1q21.1	ring finger protein 115		GO:0005829(cytosol)	GO:0016874(ligase activity)//GO:0004842(ubiquitin-protein transferase activity)//GO:0008270(zinc ion binding)//GO:0005515(protein binding)//GO:0061630(ubiquitin protein ligase activity)	GO:0070936(protein K48-linked ubiquitination)//GO:0070534(protein K63-linked ubiquitination)//GO:0042059(negative regulation of epidermal growth factor receptor signaling pathway)//GO:0043162(ubiquitin-dependent protein catabolic process via the multivesicular body sorting pathway)//GO:0051865(protein autoubiquitination)//GO:0000209(protein polyubiquitination)//GO:0042787(protein ubiquitination i…
chr1	20757199	20757349	chr1:20757199-20757349	150	1.63749	6.85678	0.384893	0.534998	0.750774	up	30	30	0	1	0	13	8.15579	7.61768	4.15924	4.81626	4.15924	7.21872
chr1	110258950	110259011	chr1:110258950-110259011	61	4.89268	5.08852	2.14786	0.142774	0.412734	up	0	16	0	0	0	0	4.15924	6.82128	4.15924	4.15924	4.15924	4.15924	chr1	110254864	110318050	ENSG00000134201	GSTM5	+	protein_coding	2949	GSTM5-5|GTM5	MIM:138385|HGNC:HGNC:4637|Ensembl:ENSG00000134201|HPRD:00711|Vega:OTTHUMG00000011644	1	1p13.3	glutathione S-transferase mu 5	hsa00480(Glutathione metabolism)//hsa00980(Metabolism of xenobiotics by cytochrome P450)//hsa00982(Drug metabolism - cytochrome P450)//hsa05204(Chemical carcinogenesis)	GO:0005829(cytosol)	GO:0005515(protein binding)//GO:0004364(glutathione transferase activity)	GO:0008152(metabolic process)//GO:0006805(xenobiotic metabolic process)//GO:0044281(small molecule metabolic process)//GO:1901687(glutathione derivative biosynthetic process)//GO:0006749(glutathione metabolic process)
chr1	41999938	42000088	chr1:41999938-42000088	150	1.64902	6.67992	0.402949	0.525573	0.742326	up	25	0	15	0	0	12	7.91072	4.15924	7.51252	4.15924	4.15924	7.11759	chr1	41972036	42501596	ENSG00000127124	HIVEP3	-	protein_coding	59269	KBP-1|KBP1|KRC|SHN3|Schnurri-3|ZAS3|ZNF40C	MIM:606649|HGNC:HGNC:13561|Ensembl:ENSG00000127124|HPRD:09442|Vega:OTTHUMG00000006361	1	1p34	human immunodeficiency virus type I enhancer binding protein 3		GO:0005634(nucleus)//GO:0005737(cytoplasm)	GO:0043565(sequence-specific DNA binding)//GO:0046872(metal ion binding)//GO:0044212(transcription regulatory region DNA binding)//GO:0003700(transcription factor activity, sequence-specific DNA binding)	GO:0045893(positive regulation of transcription, DNA-templated)//GO:0035914(skeletal muscle cell differentiation)//GO:0006366(transcription from RNA polymerase II promoter)//GO:0007275(multicellular organism development)//GO:0007165(signal transduction)
chr1	154276198	154276348	chr1:154276198-154276348	150	2.12829	4.8477	0.421855	0.516016	0.732774	up	5	0	1	0	0	1	5.96397	4.15924	4.85046	4.15924	4.15924	4.80481
chr1	179795686	179795836	chr1:179795686-179795836	150	2.35121	4.92661	0.491065	0.483455	0.701538	up	0	0	6	0	0	1	4.15924	4.15924	6.38818	4.15924	4.15924	4.80481
chr1	2573185	2573348	chr1:2573185-2573348	163	2.24444	4.31548	1.33866	0.247276	0.450957	up	0	2	0	0	0	0	4.15924	4.89577	4.15924	4.15924	4.15924	4.15924	chr1	2567415	2718286	ENSG00000215912	TTC34	-	protein_coding	100287898	-	HGNC:HGNC:34297|Ensembl:ENSG00000215912|Vega:OTTHUMG00000000539	1	1p36.32	tetratricopeptide repeat domain 34
chr1	12219969	12220035	chr1:12219969-12220035	66	4.22758	4.79771	1.89802	0.168305	0.412734	up	6	1	0	0	0	0	6.15648	4.574	4.15924	4.15924	4.15924	4.15924
[truncated: 10,163 more rows]

## Sheet: dn.PH_vs_Control
down.PH_vs_Control Column A-E: eccDNA genomic position & length. Column F-K: statistics results between samples by edgeR packages. Column L-Q: split read counts of each sample. Column R-V: normalized split read counts by edgeR packages. Column X-AN: gene annotation information of eccDNA. some eccDNAs without mRNA annotation. Ref: Circle-Map: Sensitive detection of circular DNAs at single-nucleoti…
eccDNA position & length					edgeR statistics results						Raw split counts						Normalized split counts						Annotations
ecc_chr	ecc_start	ecc_end	ecc_location	ecc_length	logFC	logCPM	F	PValue	FDR	regulation	PH1	PH2	PH3	Control1	Control2	Control3	PH1	PH2	PH3	Control1	Control2	Control3	chr	start	end	gene_id	gene_name	strand	biotype	GeneID	Synonyms	dbXrefs	chromosome	map_location	description	pathway	GO-CC	GO-MF	GO-BP
[truncated: 10,971 more rows]
